# Supplementary material for: Weighted Gene Co-Expression Network Analysis (WGCNA) Reveals the Functions of Syndecan-1 to Regulate Immune Infiltration by Influenced T Cells in Glioma
Source: Front Genet. 2022 May 20;13:792443. doi: 10.3389/fgene.2022.792443 (PMC9165731; doi:10.3389/fgene.2022.792443)
Supplement: Supplementary file 1 [file DataSheet3.ZIP › CGGA693.csv]

PRS_type	Histology	Grade	Gender	Age	OS	Censor (alive=0; dead=1)	Radio_status (treated=1;un-treated=0)	Chemo_status (TMZ treated=1;un-treated=0)	IDH_mutation_status	1p19q_codeletion_status	MGMTp_methylation_status	Activated B cell	Activated CD4 T cell	Activated CD8 T cell	Activated dendritic cell	CD56bright natural killer cell	CD56dim natural killer cell	Central memory CD4 T cell	Central memory CD8 T cell	Effector memeory CD4 T cell	Effector memeory CD8 T cell	Eosinophil	Gamma delta T cell	Immature B cell	Immature dendritic cell	Macrophage	Mast cell	MDSC	Memory B cell	Monocyte	Natural killer cell	Natural killer T cell	Neutrophil	Plasmacytoid dendritic cell	Regulatory T cell	T follicular helper cell	Type 1 T helper cell	Type 17 T helper cell	Type 2 T helper cell	A1BG	A1BG-AS1	A2M	A2M-AS1	A2ML1	A2MP1	A3GALT2	A4GALT	AAAS	AACS
Primary	AA	WHO III	Female	43	305	1	1	1	Wildtype	Non-codel	methylated	-0.137584434506734	-0.00299214065883927	0.114214331271082	0.29232680583815	0.222044328338217	0.394296633225202	0.356425403748194	0.14304437062232	0.231489987085221	0.123237521826639	-0.067110849664743	0.153432263181102	0.0161874692182501	0.286368420516508	0.135760051945559	-0.0112580464642034	0.189752895764873	-0.0451028394697537	0.396094670340686	0.209382645931151	0.0946871183834721	-0.394418435402277	0.343373395475155	0.097120695468111	0.166425803717755	0.115374532521018	0.023813675632292	0.0975102074137921	68.65	3.85	107.13	0.22	0.76	0.25	0.05	4.18	34.94	33.29
Primary	O	WHO II	Female	47	3817	0	0	1	Mutant	Codel	un-methylated	-0.254358794166621	0.0150636622368132	0.0504155162425899	0.203199107713676	0.253211914651392	0.327399309801913	0.33354160342002	0.145535404260509	0.237434591130476	0.0783930924897081	-0.177639271577294	0.147337605183088	-0.0725206773755774	0.269577995141378	0.0740122204704022	-0.155813356968103	-0.0310614652912332	-0.0239206845218542	0.377186616947237	0.0655189627550974	0.0479336777383351	-0.385553444716699	0.318816403099433	-0.0418801121543691	0.115404054500984	0.0448639574482466	-0.0302365915288434	0.0327886723392724	14.06	1.52	44.5	0.09	2.28	0.05	0.16	0.86	51.14	4.62
Primary	A	WHO II	Male	45	246	1	1	1	Mutant	NA	un-methylated	-0.195797513306022	0.0969393694660952	0.0233598245003027	0.167987235253377	0.213497067871717	0.30672515132805	0.369255649307536	0.173426711065333	0.137603105376531	0.141987169507409	-0.0535792054907973	0.173081019573024	0.0264373574503887	0.242968940060608	0.0299597506053166	-0.125298814082028	0.135325478849845	0.117834635191814	0.305451191777651	0.192473370440995	0.00787292686176341	-0.271027946930584	0.257979486402007	0.0235401597728436	0.134258732186013	0.0285430874831276	-0.0282795707553856	0.0901515755380356	5.28	1.08	11.15	0.17	0.17	0.04	0	0.15	9.99	1.65
Recurrent	rO	WHO II	Male	45	3679	1	1	1	Mutant	Non-codel	un-methylated	-0.18394449958526	0.0491552288279744	0.13222843036856	0.287943942728111	0.291216868862325	0.350517390770027	0.401514964372355	0.210212484833638	0.212810450003805	0.203960746715314	-0.0939219775873455	0.279851567945182	0.0572425880804471	0.321573499572323	0.177779335274595	0.000121038818089198	0.286749725010777	0.0386128451274666	0.378132052282315	0.270899144752789	0.152449606006303	-0.257689516977925	0.365289535699481	0.229814456990739	0.22959801256211	0.10498599982392	0.0439853396758352	0.0896194962428653	101.52	3.64	168.4	0.24	1.63	0.14	0.23	4.82	43.53	8.62
Primary	A	WHO II	Male	42	263	1	0	1	Wildtype	Non-codel	un-methylated	-0.151626525407418	0.00835700128879759	0.135094000011527	0.295882517696105	0.252148106886989	0.394581343304106	0.38396618314109	0.184226883353206	0.243429436706967	0.137944158221304	-0.157588494445176	0.183691134951626	0.0089820043895931	0.314332472272983	0.13979284688645	-0.0448909472764331	0.1294294834859	-0.0325914162048299	0.364929129704411	0.188623490823066	0.145569351635679	-0.414160200709294	0.346173643628351	0.0562887947487065	0.153878199380572	0.130359650196845	0.0240890449115539	0.0686225115443762	93.44	4.86	75.97	0.28	2.2	0.77	0.56	3.24	44.31	24.16
Primary	GBM	WHO IV	Female	29	768	1	1	0	Wildtype	Non-codel	un-methylated	-0.204337880569353	-0.134552277085024	0.0486671992295429	0.214572766724215	0.19306849906047	0.335238282056237	0.362448682899	0.132964995086164	0.244492093545054	0.0600579240104361	-0.0620629108544471	0.132926323127383	-0.0120274288132984	0.301475970288268	0.093714664720703	-0.0415855302492789	0.00375077700622526	-0.0359297498922212	0.366163327781439	0.201612145503157	0.0430971636305061	-0.386979487231675	0.339538333287852	-0.0552359321304057	0.172489156928049	0.10268661252949	-0.0313554068025769	0.0970830234283762	18.85	3.37	51.23	0.59	0.86	0.16	0.1	1.26	14.95	26.65
Recurrent	rO	WHO II	Male	50	2527	1	1	1	Mutant	Codel	methylated	-0.259556060398814	0.0124324640942953	0.0560616493704444	0.183298186958651	0.268275360186368	0.277875443713038	0.342301059051894	0.118486940601041	0.267448468690614	0.0584594753649909	-0.193545748302468	0.149111498700773	-0.127360353993503	0.290956194884755	0.0606491778116461	-0.14236077828974	0.0608304713731562	-0.0113180539160307	0.367585398978162	0.126502574210739	0.0410329544538574	-0.367928806920052	0.321248766845087	0.0212517446002026	0.113742603558365	0.0262872987864653	-0.0240339052993897	0.0832337753145058	27.46	2.8	38.94	0.18	2.47	0.04	0.06	1.28	54.66	10.59
Primary	AA	WHO III	Male	56	1188	1	1	0	Mutant	Non-codel	un-methylated	-0.188452005579249	-0.0718314625178426	0.0734064549481464	0.209873598919665	0.233674013274158	0.33438459157817	0.376883462096715	0.155226383371038	0.2160571817825	0.0821340616491407	-0.186842652025006	0.174581572596894	0.0051224875775941	0.312096405332497	0.119064078642418	-0.133341031358094	0.0974005413694264	0.0921497977676569	0.360770669510599	0.189314864018946	0.0926704391554513	-0.290197854678379	0.3320354078243	-0.031560449387972	0.154948912231071	0.054695669740096	-0.017817834225038	0.110657121937569	10.49	1.69	48.13	0.26	4.56	0	0.07	1.33	42.03	9.54
Primary	A	WHO II	Female	40	3664	0	1	1	Mutant	Non-codel	methylated	-0.246274055015095	-0.0560843946774	0.05715301696725	0.217911063366742	0.201333245153346	0.340238295646936	0.334882174169544	0.135248481785253	0.250332787374198	0.0473925819312162	-0.100192376402143	0.130771297567951	-0.0973503082745886	0.29555621809815	0.0672322606885849	-0.097034547624096	-0.0451479860995231	-0.0128771821755079	0.365115913267376	0.170882442563205	0.0518635018941933	-0.424898815103365	0.334115530568017	-0.0554026566510913	0.1226640804164	0.0925903076461681	-0.013470040780263	0.0523587955495783	34.71	6.88	32.93	0.61	0.72	0.04	0.06	0.99	37.78	26.68
Primary	A	WHO II	Female	41	643	1	NA	NA	Wildtype	NA	methylated	0.0192723333757464	-0.00541492654251298	0.21581585740716	0.359549743106489	0.207357834707648	0.402550447967301	0.431241858726009	0.252964140710992	0.166737698506556	0.321255022496348	-0.0596024000122194	0.269746982108561	0.162629684527017	0.292254488687202	0.236787657206166	0.175701507414078	0.436068729489629	0.141124175356722	0.39944188291709	0.322878940789337	0.218582241471708	-0.258266511517549	0.385081092746305	0.215791866763393	0.310360855535742	0.212663345226848	0.0451857075450428	-0.00499874412711491	16.38	7.78	76.21	0.28	0.07	0	0.08	1.33	12.68	3.13
Primary	OA	WHO II	Male	44	1322	0	0	1	NA	Non-codel	un-methylated	-0.21197141551137	-0.128971920147669	0.0858669601422971	0.236806761359459	0.178976570247431	0.369905135704304	0.300638692397369	0.122570072028353	0.241413378307321	0.0651815133349944	-0.0435446730638737	0.0988451265460916	-0.140655676688429	0.231190151051522	0.0721033317363526	-0.04681315221092	-0.0193710630592384	-0.0970834867462523	0.379445367343935	0.167422283968353	0.0498676522927438	-0.407999796006085	0.337952085814234	0.0107366919502339	0.12459186973135	0.0954781891717128	0.00489770659726842	-0.00714938910916729	115.71	7.23	116.65	0.08	0.6	0	0.05	2.6	24.14	33.73
Primary	GBM	WHO IV	Male	41	806	1	1	1	Wildtype	Non-codel	methylated	-0.141600082734672	0.0965184734223323	0.216363022459218	0.335628477956598	0.293376456230004	0.398571149969174	0.433465162459357	0.240876869339512	0.201922348453611	0.255504312232663	-0.0563568916200296	0.320901426139585	0.0692810469681543	0.339009638041	0.213625565156051	0.0991976006033251	0.364868015528658	0.102382767982138	0.380816824256558	0.281282667415874	0.171839418089254	-0.165260584294959	0.36909764489844	0.254294514507863	0.223094934056069	0.163587098862484	0.0231138244315797	0.113756802269075	84.51	4.61	260.16	0.28	0.38	0	0.58	4.78	65.46	9.43
Primary	A	WHO II	Male	44	780	0	1	0	NA	Codel	methylated	-0.105985907193994	-0.125745601432913	0.112188785127185	0.229314234259482	0.201785175251947	0.398665924495012	0.315035089957697	0.154639330330117	0.231026480439116	0.161047198463751	-0.0723503226681985	0.126197235713318	-0.0317322874728257	0.212415678031194	0.104268915706445	-0.00598771790373717	0.145561445241279	-0.0704737199744737	0.401294292226227	0.171194337988062	0.0534970226503545	-0.35483668651561	0.337631017741873	0.0340002585023859	0.118605831113189	0.102311889934353	0.029145502591095	-0.0425066941207214	145.7	2.91	433.55	0.06	2.41	0.1	0.08	4.7	27.91	8.08
Primary	GBM	WHO IV	Male	58	3593	0	1	1	Wildtype	Non-codel	un-methylated	-0.115345956006508	-0.0754583881328605	0.0751943238521222	0.223245908758134	0.246715478781483	0.384168991131027	0.360734705568009	0.155361070671616	0.276088727560002	0.127136225338693	-0.136058803081352	0.186322733238696	0.00322232481906108	0.336075560957286	0.131326712411456	-0.0630013865758873	0.0868231313021337	0.0346957762178181	0.357371448614736	0.234603770870511	0.109073703250369	-0.356882811807799	0.339282090842346	0.0367674699951893	0.17243617909967	0.11114801610174	-0.00866892321458041	0.07664880884681	13.71	1.67	75.06	0.99	7.64	0	0.06	2.73	48.84	14.61
Primary	A	WHO II	Female	27	703	0	0	1	Wildtype	Non-codel	NA	-0.141040891957215	-0.0408316585574624	0.109776353695671	0.331657987052661	0.235987191815204	0.352971182801344	0.371395390771273	0.188830147137107	0.174581142224571	0.213761741318066	-0.160030906185898	0.219698577695229	0.0498627495948656	0.320297187040163	0.135197397275112	-0.0158515902156858	0.235905363786803	0.068420805848108	0.371956240573191	0.215619972290413	0.129665653642398	-0.326584378548159	0.37512537537871	0.133082161377883	0.218849906597823	0.114209282937569	0.026868179297328	0.0101402419462733	22.17	2.07	60.01	0.85	0.98	0	0.19	1.79	58.35	11.66
Primary	A	WHO II	Male	47	838	1	NA	NA	Wildtype	Codel	NA	-0.215947187260919	-0.11758328366637	0.0538684448612664	0.226594693668859	0.192854539699432	0.365943631355485	0.373433947261809	0.14424928207656	0.270695271036775	0.0916581271859311	-0.125783897030712	0.125556651388835	-0.06525099240438	0.310078729814506	0.092426097469899	-0.019446570276256	0.0130167382155831	-0.0833104713822438	0.373724760952127	0.201250114071774	0.0673398230748641	-0.417125822632597	0.35767820617262	-0.00206102658577697	0.137726688618026	0.107598193231596	-0.0216301951422912	0.0310232277760585	37.26	3.61	37.25	0.36	0.87	0.04	0.07	0.94	23.64	22.49
Primary	AA	WHO III	Male	43	1611	1	1	1	Mutant	Non-codel	un-methylated	-0.162849579209076	0.0636455202574885	0.101422031931062	0.223762316154694	0.27797120508216	0.303779284625051	0.377621305319411	0.170964663596531	0.276417296340596	0.146529652736846	-0.206748296565566	0.199331504355524	-0.0373947274076173	0.334418521084853	0.137856378218353	-0.0700742216492607	0.173029247022992	0.0903569133688979	0.37051338940995	0.200401921913538	0.111803975410119	-0.342838380424639	0.345178366240182	0.0943914261149199	0.193712551824972	0.0871374506121815	0.00898566053826785	0.131050915124735	2.95	0.26	88.53	0.35	1.79	0.04	0.12	2.41	44.04	8.84
Primary	A	WHO II	Female	57	1549	1	1	1	Wildtype	Non-codel	un-methylated	0.0154355358371762	0.0150734025146163	0.351230394297304	0.396252059826499	0.243132151858183	0.344013652729281	0.408656119776406	0.231491652065337	0.201729550651769	0.307981774219647	-0.0452416307043844	0.29365003811627	0.173319703599938	0.35324674238172	0.241467976262753	0.157707027583798	0.470269556934694	0.0740868899711851	0.422062710618432	0.281302071146594	0.213386461524599	-0.2928869138327	0.385832681587117	0.27142580399842	0.282902507469965	0.207446281863713	0.0541616755641526	0.0234695800701191	159.75	4.93	362.12	0.41	0.67	0.27	0.06	5.45	41.16	6.36
Recurrent	rA	WHO II	Male	34	995	1	1	1	Mutant	Non-codel	un-methylated	-0.126192022653117	-0.0273415028750211	0.127160932239106	0.280498564545719	0.271193985185818	0.332335201797629	0.414039098130133	0.173282871817745	0.273342950815885	0.200733294111445	-0.0435915053549297	0.217400743994949	0.0434227755004138	0.378721233680235	0.172756073039571	0.039168540012276	0.211540492915922	0.0481033654637529	0.380809120089405	0.268788063671091	0.164609065222685	-0.288120692414088	0.370231281890704	0.169597908761983	0.199043782317528	0.118021331063542	0.0443584812382549	0.09154630211322	32	1.05	147.97	0.4	0.68	0.12	0.06	3.66	38.28	4.29
Recurrent	rA	WHO II	Male	30	5028	0	0	1	Wildtype	Non-codel	un-methylated	0.0590103203438324	0.0359447415086205	0.33035095587087	0.372187608702725	0.239959402611003	0.410138199018724	0.40612860713652	0.22609325316103	0.268479197024553	0.279818505327795	0.0560563992589481	0.257478934831548	0.187746774816183	0.332503180211263	0.277475144645294	0.221814895106892	0.463778411414988	-0.0227943332380303	0.400082240797385	0.293517339130628	0.212096483749609	-0.123934349883252	0.379987244574514	0.2886787591943	0.290268899156468	0.202332081849821	0.0559006077906449	0.0304701333196412	113.08	4.63	148.62	0.2	0.92	0.14	0.21	9.27	31.42	15.14
Primary	A	WHO II	Male	29	NA	NA	NA	NA	Mutant	NA	methylated	-0.175833941847905	-0.0224333692750208	0.0140119364329955	0.162941885379451	0.210511380011609	0.313565823829812	0.326179094103388	0.13188819471857	0.120011605601944	0.0689052653331362	-0.0329788647164904	0.139096033739862	-0.0123486603092268	0.23880464894526	0.0798129449561698	-0.120318100131345	0.132857816008206	0.112727334464381	0.301557724886335	0.221682586317053	0.029659515314297	-0.302192777111719	0.256220311508533	-0.0148763359131843	0.107663366099451	0.0390766138927903	-0.0175518430065154	0.0374352119122592	1.19	1.25	13.02	0.16	4.08	0.04	0.26	0.11	11.91	3.19
Primary	O	WHO II	Female	48	3412	0	1	1	Mutant	Codel	un-methylated	-0.248948144685675	-0.035921158624533	0.109836751240303	0.175998256980725	0.256710966881884	0.271467865250606	0.366540218778213	0.1119232513112	0.186115186387236	0.0781155990975424	-0.129152853478719	0.151207947465442	-0.0771947140101925	0.261793194716429	0.0455305330628678	-0.157180593131267	-0.0251796702475551	0.0291023566264932	0.361872147922575	0.133060511790758	0.0463113623977027	-0.329806553710752	0.314532966772853	0.0103885994962806	0.087565128077358	-0.0058297104351598	0.00835050868149221	0.0477880423415295	31.31	1.62	32.54	0.09	1.76	0.14	0.29	1.65	47.83	9.41
Primary	A	WHO II	Female	34	723	1	1	0	Mutant	Non-codel	un-methylated	-0.125209821312865	0.0466646430672578	0.115057959649632	0.256947715499448	0.232090209290878	0.396449354184339	0.410755008878037	0.184032589108221	0.23114315712783	0.174159723903475	-0.131516853612917	0.209792428465448	0.0632832776169818	0.345973230493429	0.192813371755434	0.0343604844489242	0.26654773365388	0.0873243481766207	0.384623432558827	0.251765926363368	0.146812973778103	-0.251033499772938	0.368169078602447	0.113564807458996	0.215021232688822	0.134441140050098	0.01390052107355	0.113983630059978	42.96	4.2	134.59	0.19	0.02	0.16	0.41	7.15	28.15	10.71
Recurrent	rA	WHO II	Male	47	NA	NA	NA	NA	Mutant	Non-codel	methylated	0.0135458849062627	0.162022629746541	0.277560938435094	0.437833730874408	0.297189104428284	0.384904980786511	0.480985042212269	0.346038779600277	0.295050323479183	0.323723950469242	0.0413271448523479	0.360198999872413	0.120550631156954	0.42442864041677	0.354123991650158	0.258056224556681	0.524865524438237	0.157349806157497	0.439989772980387	0.32462043623608	0.258930412610082	0.056655663680304	0.432525333584627	0.384352916528451	0.315695522544823	0.263942027246627	0.0430084665179047	0.134832971044644	31.98	2.14	174.37	0.31	1.03	0.35	0.34	6.88	37.09	6.64
Recurrent	rAA	WHO III	Female	38	2156	1	0	0	Wildtype	Non-codel	un-methylated	-0.136089520332486	0.135136331538623	0.0919313877367591	0.324685387325493	0.235075015691812	0.35267694025504	0.439286945353112	0.244831231369151	0.227024891046526	0.166518642471196	-0.205916124796629	0.287764595977269	-0.0212325602119149	0.322032984124087	0.147701803015214	0.0624144163674684	0.258043896195021	0.0984793741093615	0.364027873057786	0.270037769688015	0.193933435087934	-0.246526185739877	0.361867563418093	0.181109796063985	0.196171481499647	0.14262113368685	0.00471916530445898	0.165182768005894	19.79	1.83	266.46	0.74	0.4	0	0.3	2.77	22.95	13.29
Primary	GBM	WHO IV	Male	72	398	1	1	1	Wildtype	Non-codel	un-methylated	0.0442416199654756	0.0979954089535183	0.30846465164751	0.354486428200304	0.283087777651522	0.359020016241946	0.426676727051892	0.235255759619656	0.21794670692619	0.27095747975698	-0.109727925151499	0.252293964875971	0.0485752204289645	0.322235457999511	0.210214936758285	0.0451947725050134	0.432468802327131	0.0479088583680212	0.386076009345205	0.233280788153417	0.203756354225132	-0.222558516160591	0.369616914316144	0.157542113287098	0.23501963913646	0.202212923675905	0.0799852311203682	0.076989663201322	33.25	1.94	764.04	1.29	5.05	1.17	0.3	6.24	70.33	12.63
Recurrent	rAA	WHO III	Male	44	366	1	0	1	Wildtype	Non-codel	un-methylated	-0.105383301588474	0.076175745357817	0.194099045755901	0.309326963711491	0.27477617460018	0.325088014713266	0.449846703902846	0.264967043260776	0.232686496253304	0.242575766506908	-0.0313744392042056	0.300918851551553	0.154247178611278	0.324373166956521	0.213244350405547	0.117943365788777	0.366361996728355	0.199329203533796	0.391835021814737	0.294878699657958	0.1432022838914	-0.253783745675611	0.407085600208783	0.241083530038464	0.268415966781274	0.174178380989078	0.0268425895976973	0.13570855235593	71.98	2.49	348.55	1.74	0.11	0.08	0	3.38	41.84	10.47
Primary	A	WHO II	Female	55	NA	NA	NA	NA	Mutant	Non-codel	un-methylated	-0.193282633954811	-0.0512239125913658	0.115494220684353	0.254248538782885	0.249541992852306	0.370967140881328	0.348735202324072	0.135286466468354	0.179740383314713	0.168448843651015	-0.125526138029979	0.149191036983832	-0.0251838454900276	0.247223993064533	0.136878801218711	-0.00760393893452076	0.165777230194264	-0.0322956933436386	0.374426326807001	0.175358092812977	0.105531616023778	-0.351671599057865	0.337927318454431	0.0560094843529948	0.103399356741183	0.0788816147615246	-0.0157568456817051	0.00259178855729428	412.51	2.83	259.41	0.14	1.41	0.03	0.46	2.48	32.81	10.2
Primary	GBM	WHO IV	Female	65	1977	1	1	1	Wildtype	NA	methylated	-0.0819352268147534	0.128066964919206	0.121403699695906	0.304379223281804	0.199552970161755	0.430983832170291	0.445782914646951	0.313894035028369	0.0724966998631935	0.270642732843244	-0.0269639527017893	0.257406994061832	0.152284181134338	0.286275352736223	0.209705222696866	0.0961236073542363	0.417139109907513	0.217578178221048	0.369380226018444	0.323506254987816	0.193685615334619	-0.237434978260505	0.371280641914029	0.252793398958158	0.281829792383994	0.179267775884936	0.0811160344413836	0.119170544654083	1.92	1.22	55.02	0.02	0	0.02	0.08	0.56	15.21	2.72
Primary	O	WHO II	Female	36	701	0	0	1	Mutant	Codel	un-methylated	-0.278583729499845	-0.0263917454619775	0.0766316661931225	0.19230394457	0.242163154865462	0.320231173073812	0.351499418266456	0.128451648972887	0.231746938411056	0.0775335858184281	-0.193082694316675	0.150978727048823	-0.116116963741776	0.275203506982564	0.0596869516467561	-0.184295578913797	-0.0373277484769945	-0.00522231686033447	0.371675804195784	0.121315448493156	0.0555668052978037	-0.349588772574766	0.329817030541604	-0.0456302776548428	0.0914177453670124	0.037478204612437	-0.0378998487677574	0.0750336529639861	26.06	2.01	45.42	0.26	1.32	0.05	0.22	1.79	47.42	7.24
Primary	A	WHO II	Male	30	1378	1	1	1	Wildtype	Non-codel	methylated	-0.145894958252665	-0.0425020162603397	0.0849062744180523	0.274470206597505	0.259205152597918	0.345789334362705	0.36156198222571	0.126296629166477	0.249674731237606	0.157361784474571	-0.168017504976717	0.213721705881981	0.032438079603439	0.29426131513062	0.127797890941267	-0.0610416728125086	0.151183721066345	0.0254066520750447	0.374723777301734	0.217299421696244	0.164778903579463	-0.307034307150407	0.346886458457225	0.0101053374429574	0.142914884862978	0.0882023869675861	0.00580785398598377	0.069394860963256	16.48	1.88	55.9	1.61	8.14	0.19	0.53	2.19	41.76	10.88
Primary	O	WHO II	Female	61	3314	0	1	1	Mutant	NA	methylated	-0.185262263631144	-0.0948927957652224	0.033592279647541	0.105388851316274	0.19296647140526	0.358287544263733	0.308873369134214	0.12403526030112	0.063901981434137	0.0415026583532165	-0.177724590692014	0.13101719698457	-0.0156294276217324	0.1797768409825	-0.0307956811246481	-0.154353785631989	-0.00495739989799329	0.0517857727467507	0.338409695167234	0.171365723554089	-0.022289426838749	-0.334917092120287	0.294368266539648	-0.0157365696167564	0.111102807327636	0.00386061239621313	-0.0340470459790852	0.0310353813827139	5.13	3.02	9.79	0.22	0.13	0	0.23	0.43	17.1	3.08
Primary	A	WHO II	Female	35	214	1	0	0	Wildtype	NA	un-methylated	-0.170428738222616	-0.139665533054966	0.0249346838758871	0.130511190591671	0.167106948437754	0.363693253883828	0.335393975515683	0.135687228398589	-0.0114926931440856	0.114984119743157	-0.172297807075117	0.216233241244976	-0.0268189403792153	0.169083042189155	0.0154760101063626	-0.113975404661603	0.00816463142140988	0.072480496492364	0.306520960331369	0.221075761731883	0.065618343076951	-0.251894055127159	0.303042976821668	-0.0889727734796125	0.101453377960814	0.030552657949758	0.011338265506143	-0.0462347796408671	10.42	2.89	10.13	1.72	1.41	0.1	0.22	0.44	22.47	5.11
Primary	GBM	WHO IV	Female	35	585	1	1	1	Mutant	Non-codel	methylated	-0.15126708330231	0.186047110700006	0.116113836949044	0.230049174450353	0.269156194127171	0.220886545020002	0.379081362831461	0.206770381757022	0.210110969409537	0.0918971938669751	-0.13860992658309	0.252955489413759	-0.037406962859085	0.29892190429261	0.169897036111698	-0.0602761132266427	0.15643005576575	0.210470380832617	0.341327216856316	0.229287532274516	0.146661254136864	-0.307724567655763	0.336807149338416	0.0746048405854178	0.192825107253609	0.0803093877632978	-0.0438673799833816	0.235793925522503	16.15	3.19	182.8	0.24	0.16	0.09	0.29	1.34	27.29	3.75
Primary	GBM	WHO IV	Male	37	420	1	1	0	Wildtype	Non-codel	methylated	-0.171961869854362	0.038144269890366	0.192033012591128	0.367193638507142	0.256096767357865	0.383734262580463	0.490346600823196	0.283508400296386	0.208058110995569	0.23854495628792	-0.13479376585683	0.291168494404983	0.0252344787272826	0.351711470620369	0.246590630675981	0.0860499242447671	0.381265972172978	0.150773671120231	0.366337688279931	0.292049603567969	0.202629123521375	-0.337128688492113	0.40767750850826	0.277924532838059	0.23149070507108	0.176848079113117	0.030948591277482	0.0768164988547097	11.17	1.08	111.31	0.07	0.24	0.03	1.12	1.9	60.73	10.58
Primary	AA	WHO III	Female	39	684	1	1	1	Wildtype	Non-codel	un-methylated	-0.0219792576167266	0.160796535904126	0.256760055521387	0.331604562924772	0.22115628370357	0.352191291836885	0.450621723111663	0.26465763187058	0.227266694188328	0.267409886015666	-0.10527482820881	0.286705876234773	0.188873442493637	0.376787757598875	0.233192865710791	0.135894310040709	0.418808017542268	0.140188826233627	0.394459880889529	0.280770876875822	0.182198014867	-0.281546638971493	0.412492139448067	0.247372770502015	0.258713373146081	0.197918674906783	-0.00467835309686267	0.0994944105253861	60.18	8.56	416.86	2.57	0.19	0.01	0.1	5.52	58.89	8.04
Primary	AA	WHO III	Male	45	2696	1	1	1	Mutant	Non-codel	methylated	-0.129940972803698	0.120765829109859	0.248993228347356	0.311139486902172	0.256472206178362	0.373279062979133	0.394213318721016	0.183688612326513	0.205929585522023	0.234824163297265	-0.0675403475462276	0.255974313603134	0.0758263079467117	0.316386453570285	0.201132933736951	0.00917168576850948	0.343708857891158	0.0746590544559229	0.407276285554893	0.240309794689811	0.152936178888566	-0.330721052540181	0.3494356940727	0.181798513277757	0.212959370575411	0.128465148143512	0.0408916133082146	0.105653673203951	105.63	3.75	236.65	0.35	0.3	0.07	0.94	5.33	53.05	12.46
Primary	A	WHO II	Male	17	1534	1	1	1	Mutant	Non-codel	un-methylated	-0.214008240663405	-0.0167914884084956	0.0702587399456393	0.230350024348786	0.256581658892187	0.3477895350202	0.366055833814682	0.193319489099574	0.202325627761503	0.104850467186154	-0.127453210295952	0.177015706756166	-0.0588130430041615	0.307495181491488	0.104483448621823	-0.0692303398252452	0.188779852230656	0.0195329999169646	0.366834416491182	0.205320429814021	0.0975373812296743	-0.353257301274706	0.337497748552463	0.117733634753413	0.184901061342779	0.0440590141452701	-0.0355021549275914	0.0545041514085473	74.93	4.78	51.12	0.17	0.89	0	0	1.74	56.9	9.86
Primary	AOA	WHO III	Female	58	422	1	1	1	Mutant	NA	methylated	-0.169321862977643	0.0337543914229027	0.05356740306821	0.189710702172006	0.226330152191871	0.359753733939205	0.393140082298768	0.154844576449384	0.168425601591216	0.0911697674040196	-0.147322991354737	0.198733483554939	0.0702386385404953	0.219962655004028	0.0638230081486964	-0.0458656971188642	0.130951024336648	0.0953880301449591	0.346760414825801	0.255109185399534	0.0456722036929003	-0.285774462571954	0.315332850045754	0.0701545259732509	0.158078161853165	0.0896329809710257	-0.000127788826776619	0.122978915018108	1.7	0.35	12.1	0.09	0.4	0	0	0.31	4.48	1.87
Recurrent	rAA	WHO III	Female	29	3278	0	1	1	Mutant	Non-codel	methylated	-0.163967096516627	-0.00601125651360866	0.109073256914021	0.249205099812036	0.250960154389334	0.315325388390607	0.336944737690397	0.135058370870094	0.20494988926557	0.110907286165537	-0.11556881535502	0.164526945824876	-0.0464674741445478	0.284957152059963	0.145731691173845	-0.0382265972340377	0.168227124219827	0.0428395982082525	0.374578101175958	0.185164552695235	0.0760780231830443	-0.335562382784576	0.33961433958246	0.0632579459622578	0.151335845406254	0.0581524455730007	-0.0349469270704491	0.0355196582067128	153.9	3.32	74.77	0.06	2.12	0.23	0.16	1.49	37.34	9.59
Primary	AA	WHO III	Male	44	784	1	1	1	Mutant	Non-codel	methylated	-0.111395710928462	0.0224227431501839	0.16175175905396	0.26142149944628	0.279422641835839	0.338230355857843	0.360136565705022	0.172636358736607	0.173715720051322	0.171918129603476	-0.134145883424986	0.188057158616835	-0.04584413978836	0.274080117087722	0.112070534468939	-0.0504466096589175	0.157873907762711	0.0470925673941525	0.366789210717334	0.160669986461978	0.111252181581357	-0.366580596675138	0.327651804095436	0.0388926606216066	0.137214393756191	0.106110368572993	0.0188096522972685	0.0246826277588462	48.53	2.57	100.45	0.17	2.73	0.28	0.43	1.78	58.47	13.23
Primary	O	WHO II	Male	33	2630	1	1	1	NA	Codel	un-methylated	-0.143522001840691	-0.130973932012463	0.134630411297106	0.251870957327436	0.207409010683896	0.379150281807553	0.320733751464382	0.160706169676709	0.232404791167676	0.17182883043315	-0.104671711348571	0.133860879025904	0.0208178563852654	0.230562630233954	0.172323787754514	0.0113123526656264	0.261035421457989	-0.0452875319569667	0.388642249032647	0.169906131809079	0.101466577334068	-0.331185420508298	0.354499417185331	0.0675886403993512	0.128239670965092	0.0782823412113392	0.0359110324429915	-0.050231654053071	162.74	2.07	497.83	0.29	2.32	0.39	0.06	1.95	36.98	4.59
Recurrent	rGBM	WHO IV	Female	23	402	1	1	0	Mutant	Non-codel	methylated	-0.138698142558651	-0.00099367921910687	0.169579268329594	0.296177714284338	0.243235070400858	0.413218004873195	0.365531804463059	0.143658918823402	0.200560521274934	0.230772182242658	-0.0757965503141422	0.197330140181064	0.015121467201189	0.263704584790874	0.195220165929655	0.0387533318553193	0.227398887956147	0.0197245268437711	0.385139138629981	0.223755314794751	0.139360309612074	-0.269323196234726	0.350971271523	0.0874777588599365	0.15777270315607	0.123347907165576	0.0665687098735771	0.00378850706778322	192.32	4.08	236.29	0.14	1.65	0.15	0.14	11.52	34.21	14.83
Primary	AA	WHO III	Female	46	3251	0	1	1	Mutant	Non-codel	methylated	-0.257608007310608	0.135383957669221	0.115463594296405	0.197491995734042	0.24299399194073	0.233303557433553	0.355129328011687	0.164803470191608	0.176237894194986	0.0883263199430717	-0.0953015280935947	0.212715086104534	-0.074534577604027	0.314266065003021	0.073321485803048	-0.124192643560144	0.0625254084958302	0.105109968047113	0.328595212329258	0.120100070307729	0.0587978963671639	-0.321155452526621	0.299239011902601	0.0471729164084424	0.136652955902819	0.00774872817650743	-0.0643185418646116	0.163486893378297	2.1	1.71	54.82	0.15	1.39	0.09	0.56	0.92	49.55	9.69
Recurrent	rAO	WHO III	Female	33	3251	0	1	1	Mutant	Codel	methylated	-0.125968052716564	-0.07225762135456	0.0956360029288615	0.237389790185515	0.241381548440061	0.360375013889047	0.343712443077341	0.144946819949143	0.180511041606861	0.139500424823178	-0.166454324087411	0.179775808935487	-0.0063323940972216	0.27501730168144	0.185597176888999	-0.0480608422090018	0.13088702693768	-0.0133487365927767	0.377972328262196	0.181798738548585	0.105425762948897	-0.341599948719369	0.349563063374066	-0.00734419193098117	0.142490478528991	0.0704035812937321	0.0283033983440062	0.00787346037047237	60.91	1.45	56.38	0.09	1.27	0.08	0.2	3.04	29.99	4.03
Primary	GBM	WHO IV	Female	56	59	1	0	1	Wildtype	Non-codel	methylated	-0.220742999043129	0.110982417027434	0.110840075630631	0.365345502255356	0.274301256534122	0.340960040287757	0.464375665901812	0.309360145399335	0.18649228499741	0.208500055271524	-0.0107745568525222	0.309459291691909	0.0518633070170293	0.355700642066632	0.224255573169931	0.135317147892021	0.354817514748136	0.139704097950337	0.353201028574194	0.2856509293782	0.21798256657107	-0.244984471376034	0.395218904140544	0.293373465234737	0.223373616163007	0.169221559865511	0.0229967291459989	0.121769072055706	78.71	8.49	217.33	0.18	0.29	0.12	0.42	1.58	38.04	8
Primary	GBM	WHO IV	Male	40	1244	1	1	1	Wildtype	Non-codel	un-methylated	-0.164708288691468	0.0566644594564805	0.222839353293543	0.328411818661243	0.274823102567824	0.356054626683167	0.409639875240104	0.220883873010355	0.192561571129287	0.234992003012157	-0.0669056132432394	0.250145600810944	0.0866302535048024	0.326174783405279	0.210287044254305	0.152880484379757	0.37104340453247	0.0293482422103359	0.387094314503491	0.236416809108712	0.218152252783715	0.0788160020988865	0.378675150343457	0.21165061095278	0.217800044052921	0.155473070959781	0.0444576480971545	0.0605291735404541	54.48	4.92	143.9	0.16	0.49	0.26	1.01	8.25	35.16	11.23
Primary	AA	WHO III	Male	58	3237	0	1	NA	Wildtype	NA	methylated	-0.0768602725695379	0.014560943851434	0.13945715162523	0.26245594169072	0.203731455618122	0.3908483085101	0.40503099386631	0.189734639750974	0.18334247671654	0.197418224538765	-0.108273425253052	0.205449817678416	0.158938392825764	0.275699826418534	0.127059863274326	0.0788249807716407	0.262747485205947	0.192607300255927	0.361796348762952	0.336687884685061	0.132376577805318	-0.271844603742008	0.354983880367196	0.134070845944403	0.228973201167957	0.135614974776542	-0.00509655610529354	0.13383459121516	2.72	0.27	27.7	0.09	0.07	0	0.41	0.92	6.44	2.35
Primary	GBM	WHO IV	Male	54	411	1	1	1	Wildtype	Non-codel	un-methylated	-0.225362283550887	0.0290225094762796	0.111614620856652	0.211048681736142	0.235778670124801	0.39313469866709	0.341512897086466	0.118572784536252	0.144318551420917	0.108785493603462	-0.221117146924713	0.208850377947022	-0.0992896073984482	0.245104345320224	0.134852121710824	-0.110681667092242	0.149386390955475	0.0450721244447797	0.377903549926563	0.182168882533375	0.137929524626931	-0.370138851627257	0.313075388843004	0.0119783263691831	0.107602009746965	0.0635007657658054	0.00087372845402785	0.0251265042717001	77.8	3.57	36.42	0.32	5.24	0.2	2.84	0.58	128.58	19.37
Primary	AA	WHO III	Male	65	432	1	NA	NA	Wildtype	Non-codel	un-methylated	-0.164852741774214	-0.0358145713991619	0.067224572963564	0.262130831673083	0.206239571964918	0.3943824862078	0.374680130875967	0.148820319274431	0.24553541445125	0.145478924650364	-0.0584956217439898	0.13355625254107	-0.0503756117616479	0.27184349894051	0.153570627756577	0.0511339891150032	0.140320490828452	-0.081607498148056	0.38155987087623	0.21987913790742	0.0868076917974012	-0.36354380507913	0.34445244312466	0.0960446017575236	0.178121354425389	0.138766717168976	0.0133855055819191	0.00196336740385444	59.75	4.22	77.81	0.37	1.75	0.12	0.18	4.19	24.31	40.95
Primary	GBM	WHO IV	Male	60	1005	1	1	1	Wildtype	Non-codel	un-methylated	-0.212841829388118	0.00917138328580742	0.0949990490813944	0.251696267520898	0.268066904792533	0.376964905035372	0.405936893124265	0.158560440638816	0.166880091821604	0.181349649963231	-0.207432585187529	0.221542119523226	-0.043296507981893	0.256318745522792	0.130989610460381	-0.0615989408212239	0.0765585793397559	0.0839876192903151	0.356818149818772	0.190526669032744	0.173496540465582	-0.348139464630409	0.366235918983126	0.0511196635704573	0.136307302373222	0.0728195389957181	-0.01712085843562	0.105739825968234	34.84	2.14	47.52	0.1	0.22	0	0.36	2	86.19	9.79
Primary	AA	WHO III	Female	39	2505	0	1	1	Wildtype	Non-codel	un-methylated	-0.208872226864343	-0.0715597804296555	0.0635580434591355	0.224576313197674	0.174754426737706	0.352050307975933	0.335645950418717	0.12664735250978	0.247578343282966	0.0593179116265061	-0.0764920713482926	0.112092026816101	-0.063084137658135	0.296146819819641	0.0916013879970073	-0.0215160286321804	-0.0120069878011335	-0.0987238475480419	0.371997626433689	0.189168671872225	0.0615633898206534	-0.42119453969706	0.348839328426694	0.0272183285867976	0.143285177298312	0.108872494344412	-0.0284431113389969	0.035037085422408	34.33	2.89	38.47	0.32	0.79	0.03	0.21	1.31	30.89	27.12
Primary	A	WHO II	Male	36	3215	0	0	1	Mutant	Non-codel	un-methylated	-0.15932331356695	-0.0471071427493704	0.0620238617012529	0.20545324759236	0.248330152338195	0.301038731300509	0.330708950437489	0.119860471457439	0.25148656791654	0.0605481275443696	-0.145357753551529	0.15365683341803	-0.0536127628398933	0.323907898843352	0.11505563188421	-0.121262194553343	0.0170318788860563	-0.00791480816399346	0.368282348076215	0.169731860046609	0.0370880190323511	-0.435645760045687	0.332171926235634	-0.034467979528046	0.131772164907236	0.0601528279391313	-0.0593667252062936	0.0580106488843	42.7	2.64	27.87	0.05	2.35	0.09	0.15	0.79	33.18	12.89
Primary	A	WHO II	Male	37	596	1	1	1	Mutant	Non-codel	un-methylated	-0.153734714688227	-0.0404250008230106	0.136302905870108	0.322433131659987	0.296529971851551	0.230478279405857	0.42923279318478	0.225139097231184	0.203380622551874	0.224523846677846	-0.0678597675500734	0.245478334147962	0.0745413682674941	0.334403405467795	0.205532102259301	0.0868195574315752	0.315517915755392	0.014852537028207	0.351707521506559	0.208932669459727	0.158640880305947	-0.309993362997642	0.37926568998453	0.16944581885047	0.161236224875039	0.121440216956495	0.022550152925361	0.00186027795714858	137.27	6.88	411.98	0.46	0.47	0.47	0.2	4.27	30.04	4.82
Primary	A	WHO II	Male	13	3201	0	0	1	Wildtype	Non-codel	un-methylated	0.0317911782294797	-0.0218933572154123	0.308642869029556	0.33990445994273	0.258329996328616	0.427968512593263	0.40745521061033	0.260295837598983	0.175236799866061	0.312262577357869	-0.063200098140783	0.251367173934662	0.076620758799439	0.325158394154078	0.253171643169895	0.101885436806299	0.432453540026245	0.0330167916117576	0.450955847627841	0.25850139940127	0.169690290997906	-0.303356058090044	0.372248744941124	0.246207846532863	0.256708295745421	0.190173624943402	0.0581568625346948	0.00315059763968845	83.4	2.31	331.37	0.5	0.24	0.03	0.34	20.22	42.62	9.63
Recurrent	rAA	WHO III	Female	33	369	1	NA	NA	Mutant	Non-codel	un-methylated	-0.114884221134267	0.0985137871272862	0.152244917191804	0.290465860399353	0.274640033858757	0.298636158376847	0.422873069513347	0.221723465813896	0.215962025048391	0.178965079919759	-0.0900618485963877	0.231467790671114	0.118655698516041	0.347041138218375	0.180614971165389	0.040594585849064	0.324630104906407	0.118316865941861	0.383094597446951	0.240228047372977	0.15652671804487	-0.041793700623274	0.369153471978826	0.128347355537944	0.220076783876445	0.109361482755378	0.000608604503652265	0.119446193685197	44.22	4.15	199.02	0.41	2.98	0.15	0.18	3.76	50.85	5.28
Primary	AA	WHO III	Male	43	1373	1	1	1	Mutant	Codel	methylated	-0.151621267876656	-0.0251632498636233	0.131143620149292	0.260619185103632	0.222548250164395	0.392978142779856	0.322920920621207	0.15064802916669	0.243203094224912	0.199807519595032	-0.120934186105219	0.170469737612714	0.000641524786167612	0.235907216290348	0.128613298000932	-0.0249491168115658	0.220126306376769	-0.0307326979593867	0.385873952375865	0.184653530972434	0.089207088042317	-0.292496760986137	0.350333936634323	0.087874845643935	0.123087120805653	0.0590181447313994	0.0103431827843297	0.0102553277985161	70.76	1.91	504.77	0.02	2	0.2	0.94	4.59	47.57	5.17
Primary	A	WHO II	Female	41	3194	0	1	1	Mutant	Non-codel	methylated	-0.108593768889383	-0.0110648498874331	0.161368440319533	0.273650763847837	0.270353835726426	0.354629981456827	0.355279616643658	0.204163900166901	0.164878285618362	0.208946328753346	-0.0370905840949988	0.197286519981427	0.0158719089076017	0.312061122109783	0.180008028234555	0.0247318221966184	0.309023813232227	0.0286997466050963	0.390114739631531	0.185830697273178	0.125372226866583	-0.352443156799893	0.329211553922479	0.163245657662371	0.192119800377094	0.10234898160749	0.0185702633483121	0.0407925075724522	66.97	3.19	82.35	0.17	0.45	0.03	2.61	11.68	39.37	8.44
Primary	A	WHO II	Male	64	727	1	1	1	Wildtype	Non-codel	methylated	-0.189599115632756	-0.145290960981446	0.115731014204009	0.241959852338583	0.254382730686872	0.411108064716111	0.321944765541948	0.119411817364225	0.205713449122292	0.117998114882049	-0.175862796602638	0.160554443710247	-0.0299891006784953	0.289255347007613	0.10864024561586	-0.0501862691254222	0.122198660989439	-0.0678478657772247	0.379057097128334	0.18272754103566	0.113707011568334	-0.344778871292762	0.337324924045228	0.0598269305121994	0.154380093723714	0.0869868336381974	0.0613997655239034	-0.0636176281114545	81.83	3.24	59.96	0.08	8.73	0	0.34	7.12	38.08	10.23
Primary	O	WHO II	Male	39	3188	0	1	1	Mutant	Codel	un-methylated	-0.226597501103389	-0.0199916603797809	0.0748654531018271	0.2142976299691	0.260873931147442	0.286825600289729	0.361848534066478	0.13551590430336	0.219887134334808	0.0611868938292418	-0.129976286934385	0.124698569823943	0.00274532661784017	0.295507676999192	0.109285484944199	-0.152731849040385	0.0856334533390254	-0.0171440155869389	0.373436182096901	0.0951606869745564	0.035889557884272	-0.363880185143089	0.330507004520228	0.0572517041311521	0.1089573994356	0.0460620267817414	0.0205014721854024	0.0282156794418181	37.3	1.65	44.51	0.12	3.68	0.04	0.13	3.34	67.03	6.63
Primary	A	WHO II	Male	51	3181	0	0	1	Mutant	Non-codel	un-methylated	-0.198856390658206	-0.036990827746958	0.0832566638877536	0.272721136426074	0.211805491847554	0.388188957441104	0.350991026342207	0.135550909981693	0.24168542082855	0.174109103794281	-0.0533632553752129	0.128300825947937	0.00590890378390271	0.273567214739849	0.145107643912436	-0.00875929486191646	0.116006666863191	-0.0650721594829084	0.376806954768785	0.213595993029613	0.101723939899143	-0.380041490857324	0.354712430027504	0.09990713572495	0.189106085018463	0.11920479973582	0.0193846989073547	0.00724175163224309	46.77	2.47	49.36	0.16	1.21	0.04	0	4.73	33.47	29.58
Primary	AA	WHO III	Male	36	3180	0	1	1	Mutant	Non-codel	un-methylated	-0.179351742107768	-0.0856720212464431	0.0937385601206899	0.253218068931897	0.20481820364483	0.376890656646557	0.329374893134392	0.130092719901306	0.217593294323625	0.13567282289319	-0.103572922217999	0.134013711072109	-0.0571573453948604	0.24494279361434	0.119405925644928	-0.0404113467443795	0.105622148912573	-0.0776669742508083	0.404213571249718	0.1669800210227	0.0805756405138067	-0.381936991121238	0.320894661891493	0.0445271598394995	0.131506848251702	0.10207836013126	-0.0181035863665874	-0.017367710707205	123.16	4.41	81.25	0.07	1.36	0.09	0.15	1.72	27.33	24.47
Primary	AOA	WHO III	Male	39	3174	0	1	1	NA	Codel	un-methylated	-0.052189546622315	-0.109911279479801	0.109824892232361	0.252604061048852	0.189306151100398	0.407149421368084	0.299470682967329	0.13445767846129	0.225269947572598	0.174581573286445	-0.085048525989021	0.126144115281712	0.0389019352615375	0.198064896858296	0.134069273135884	0.0783146560513007	0.237390859981655	-0.0502940739293779	0.413323138036841	0.164610823924594	0.107615231716889	-0.335631075788563	0.348866378320596	0.0873332881260643	0.0812305569319121	0.0967422123501629	-0.0032004381677021	-0.106089396707638	266.14	6.49	825.05	0.16	5.46	0.15	0.15	1.7	33.44	5.35
Recurrent	rGBM	WHO IV	Female	38	1022	1	0	1	Mutant	Codel	un-methylated	-0.185396781507983	-0.0169315631976445	0.0710427090523675	0.2277316657859	0.263703817606213	0.333547427818029	0.341086761298964	0.12082030261207	0.224364177912013	0.162676981553572	-0.161954075680757	0.164483447589228	-0.104540594911989	0.269417219871864	0.141786035463284	-0.162467400525873	0.0431708895338224	-0.00605373128845534	0.381681211403619	0.142161231598594	0.0429188185180695	-0.387241075241856	0.338089544648352	0.0290762421993934	0.118161815465817	0.0675878531164985	-7.85437188556489e-06	0.0449612382790094	23.02	1.74	32.09	0.26	2	0	0.11	1.67	54.98	16.22
Primary	AA	WHO III	Male	30	1765	1	1	1	Mutant	Non-codel	un-methylated	-0.0912794432490024	-0.0551368550639868	0.135449802743138	0.245282145209147	0.280910216031011	0.367250972163663	0.369537189695817	0.140007099101753	0.236168331834125	0.14010558807243	-0.162575457402214	0.186299590454998	0.0624443800821264	0.337019049589374	0.169052945151575	-0.0994596345635743	0.15845536325958	0.0300988716485787	0.382208230607295	0.207712363641698	0.125542425160183	-0.3585959709872	0.330052645385312	0.0340266140476803	0.168199069738517	0.100646150124845	0.0135052243667895	0.0330966964344531	11.84	0.89	100.93	0.06	2.39	0.17	0.21	2.31	40.81	5.16
Primary	GBM	WHO IV	Female	36	3131	0	1	1	Mutant	Non-codel	methylated	-0.00608404081875434	0.109176600293108	0.16930698486791	0.318375132625879	0.257072667001838	0.381569832280721	0.368914679803116	0.216846874537993	0.21902155316546	0.251106433506637	-0.117676257713631	0.220250011300835	0.0646515211256466	0.321776718207398	0.273194085289797	0.124192080328502	0.407767316420947	0.0772690923354868	0.416637427323139	0.210571063768044	0.156228055544903	-0.296802359503952	0.355771795302261	0.179209390453225	0.229516986083489	0.143817999752125	0.046622134628612	0.0757555107410109	94.15	2.85	165.6	0.21	3.04	0.22	0.88	3.93	40.34	10.1
Recurrent	rAA	WHO III	Male	41	422	1	1	1	Mutant	Non-codel	un-methylated	-0.185220160479213	-0.00501358597391412	0.0634152521596063	0.226294366943441	0.237444713539731	0.370662456122892	0.345317228157954	0.136148173683425	0.241133664203709	0.0664829600649587	-0.131824625860891	0.147672982922472	-0.0234289545215768	0.289477965779671	0.0781713621591273	-0.0980669656216214	0.106965193527588	0.0796176513520106	0.370017003158555	0.161150489853989	0.0662714128972771	-0.360833517035693	0.344412770121271	0.00849532621169025	0.121971058847389	0.0569275769171148	-0.0268738212835827	0.089677123724833	58.15	2.35	66.08	0.46	1.57	0.07	0.13	1.65	51.7	18.87
Primary	A	WHO II	Male	36	318	0	1	1	Mutant	Non-codel	methylated	-0.150436703581402	-0.0229461945751398	0.145247727147958	0.271932737864284	0.267907317666435	0.344696083403928	0.373471865195513	0.178138744714796	0.204958597308982	0.197788441192041	-0.107269147993116	0.178736831108497	0.0229821601616073	0.303480373424676	0.154880387020736	0.0125400445969807	0.273106315349093	0.0296979927995976	0.391760591996028	0.188302691865176	0.11252621999368	-0.280683000837649	0.339317815388781	0.0559508655751309	0.164712819250705	0.0874564460104173	-0.00461866812410681	0.0207896338115825	80.35	2.32	187.88	0.14	1.34	0.06	0.15	3.97	43.46	7.66
Primary	AA	WHO III	Female	25	408	1	1	1	Wildtype	Non-codel	un-methylated	-0.135037227997531	-0.0148667479360398	0.141511344083749	0.252125200201556	0.245613804670128	0.312448822709287	0.363652903689667	0.149892138654767	0.164361626540575	0.16803353694077	-0.206415464555172	0.189543448018887	-0.0212305148051506	0.322018462504386	0.165419417433767	-0.054845318565012	0.177252071585046	0.051999568196537	0.368062830153278	0.208552256838703	0.158528957057955	-0.343600162639447	0.333947212034715	-0.00272568950521942	0.118351227173196	0.0847600732889056	-0.020571116208786	0.0011429217103207	60.69	3.9	161.25	1.88	3.54	0	0.35	2.81	70.65	6.76
Recurrent	rAA	WHO III	Male	46	156	1	1	0	Mutant	Non-codel	methylated	-0.174271999305478	-0.0607428559410672	0.0959713069144173	0.270677852812746	0.215571820551241	0.382867175591886	0.35663883299045	0.177562750250239	0.257073709171887	0.167303022633764	-0.0680342611616846	0.14690114171146	-0.054533484677158	0.288631328836876	0.159457688745629	0.110415001308445	0.197351251825724	-0.0419715542750684	0.377287199903785	0.229002331731749	0.100869294710411	-0.232420973605546	0.355505252615793	0.100829955961376	0.174525806447982	0.137139716592956	0.0387002617257167	0.0464019118158505	43.05	4.46	57.88	0.62	1.13	0.06	0.05	3.66	21.11	44.23
Recurrent	rAA	WHO III	Female	50	731	1	1	1	Wildtype	Non-codel	un-methylated	-0.184918410592446	-0.0394858577509587	0.112406329079274	0.274437201619328	0.250867791931219	0.314292921737904	0.392872533042001	0.188251399053185	0.210793650474356	0.172781700364321	-0.0933383467647186	0.224847632873844	0.00438634717670783	0.313438294360461	0.105050835280381	0.0428385825638176	0.213030484179263	0.0734641583241514	0.389801581535812	0.2233540133057	0.118486416389576	-0.295067619581979	0.411132154626195	0.0519805789307407	0.142006387121191	0.102288165315172	0.0323604318181457	0.09334623584649	39	3.24	150.13	0.4	0.08	0.14	0.9	1.74	51.45	5.69
Primary	AO	WHO III	Male	53	3082	0	0	1	Mutant	Codel	methylated	-0.195219336799835	-0.0945207176287471	0.0717069357548985	0.145334817547149	0.222106906613298	0.319613269177218	0.33300722710048	0.127742080316259	0.156668780726608	0.0674619015917295	-0.27717017471861	0.150378760971048	-0.0604533733415478	0.224037237090673	0.00795757945944908	-0.173835978825738	-0.024547081110646	-0.0340479259002698	0.330989188716015	0.120161582426124	-0.00427868278352894	-0.358081972502637	0.347268559430555	-0.0040350601363577	0.115296329975656	-0.00646838751330301	-0.0490115095773548	0.0385675116834759	3.37	0.47	24.28	0.3	1.2	0.11	0.26	2.84	66.68	8.5
Primary	A	WHO II	Female	43	3080	0	1	1	Mutant	Non-codel	methylated	-0.0612437166036885	-0.0527191053429789	0.193709475813204	0.302606297953293	0.269480393471717	0.388459957930321	0.381253805884314	0.181274677422257	0.195856018923829	0.242456415556647	-0.097238171218289	0.196380383355354	0.0960755605907713	0.355051841005103	0.229012132915278	0.0498200729496713	0.293856609534633	0.00918921134339563	0.396744214045912	0.237810624390427	0.171105753937611	-0.316058690511378	0.353689065869374	0.0844977974574737	0.2153253713361	0.161380071998489	0.0605225953615813	0.0356624756521409	60.72	4.33	103.01	0.24	2.33	0.04	0.97	9.43	42.94	5.94
Primary	AA	WHO III	Male	43	476	1	0	0	Mutant	Non-codel	un-methylated	-0.243979587916452	-0.146318657525828	0.126393453066881	0.268775663949219	0.227136333388325	0.394667060399475	0.332239071871494	0.11134863751929	0.174038412290355	0.122635253236249	-0.176098681890559	0.171650236068383	-0.00930611742382969	0.253227417184979	0.101813459259684	-0.0641392573107914	0.0855881906827054	-0.0464682797778735	0.378776914106795	0.186027157547053	0.13063274728541	-0.377371340867278	0.32826297029712	0.0409643172848205	0.0755957021909626	0.060894793501423	0.0634947189840861	-0.0176075141509572	194.51	3.88	101.33	0.23	6.02	0.06	0.32	1.76	51.89	11.54
Primary	O	WHO II	Male	30	3066	0	0	1	Mutant	NA	un-methylated	-0.139661160101292	0.0756605097052797	0.0782288328456676	0.187453625574822	0.193989269299985	0.368718295671233	0.380944911284705	0.200622269145907	0.183862928171032	0.183307237978406	-0.0947744350295091	0.162160463360709	0.0838469635213119	0.272684724754897	0.0898530995438191	-0.0331395477678311	0.218455218251001	0.094478560371072	0.329996065991934	0.27221426519974	0.0590194552831684	-0.236293082513664	0.317580319200239	0.100200007956267	0.161199448113858	0.0913466712887139	0.028794079441921	0.0557053021597325	1.36	0.47	7.24	0	0.18	0	0	0.35	7.32	2.32
Recurrent	rGBM	WHO IV	Male	42	288	1	1	1	Wildtype	Non-codel	NA	-0.160808899451943	0.021727947042736	0.193298161525827	0.27213781695651	0.243490876257106	0.436971883102132	0.40069896665634	0.188077211482526	0.232899320014877	0.223337121988105	-0.194554650765942	0.232136482603542	0.0242834418103206	0.312152081682334	0.131937927416796	0.00792172046188108	0.240702434673649	0.0597150881644146	0.372381780338469	0.23550610546147	0.177679628560332	-0.23399200811607	0.383392218929579	0.118113188123524	0.191294482140145	0.130214570889724	0.0217945507532128	0.0658605170210891	32.47	5.23	97.37	0.06	0.71	0.22	0.28	9.48	39.73	6.67
Primary	O	WHO II	Male	53	3056	0	0	1	Mutant	Codel	methylated	-0.239537315409466	0.00406809320344691	0.0785775025407267	0.175692936241333	0.241030174148912	0.328682424668537	0.339429881285385	0.122635005803177	0.24365608129224	0.0334083981895602	-0.187436324624366	0.151896956600035	-0.108825401820411	0.279108277180455	0.0519114901627816	-0.17187029374021	-0.0307958114542183	0.0155585355628406	0.355704348244895	0.125844391412933	0.0120660504549511	-0.418629686570344	0.301444251732169	0.0333266704542189	0.112009386310493	0.0164291354826654	-0.0318068684606364	0.115117417097488	5.35	0.6	25.34	0.19	2.11	0.18	0.11	2.52	51.22	11.81
Primary	AA	WHO III	Female	59	929	1	1	1	Wildtype	NA	un-methylated	-0.110368271753793	0.00993925308996352	0.152883607332048	0.215408735622777	0.19486457164123	0.422605834714574	0.422028116646701	0.279850915900204	0.0749282349934266	0.228781618331094	-0.0852883209910427	0.213554101262931	0.0507819102933149	0.243443216777618	0.196951449487679	-0.0193893137185562	0.345854024841714	0.0896306131607996	0.367778495220868	0.354274517481898	0.141463792732654	-0.271455460434849	0.34320286775108	0.170408275541004	0.229969594377299	0.159034288854444	0.0113683320911069	0.086481718049942	0.27	0.58	40.66	0.25	0.3	0	0	0.88	14.87	4.18
Primary	AOA	WHO III	Female	49	3049	0	0	1	NA	Codel	methylated	-0.202797694781421	-0.0882880076258399	0.0832703414101545	0.225766992840531	0.218112802306504	0.366363989482068	0.346179243359236	0.124354165115941	0.196953381675382	0.112662194438203	-0.148390836008233	0.116947802677093	-0.0449681590995725	0.25108838895969	0.114612446429154	-0.0466363963123977	0.089020463844957	-0.0654516419951107	0.380449436286449	0.167956039077121	0.0638270039196915	-0.413354644324634	0.348624938812201	-0.0241644073817683	0.119050230397169	0.0991600672644482	0.00420722249015266	-0.0126783387092631	110.14	4.7	46.04	0.15	3.28	0.07	0	0.49	27.65	20
Recurrent	rGBM	WHO IV	Male	38	161	1	1	1	Wildtype	Non-codel	un-methylated	-0.150746711086262	0.170241631336721	0.166991911969945	0.445965390666759	0.28053505393806	0.365763821710085	0.491791471042068	0.359660780837902	0.273081714485425	0.252988749759388	-0.0721589593221587	0.359270990798876	0.0896035632256203	0.403758603721249	0.322376772214495	0.210859612723779	0.432992689227026	0.156617606781927	0.37698277254051	0.322338084165138	0.244529503189828	-0.0126916824213987	0.429288625054975	0.381282205448109	0.250545303950289	0.224360688352728	0.0509648080633105	0.113468645587834	44.57	4.04	283.01	0.21	0.3	0.08	0.31	4.4	39.86	7.72
Primary	O	WHO II	Male	40	3042	0	0	0	Mutant	Codel	un-methylated	-0.210720257079615	-0.000152670496461239	0.0814736523368909	0.249651694701569	0.258753898572299	0.271128382913731	0.345292757055835	0.160730240306608	0.283291957734292	0.153701697702225	-0.0167462586262574	0.139981734961631	0.00178774779800047	0.338590534329529	0.118575070527206	-0.0156083624747555	0.0654427786740576	-0.00300121227767826	0.348665656705821	0.177983073594966	0.0745441102304353	-0.354519505729745	0.342103450939937	0.0696316203492152	0.172066419304857	0.0932446534075653	0.0414654018696308	-0.00474424301545648	18.65	1.64	49.5	0.1	8.27	0.04	0	2.21	39.97	8.15
Primary	AA	WHO III	Male	31	2292	1	1	1	Mutant	Non-codel	methylated	-0.186737592222396	-0.0444546085618714	0.0931434319357269	0.257891390421503	0.280650786189073	0.2757370237442	0.383724187069431	0.156759459684472	0.248241232291299	0.0911086880740506	-0.129950702650611	0.166966719159989	0.0164539477409877	0.325255476188797	0.138428347076768	-0.0879926667699409	0.139169825572042	0.0447492739925491	0.355203897849658	0.233854397053955	0.0804082441043004	-0.343027603153827	0.3177294312356	0.0894615476873467	0.146968749461075	0.0766864729839496	-0.0372518784764324	0.0982204101878707	33.09	3.96	66.11	0.22	5.73	0.18	0.46	1.37	45.87	7.84
Primary	AA	WHO III	Male	42	682	1	1	1	Wildtype	Non-codel	un-methylated	-0.181989039276499	0.0248594446310806	0.139224290390566	0.240907175320738	0.257421742367736	0.341842505488591	0.379845330500658	0.171905659706873	0.215274483999357	0.177064495045399	-0.199097192458518	0.235264682165266	-0.0399076163412755	0.273130015856555	0.0514231824514597	-0.0764468036907698	0.103694384846136	0.0314554005026629	0.344458725917508	0.190534515711812	0.169873618790228	-0.282368945262566	0.36539989350476	-0.00725289609783097	0.162281059285175	0.12097846850964	0.0201597021676321	0.0793449061999422	28.54	3.38	41.45	0.05	5.06	0.05	0.62	4.48	89.43	11.76
Primary	A	WHO II	Female	33	670	1	1	1	Wildtype	Non-codel	un-methylated	-0.130046830157347	-0.108887167027969	0.0699146844231203	0.284794608939577	0.244456140676186	0.367086246513665	0.36117239270318	0.13840943697409	0.247129032116307	0.13039656251836	-0.0997422784139911	0.184848300959913	0.0703554575962459	0.329438505532854	0.162239741230061	5.43537544350272e-06	0.209046446891284	-0.105857671670947	0.356584959995661	0.227104809717738	0.13064209125155	-0.384618324993266	0.365105706269301	0.0921644291335467	0.171792895713692	0.127552759845804	0.0549279593972191	-0.00473790107190353	40.53	3.55	67.54	0.7	5.68	0.03	0.29	3.59	41.81	14.76
Primary	A	WHO II	Male	34	2626	0	0	1	Wildtype	Non-codel	NA	-0.125356039876957	-0.0668058197156648	0.0977608502559754	0.265790160442223	0.199831157103138	0.34927222109825	0.355878805704854	0.170456376962803	0.25156830907105	0.167633984466675	-0.19103198340152	0.155199149957686	0.0323060919190778	0.335391358512299	0.119542401386401	-0.0215249605607832	0.165718436090852	-0.075401985963235	0.375026936465622	0.213120142236676	0.0885677977063408	-0.354508562879677	0.374247914929832	0.0986263797166867	0.171120050694288	0.145044079235526	-0.0136110693997955	0.0119398217162597	37.69	3.72	54.27	0.72	1.98	0.28	0.37	2.97	35.91	26.4
Primary	AA	WHO III	Male	39	2067	1	1	1	Mutant	Non-codel	methylated	-0.115495298709876	-0.0242116687122121	0.119834838422586	0.30613457303344	0.273145310244456	0.338002206232508	0.353967454499817	0.176798488976376	0.202215697506689	0.18362102326831	-0.169810571804967	0.185691544417755	0.0284875035679116	0.331186684333401	0.177119691624446	0.0165454496551702	0.283631187722767	0.0284708010624369	0.391433514564255	0.191604992700413	0.123383911143178	-0.343206357453357	0.341467031412148	0.0764069780132342	0.181616028547017	0.107526385033856	-0.00190981963173051	0.0270510729548027	12.88	1.69	57.6	0.2	1.75	0	0.83	2.27	82.37	9.24
Primary	AO	WHO III	Female	32	3004	0	0	0	Mutant	Non-codel	methylated	-0.0832518584220902	-0.0461024271529456	0.13423850541786	0.287711265557494	0.250931459069484	0.380625792870699	0.373197386713751	0.163661253217984	0.203474774518336	0.183302705006924	-0.149103891957954	0.164252196369611	0.0669581411321326	0.312537136488212	0.198388934997549	0.0309788434004482	0.294040936754474	-0.021510842113416	0.362187921246818	0.223499199281275	0.150788663910265	-0.293272400560588	0.34772487630141	0.106188812345702	0.193316117459794	0.127768933784728	0.0492899179065462	0.00205501838748171	50.72	1.87	73.27	0.63	3.79	0.14	0.21	6.47	61.87	7.55
Primary	GBM	WHO IV	Female	47	191	1	0	0	Wildtype	Non-codel	methylated	-0.151579674002697	-0.127934626997761	0.0983512567037597	0.238994601189869	0.203524947562852	0.367152084765915	0.373110457733605	0.142950166317699	0.234688126126482	0.101974980279678	-0.0885672275373822	0.153850242700904	0.0850451443689117	0.31962479622804	0.069762938892482	-0.0540840839345832	0.101833939038607	-0.0712300797360666	0.349348518288541	0.225732591265286	0.120807355386217	-0.399045046672722	0.369524170567029	-0.0100417764719048	0.154773043950828	0.0913874751669547	0.0190208356280137	0.0415248832560763	63.77	2.72	49.73	0.52	1.06	0.3	0.23	1.32	36.44	8.47
Primary	A	WHO II	Female	11	2996	0	0	0	Wildtype	Non-codel	un-methylated	-0.0807886125239373	-0.108571093458871	0.153958225338634	0.281504136405614	0.279446367688544	0.303207966702269	0.399234777204442	0.219260298729457	0.221694250903469	0.245475888447611	-0.167344398451217	0.229194883678825	0.117364402076589	0.348377294960764	0.212114975493352	0.0133884399275377	0.275981220983806	0.0629591231020803	0.375627052177856	0.246958821834749	0.147455973327873	-0.291758680109105	0.40471187871943	0.0920510305775578	0.194772711670098	0.151214862388272	0.0403003797145394	0.0643309946486992	7.59	1.42	126.01	0.78	0.05	0	0.4	11.14	53.91	7.28
Primary	O	WHO II	Female	44	2997	0	1	NA	Mutant	Codel	methylated	-0.171402178188916	-0.0573976670484561	0.122044484208094	0.237398204874544	0.268896317131669	0.36627423640344	0.367608170400517	0.133412858484177	0.194585016574039	0.109404234790269	-0.22197064902066	0.161361850482344	-0.0584362334642926	0.294663891229835	0.140251922058196	-0.109347835351861	0.104932753289929	-0.00228729809627438	0.371391675147069	0.165963660983488	0.0910011187141939	-0.337527345678359	0.337037859654839	0.036799391155124	0.14601790342671	0.0648018932947729	-0.00784269525256835	0.0352521962695935	32.25	2.45	52.65	0.05	4.57	0.19	0	1.47	73.9	8.69
Recurrent	rGBM	WHO IV	Male	54	138	1	1	1	Wildtype	Non-codel	un-methylated	-0.175231653310833	0.0308423644485203	0.104077177679669	0.336971987434772	0.25468026646959	0.370886773327395	0.419931392281302	0.202094030154213	0.29332024256231	0.153213899327353	-0.0817163197253026	0.197967967642801	0.041496772685065	0.343769548143435	0.170798428553324	0.0350540497892561	0.229719891072773	-0.0133079262485239	0.364728145343205	0.238129615966564	0.14326229948419	-0.37591556104451	0.38102377880654	0.157520201285478	0.20575498799488	0.152969844265863	0.0464201025313024	0.104064232508199	12.79	4.02	92.84	0.83	1.14	0.07	0.16	4.44	23.28	17.66
Recurrent	rGBM	WHO IV	Male	49	118	1	1	1	Wildtype	Non-codel	methylated	-0.168865342377254	0.144006899750126	0.170337489798226	0.368086884824025	0.259948391995285	0.312624699251093	0.452261091158264	0.265457531698997	0.227066949583015	0.267057140208238	-0.0486117260391633	0.259734255038249	0.122287831521472	0.336672854885452	0.258892086655982	0.156313225857444	0.437135226281874	0.124642887628554	0.344400406365049	0.224142239531552	0.251621071364695	-0.168702762759523	0.394920356594941	0.18682123245716	0.173476024831464	0.184033011596699	0.0221071863921027	0.09063908045006	9.96	1.62	47.91	1.31	0.01	0.59	0.7	0.36	81.23	5.82
Primary	GBM	WHO IV	Female	52	2557	0	1	1	NA	Non-codel	methylated	-0.118830899512238	-0.0428979522692092	0.21550539996569	0.280127962263204	0.20231306079237	0.416347735881951	0.343883201673636	0.158192463309176	0.20209521186035	0.187347206415065	-0.0902445249675537	0.176180317802654	-0.00561766142430659	0.223019678004983	0.151690312189069	0.00883130603694918	0.244339143627415	-0.0247299803726346	0.384876643914183	0.176853391040421	0.137509590215966	-0.216536477715832	0.385763761712461	0.118298376884888	0.125311096916649	0.114758663929208	0.00622800460103548	-0.00982799093445852	185.24	3.9	877.8	0.22	2.01	0	1.07	2.62	37.4	6.03
Recurrent	rGBM	WHO IV	Male	59	192	1	1	1	Wildtype	Non-codel	un-methylated	-0.106174996991953	-0.0233685109869042	0.0942746074086491	0.287483012279155	0.223143743890572	0.333612601693079	0.365815044871865	0.17869330406199	0.297179888201636	0.102478986356809	-0.0295984045814403	0.175888385587877	0.0640477072097688	0.352244327552702	0.158514011859579	0.0862032234319381	0.177200774147121	-0.0379570161619689	0.360995730817095	0.257281600073383	0.135145152708983	-0.377067747696883	0.377045546894825	0.131947898758736	0.175698085880675	0.15358558630877	0.0445543231086521	0.0848237901769781	25.53	3.74	67.24	0.56	2.67	0.04	0.06	2.3	23.21	19.95
Recurrent	rGBM	WHO IV	Male	32	177	1	1	1	Wildtype	Non-codel	un-methylated	-0.162829239970372	-0.0633292789800107	0.157854089278275	0.327026225576462	0.230856754532018	0.420979457499447	0.394901605986159	0.192873704504981	0.189912967561598	0.166133900320651	-0.0987497532834676	0.240545567133315	0.0422904198477945	0.272413784887789	0.145176985589864	0.0488004993339186	0.261715914863179	-0.0250920493295147	0.385998431512429	0.232422789728856	0.161496332331915	-0.310201216099643	0.370328577119727	0.161919617922027	0.158889094796631	0.114066531607463	0.0320976007617424	-0.0361250947407515	169.19	3.04	531.72	0.54	0.61	0.27	0.07	3.53	55.84	6
Recurrent	rGBM	WHO IV	Female	69	166	1	1	0	Wildtype	NA	methylated	-0.0437133897539907	0.0261037139936999	0.211676307613141	0.353924171989762	0.210115312499741	0.440556495364013	0.472289660392337	0.359074600335499	0.178598353719778	0.379582546662377	-0.0526389208496799	0.31962414305873	0.115039908718723	0.310281571361367	0.28260690331706	0.177393603287505	0.482608943781137	0.158139888449261	0.36554873816279	0.343008117623049	0.259494609964419	-0.139709925487337	0.402823038713637	0.309733520046639	0.275525538940665	0.227486819861788	0.0934125402013931	0.0904444670819162	8.6	2.12	65.26	0.16	0.15	0	0	7.9	9.84	3.96
Primary	AO	WHO III	Female	37	2929	0	0	1	Mutant	Codel	methylated	-0.154025106249174	-0.042549784133279	0.106369626020657	0.247843398612688	0.266681402549398	0.317048646055319	0.354445587989152	0.144743536243834	0.210717476545101	0.142064892812251	-0.138593462348748	0.17310810576254	0.0213459393438001	0.295970149133345	0.149820823757364	-0.0674933827248402	0.126286856963171	0.00338430763045154	0.375274164202544	0.201434970215229	0.0993547915545576	-0.323000010773109	0.351443284693771	0.0511456933000933	0.173536808374254	0.0702935604173652	0.0245327581244555	0.0590728000427099	32.25	1.41	87.87	0.23	1.9	0.47	0.3	3.94	70.45	7.43
Primary	AO	WHO III	Female	35	2923	0	0	1	Mutant	Codel	methylated	-0.178455063244399	0.0511081434859291	0.132083989350771	0.232731883648725	0.260625404133369	0.301613642878171	0.341639316303578	0.148919096605952	0.203374149544864	0.17792882622133	-0.120034444613734	0.181780077686881	-0.0377454557482355	0.285905392377452	0.106421200547838	-0.0901502197842318	0.0929479256765128	-0.0251027232049086	0.384511807653534	0.164321901818908	0.0934430367314026	-0.332098610019596	0.340970902952076	0.0787334149912441	0.161043347910406	0.0982636974270766	-0.0439707302188743	0.0952273133691517	28.02	2.07	47.09	0.44	2.15	0.14	0.31	5.2	60.88	6.34
Recurrent	rAA	WHO III	Male	64	2438	0	1	1	Mutant	Non-codel	un-methylated	-0.189425116387228	-0.083318200001455	0.0678953735337216	0.218156414310527	0.241890414812885	0.358489585587912	0.339220155418752	0.173991743324075	0.258992855398129	0.0987908039970264	-0.199017692174593	0.171453864421868	-0.0830717553732404	0.280507112751616	0.0830646688946049	-0.134316899031193	0.0257960389068574	-0.0542554245229996	0.378036649468793	0.145240680847858	0.063956335558168	-0.334348485742621	0.352850748145747	0.00616265307786102	0.130974385324954	0.0629791412319456	0.00153502165967333	0.0751370116653464	9.49	1.05	63.9	0.74	1.27	0.05	0.22	2.36	76.92	14.12
Primary	GBM	WHO IV	Female	33	1116	1	1	1	Wildtype	Non-codel	un-methylated	-0.182164933798575	0.0133435254469944	0.11597102747949	0.255594989668876	0.262293187391305	0.365143519575387	0.363984550759326	0.152886903209011	0.152506909751559	0.126443800288459	-0.174842621552074	0.205480687078734	-0.0150720792167122	0.26474449754598	0.0804717503861943	0.00704389851064528	0.15512855031557	0.0320254519354963	0.355160774480043	0.139845626164504	0.15714618491083	-0.25939371309847	0.365033062935109	-0.00802106162229254	0.140419354988773	0.101570236961477	0.0677702361488353	0.10791162161772	18.16	2.7	75.84	0.77	5.94	0.07	1.14	1.36	93.21	5.62
Primary	O	WHO II	Female	52	2906	0	1	1	Mutant	Codel	un-methylated	-0.198251206616669	-0.0384047427768993	0.166259651442686	0.261178476912759	0.236656544701598	0.358685840185712	0.328211510763257	0.130185491371265	0.214959730030402	0.139853203295366	-0.120421713470393	0.136127887925696	-0.0304795776888784	0.229266952217745	0.124009360571556	-0.0537589009893853	0.151297002348493	-0.0408753841700331	0.375550720576443	0.159193099840576	0.0874310084670846	-0.315042188710626	0.335587720459183	0.10549980229762	0.130844447348804	0.0554819880446231	0.0376690118788079	0.0244692258706729	145.89	3.75	245.01	0.2	0.71	0.07	0.1	4.02	56.49	5.83
Primary	AO	WHO III	Male	41	2422	0	1	1	NA	Codel	un-methylated	-0.0259185115712317	-0.105162161113816	0.127483807555567	0.230341849367925	0.220112670115544	0.357775729243567	0.294795484772429	0.133031745544025	0.199062161881493	0.166233955059668	-0.0773493591462413	0.127853446903441	-0.026759638684969	0.17664923865723	0.0850831674281148	0.0195447082960681	0.173159984801427	-0.0586259854363468	0.380621750137319	0.147514544731155	0.0342898333403196	-0.357201996965731	0.327807922613304	0.0527036174433196	0.0756108342501011	0.0720016123309665	-0.0193174388187755	-0.0701469745751268	95.67	0	455.45	0.23	4.9	0	0	2.31	20.38	4.84
Recurrent	rAA	WHO III	Male	40	310	1	1	1	Mutant	Non-codel	methylated	0.0228641935881114	0.111959691898095	0.293385009664812	0.342725171993796	0.307971588221784	0.322649145089232	0.423085205024288	0.221359408710982	0.210905241636579	0.281303499546658	-0.103699817332223	0.309135492822457	0.0787198944658098	0.362463935151963	0.241415737388846	0.072814502310587	0.411994125339713	0.0625151999178002	0.398042393020433	0.221149808966914	0.185044567082187	-0.294717929620989	0.380050579932456	0.198851567269695	0.244822020653324	0.163485929716663	0.0474489074383376	0.1184659746586	57.86	2.28	218.98	0.39	2.53	0.16	0.78	5.26	47.94	5.99
Primary	AA	WHO III	Male	35	1793	1	1	1	Mutant	Non-codel	methylated	-0.160393236080012	-0.0448470684079284	0.123778005664833	0.267309965473778	0.245465329553099	0.346838399930081	0.363211765706537	0.154606100718707	0.243751637540197	0.153981949212684	-0.142031768958375	0.222402968818929	0.0554272921718305	0.354822163608342	0.180612654801675	-0.0224578746463826	0.174109682846624	0.017103927439079	0.361211377805162	0.233804671298462	0.164593450577261	-0.375276362121967	0.345088157202526	0.0776987552323715	0.201343289882581	0.099116446179886	0.0217741380074533	0.101624759273134	49.97	3.27	87.56	0.56	0.72	0.13	0.2	3.39	36.71	4.43
Primary	AOA	WHO III	Female	45	2861	0	1	1	Mutant	NA	methylated	-0.17573720754532	-0.0800709479294902	0.0189931838661138	0.147685056351731	0.194475201886616	0.411080061313695	0.317866400183847	0.130157596739552	0.134129481319466	0.109121636829489	-0.0404633999081148	0.131340823687869	-0.00462601182350366	0.245083385036238	0.0954882783206241	-0.0581179663611149	0.0941549647446892	0.0742976764068454	0.347916994390299	0.264406889492578	0.0062987082979164	-0.348424113447582	0.27211212481295	-0.0272353935598875	0.148836948831693	0.0768485600526031	-0.0173685622964614	0.0745725432413291	5.5	2.8	17.89	0.11	3.15	0.05	0.2	1.08	7.69	7.52
Primary	AA	WHO III	Male	43	2702	1	1	1	Mutant	Non-codel	methylated	-0.112397399873036	0.00722934989178895	0.160617916604527	0.298552376754556	0.251235989155545	0.358902645205901	0.349949839929578	0.18366399494119	0.184181073551664	0.17360357336512	-0.0274204601523245	0.156788542843745	-0.00175358463971158	0.303583010331531	0.140608439578638	0.0179777205004497	0.231573800811401	-0.00827719771029862	0.385691111167013	0.156541936414343	0.11379519889505	-0.379658152585175	0.320257032653497	0.0961665759333926	0.162756519918311	0.111109702965198	-0.00161050481669269	-0.0172965466265976	63.48	4.56	262.46	0.24	4.35	0.21	0	2.04	32.54	6.67
Primary	AO	WHO III	Male	65	964	0	0	0	NA	Codel	methylated	-0.128278773066189	-0.0771995764704985	0.18490322793313	0.219173846839634	0.237601539517454	0.364599950972007	0.302623661221279	0.168991409070633	0.191014777964313	0.163566537544944	-0.178429165026651	0.159575551854758	-0.063257943870746	0.221837712302243	0.130215974932148	-0.0506988906059966	0.166354380371707	-0.0423398353441841	0.369696704730248	0.142546283689193	0.0547209965312776	-0.334391788459864	0.334492809230303	0.077397513056141	0.124375156204653	0.0421318521079374	-0.0289812236760114	-0.0321612338142043	106.54	2.27	299.19	0.1	0.3	0	0	5.69	32.55	5.82
Recurrent	rAO	WHO III	Female	29	1080	1	1	1	Mutant	Codel	methylated	-0.279808986637507	0.0324567280432887	0.0683029680981011	0.181365117630431	0.264900693334401	0.276543968984725	0.338064377093066	0.136112252082568	0.268469906453827	0.0483992891938525	-0.19224824002089	0.202690945382727	-0.118857510985735	0.330509408567574	0.0806929960474996	-0.115432028064973	0.00696182669756437	0.0644785200348335	0.348576446165767	0.157256653850513	0.101250172848396	-0.33500592093902	0.353666293298773	0.00809831033704259	0.119843407227434	0.0551532156332609	-0.0197948902544127	0.116088659512037	5.37	0.8	33.05	0.39	1.34	0.04	0.15	1.47	24.62	7.86
Primary	OA	WHO II	Male	45	2864	0	0	0	Mutant	NA	methylated	-0.161615730154323	-0.149720901090666	-0.0105467516502682	0.145112792665607	0.175849122301744	0.38217528817862	0.308640648792342	0.110344247018457	0.164083839686678	0.022543914515607	-0.129685903962917	0.147827633280938	-0.0483756954037689	0.180634768896477	0.0461176366299877	-0.140286680091394	-0.033791316062585	0.0601277749464957	0.335156223868494	0.213156858072995	-0.0254177785860947	-0.361644824881057	0.269116315003633	-0.0384726480512002	0.11325858390886	0.0317176624929075	-0.0420752717214405	0.0511224523786596	4.62	3.39	10.96	0.09	0.81	0	0	0.94	10.43	6.39
Primary	A	WHO II	Male	39	1497	0	1	0	Mutant	Non-codel	methylated	-0.0165539758064155	0.0260547895554594	0.226747820736535	0.320825835196726	0.268697008898957	0.390451056262979	0.410813825042358	0.217380825597892	0.233486359524975	0.23361223588937	-0.0326624001685452	0.198286545799188	0.139938008849911	0.347377008902064	0.246089687109341	0.0564121669988891	0.345806111463828	0.0458228296110634	0.377236847708473	0.214782561711198	0.183989336532287	-0.306963684244903	0.330063374065675	0.137671654630864	0.198830069321493	0.144281603733487	0.028506919943064	0.0292552164552641	33.9	2.08	287.82	0.57	2.47	0.46	1.08	5.22	53.35	5.2
Primary	AO	WHO III	Female	42	2861	0	1	1	Wildtype	Non-codel	methylated	-0.149989773063249	-0.116139859812832	0.07687158627866	0.227929788179699	0.192264707090754	0.354754281326418	0.300743342774002	0.134587541620568	0.197852662558993	0.124318572041199	-0.0979167133248825	0.144500798457888	-0.0634273575321448	0.229270261654197	0.108755904529962	-0.0582671216011823	0.125713416831875	0.011257434798498	0.372781206108135	0.116982425777397	0.0506461362402764	-0.36777231010655	0.312120781100661	-0.00176160211378242	0.101413219345521	0.0599805334612659	-0.0582675883222756	-0.0240234629607519	174.8	2.34	394.92	0.24	4.01	0.04	0.05	1.98	19.06	8.43
Primary	AA	WHO III	Male	46	702	1	1	1	Mutant	Non-codel	methylated	-0.263812922313545	0.0304095059371796	0.0960393492253376	0.234938741397193	0.26579398558594	0.349091505674586	0.3708752422938	0.159294889094365	0.195551894113783	0.138057110865994	-0.166634919715749	0.215447928564986	-0.115651794993773	0.324539590195347	0.10900539956909	-0.129055108085618	0.148240138708203	0.0845137973342491	0.351365895708453	0.210260564886719	0.109936652446351	-0.34412051054075	0.305478990876594	0.0477242683019703	0.145461850534341	0.0716737604965427	-0.0406853782090356	0.10943527975153	44.44	2.83	55.27	0.24	0.64	0.14	0.8	2.08	86.78	18.58
Recurrent	rGBM	WHO IV	Male	20	NA	NA	0	0	Wildtype	NA	un-methylated	-0.0817736258060375	0.0581865152049106	0.104361681775301	0.253617466049312	0.259428061734198	0.402345751210803	0.403942638315544	0.19509704129694	0.125254867534612	0.20929626808395	-0.056911741644393	0.246641585938508	0.169679338772475	0.210937588138207	0.18910247235206	0.0396148244500902	0.312425669505264	0.167975779804862	0.352480694922319	0.330438851496525	0.164354144455817	-0.262279998865048	0.309275887483434	0.170758647843857	0.242890758532395	0.139589303895853	0.0110822848475774	0.128902004282965	13.16	2.66	80.85	0.28	0.06	0.04	0.05	1.65	10.7	3.94
Primary	GBM	WHO IV	Male	45	322	1	1	0	Mutant	Non-codel	un-methylated	-0.114411634110594	0.0654074536366108	0.237067851082675	0.319501155974917	0.265336975072872	0.388480248698893	0.384566115946061	0.197984860062271	0.230594215165225	0.252526337264638	-0.149244385032849	0.224816522867199	0.017752667147967	0.253570473451896	0.171627077928021	0.0669058680484892	0.322751976106927	0.0272120956624038	0.392148164932469	0.199339044799655	0.171738085816617	-0.31014602494893	0.374725195216103	0.106985317518419	0.176669952440103	0.157142664588106	0.00999229286279205	0.0676822042222126	64.6	3.19	712.8	0.6	1.41	0.09	0.19	5.18	44.96	9.52
Primary	A	WHO II	Female	33	146	1	1	1	Wildtype	Non-codel	methylated	-0.104075467666094	-0.0678922116512927	0.163309383256527	0.314012975799293	0.276491255258677	0.385431970597526	0.379494399865399	0.183283565552045	0.188931093426282	0.243145489506547	-0.0856593529265384	0.216680003961028	0.147156985572599	0.330575531511655	0.166927308790548	0.0890357583002434	0.288864563071371	0.00474291771152262	0.374192108352247	0.202259820969483	0.162384133681012	-0.311611037353793	0.377360149423814	0.101056234948935	0.173720872486242	0.153956414756861	0.06438267269957	0.0759208176476732	42.5	3.38	100.74	0.2	3	0.12	0.6	2.53	44.95	8.26
Primary	O	WHO II	Female	43	2839	0	0	0	Mutant	Codel	un-methylated	-0.192887555879854	-0.0293677555353711	0.108938992673913	0.237419900665904	0.24896229850747	0.380299894046779	0.348281730796932	0.135799789569757	0.238817273615284	0.0895787643975702	-0.12708311402868	0.160118506440343	-0.0463068731023146	0.26750019020804	0.149105291144632	-0.0979874190648297	0.0863107378407637	-0.0159966101047424	0.38450504871598	0.163214610031187	0.059271061526903	-0.389007471878437	0.316190507490608	0.0796914944610804	0.149320823042775	0.0806483098637369	0.0083506136763336	0.0287962590536863	96.23	3.91	90.57	0.2	1	0.16	0	1.96	33.68	17.6
Recurrent	rGBM	WHO IV	Male	67	2172	1	1	1	NA	Non-codel	un-methylated	-0.173067717310314	-0.0863255891845326	0.183737360485282	0.294043799708779	0.233620457334268	0.403658319613301	0.356416605440547	0.174673770748425	0.243189661107848	0.192421802731919	-0.0762637558743924	0.181425176479466	0.0447298646348898	0.290987654694704	0.141932173214328	0.0685604090011007	0.226480853279199	-0.0902081901385905	0.363494401985682	0.227762329901852	0.124458759002702	-0.329930518826843	0.348766363648037	0.140234388898218	0.166005901432064	0.141971710152884	0.0511994564090389	-0.031076373265147	199.08	3.62	170.14	0.23	1.42	0.13	0.2	8.67	30.93	7.55
Primary	O	WHO II	Male	41	2832	0	0	1	Mutant	Codel	un-methylated	-0.178455744749219	-0.0612607269723235	0.118405589270328	0.188149452562418	0.257453028011369	0.32776696780962	0.374674018115967	0.143327745554136	0.210007418101883	0.0786973704660281	-0.182149354656572	0.171309531319483	0.0190407025485403	0.284341460576381	0.105139841041984	-0.148648924305409	0.0433574028528671	0.0279548556633466	0.360857161089636	0.220878990300527	0.103131332580455	-0.37918103193021	0.345804724045013	0.0103042267697939	0.137663431182164	0.0687798381877439	0.0079142513744921	0.108879009742944	25.12	0.7	43.32	0.31	1.76	0.11	0.11	2.5	35.37	10.81
Primary	O	WHO II	Male	56	2825	0	1	1	Mutant	Codel	methylated	-0.0620051249483235	-0.000662374113095461	0.261008224385251	0.337705985683691	0.269246114662211	0.351508071849491	0.367741802081546	0.175871595374469	0.252393110338399	0.274244476022752	-0.0491756788161149	0.2338483938009	0.126324834826225	0.292860734952735	0.25669420090495	0.114317429927214	0.416943095382787	0.00133659078100164	0.386791901764481	0.209347109680647	0.159358311625987	-0.27818184027876	0.374106221913773	0.133051719063894	0.200562413170904	0.159240183053852	0.0626783900137251	-0.0258618221744814	144.53	4.29	613.82	0.47	2.53	0.07	0.06	7.65	37.75	5.35
Primary	AA	WHO III	Female	41	1924	1	1	0	Wildtype	Non-codel	un-methylated	0.00586019236946701	0.168523186926087	0.262097873458633	0.414291937543814	0.262027391917025	0.388006428027148	0.496686598566445	0.3320052388356	0.239712929685268	0.334319391572442	-0.0684339340735702	0.33830889128463	0.108346100047018	0.402382535713013	0.315481073796053	0.235554131672443	0.492501141362775	0.17881946212242	0.40326907365163	0.336318976449911	0.246146367000153	-0.191791557478498	0.427834441307348	0.299137226201621	0.318450411855366	0.247360478169886	0.0693602207220844	0.163503218321701	32.97	4.53	262.12	0.85	0.3	0.2	0.41	7.38	32.86	12.65
Primary	O	WHO II	Male	36	2819	0	0	0	Mutant	NA	methylated	-0.138655387775457	-0.0711580570927157	0.0432722627770741	0.125218263613095	0.204764433802506	0.415208744689868	0.328593724279825	0.125390107776909	0.125273391299312	0.10831423275073	-0.109892122607374	0.154893582120607	0.0421466703311894	0.253176423480007	0.0981885205214766	-0.15362961620414	0.0843958486931673	0.0962641468024274	0.332748330788971	0.241745717131395	0.0409836443015478	-0.34068642479213	0.280876526159282	-0.0161329434608016	0.137510928939109	0.0605550368407479	-0.0231782649217245	0.0312304382834222	1.59	0.46	20.57	0.25	1.4	0.08	0	0.7	13.36	3.57
Primary	GBM	WHO IV	Male	65	1022	1	1	1	Wildtype	Non-codel	un-methylated	-0.13421261323728	0.144547918413067	0.159317483112081	0.325193230910881	0.26847958129552	0.314905663261367	0.447085865351959	0.271797178615626	0.269683094165834	0.204157651877528	-0.150785307953057	0.287873623194129	0.0721648911673914	0.357959531242004	0.188534088927818	0.0455012615694555	0.301377212353379	0.141272217539353	0.364240959016587	0.264092535515978	0.215455419895059	-0.270539398977601	0.404521533470273	0.177966941480772	0.234158415247058	0.159483714703199	0.015837666003116	0.193300771876759	23.52	7.37	119.81	0.17	0.55	1.09	0.14	2.72	43.3	5.03
Primary	GBM	WHO IV	Female	40	530	1	1	1	Wildtype	Non-codel	methylated	-0.216790343531903	0.0503303842971701	0.13379009337308	0.27532342227399	0.248411758113385	0.359293522796663	0.405285899747187	0.198225195652407	0.210961834074388	0.198268658718814	-0.139069145529757	0.252250981644973	-0.0778208799292611	0.289239024103601	0.161022421690689	0.0307332066245722	0.237633594433391	0.0846802408948829	0.345731952022888	0.230645615489088	0.170362562551835	-0.241816204933547	0.376208962449925	0.095028509042545	0.172036210729278	0.130458750684262	0.0477975360459457	0.122747618688996	196.58	7.59	144.99	0.14	0.14	0.02	0.51	4.21	36.55	4.98
Recurrent	rAA	WHO III	Male	52	948	1	1	1	Mutant	Non-codel	methylated	-0.202539771240204	-0.080910196985237	0.0555784315747573	0.244178235621986	0.205346970643912	0.366226705389536	0.341042189751396	0.13722368975313	0.260071765930579	0.0921385115649128	-0.0874090297364602	0.149303381866189	-0.000181584164515382	0.310780963869337	0.107143953411677	0.0148550254791258	0.0496915556389675	-0.0462856440529708	0.371805825504635	0.226651369836725	0.0780518590532232	-0.421560847908987	0.343583621775328	0.0697058993282821	0.158226635080296	0.10824827350044	0.00482471630534106	0.0627083041932143	43.72	4.49	40.02	0.74	0.67	0.16	0	2.12	30	25.89
Recurrent	rAA	WHO III	Male	21	343	1	1	1	Wildtype	Non-codel	methylated	-0.114138266236706	-0.0277294407037021	0.192256246351737	0.280831447522461	0.271246684800777	0.328546716187272	0.41608932229441	0.20973957191271	0.21008009690355	0.220759571604875	-0.138133277006379	0.212042815326758	0.0915429191430796	0.328495844786072	0.15147317408191	0.00824058217238307	0.262642652622131	0.0656097759533574	0.408036852027045	0.217796262639085	0.146586170415129	-0.300902965982714	0.383800787260612	0.105829235542564	0.184204349517746	0.164804557714165	0.0291795532125584	0.077509635380315	88.81	4.03	267.84	0.42	0.49	0.33	1.04	2.5	63.88	8.96
Primary	O	WHO II	Male	40	2804	0	1	1	Mutant	Non-codel	methylated	-0.159971190793953	-0.0820632347771486	0.075766438851832	0.229473223859703	0.248607472646299	0.342617516201102	0.357271629553322	0.175398687649865	0.266237709303543	0.099905886532622	-0.113658533887248	0.211057909553362	0.0290115212076478	0.308944742011151	0.131119754270766	-0.0696982798179348	0.0909688225421219	0.0403406279561473	0.370708497410288	0.219048197741212	0.0884655996344549	-0.388909089369025	0.351746688151264	0.0631503079819176	0.177738631478138	0.089038369353185	-0.036848180916823	0.104394420786615	18.66	1.42	46.5	0.31	2.59	0.08	0.11	2.01	23.58	12.5
Primary	AA	WHO III	Female	64	2804	0	1	1	Wildtype	Non-codel	un-methylated	-0.0694074462950184	0.00374300090610225	0.157178444584461	0.254630383154601	0.249589798586524	0.39160494585445	0.384825712843534	0.138136179127956	0.279561556450134	0.187775309208534	-0.184121798177469	0.211297122577343	0.0583019167784581	0.346361564335959	0.183872009247401	0.0181611643447565	0.232262000216434	-0.0134961456310852	0.356308245302251	0.24443525608241	0.120705963071215	-0.363666830792551	0.358395672776962	0.0620731968484908	0.177991677589558	0.134408099778109	0.00187945798330011	0.0843060732214413	24.89	2.69	96.93	0.6	3.18	0.05	0.06	2.52	27.08	10.69
Primary	GBM	WHO IV	Male	55	253	1	1	1	Wildtype	NA	methylated	-0.190303952199167	0.170048805848689	0.06954440450549	0.305536965634232	0.213211063954238	0.370628514494096	0.461779363220857	0.293188466049606	0.141543115123899	0.257236953705529	-0.0255406110869818	0.286572429791583	0.0908931672851961	0.270229970981655	0.241539032737429	0.149979709488942	0.323703652389122	0.23983950841772	0.333700753946699	0.288282176607528	0.141850556789544	-0.10645621685948	0.336483962742162	0.230889284566973	0.226984516923669	0.163174989197046	0.0467464758289516	0.134592933338224	4.96	0.54	155.37	0.17	0.11	0	0	0.41	14.43	2.77
Primary	O	WHO II	Male	49	2797	0	1	0	Mutant	NA	methylated	-0.129720644847099	-0.0661224731994025	0.0515101406823873	0.122718603937808	0.196420370865664	0.360967834242624	0.323798418851553	0.149537355184094	0.158778524860351	0.0744971870139978	-0.0455929156682527	0.156033981686856	-0.00357575258962312	0.204769294048388	0.0660771614522566	-0.120600505862245	0.0940173110877136	0.0716219914181881	0.324923473134208	0.214075292012293	-0.0245095356542538	-0.279105561571793	0.259997689582582	-0.050123741074886	0.098022560814627	0.0273562546537943	-0.0468001349372916	0.0854038514648598	4.39	1.3	14.76	0.15	1.43	0	0	0.31	15.31	5.98
Primary	AO	WHO III	Female	37	360	0	1	1	Mutant	Non-codel	methylated	-0.14789954262286	-0.0355603288006368	0.123598746439381	0.256400205236656	0.234792055919311	0.379623771471154	0.327246190347765	0.146266639804356	0.201807331815937	0.168799559095091	-0.172632973092489	0.173056781772039	0.00947544521589187	0.263367061927211	0.163849726100833	-0.0371192238447545	0.207199982366998	0.0185368835537267	0.373555756267319	0.170929281520637	0.0628028798698809	-0.35615726999647	0.309186628517182	0.112891319152237	0.138412616777272	0.0817169369308646	-0.0373042552758287	0.0409990452683474	85.48	2.5	291.44	0.18	0.86	0.17	0	1.55	22.37	9.46
Primary	GBM	WHO IV	Male	68	2791	0	1	1	Wildtype	Non-codel	methylated	-0.0811024633139919	-0.00778168595072768	0.214017148234955	0.332044360272276	0.285351080959049	0.329981244004542	0.397107116382256	0.198301963033258	0.178121788316816	0.246656916916715	-0.101415575471803	0.246507366367235	0.00794204877239739	0.283089477012115	0.164676610846042	0.0367453654260645	0.315298694725034	0.0194006302223628	0.366741242493396	0.223089560726646	0.181456214193366	-0.228858364754028	0.353666989789703	0.148672029820557	0.201695372433762	0.149727376149817	0.0491054683408676	-0.00594177225797992	565.62	12.97	546.86	0.11	2.9	0.04	0.06	5.6	27.08	9.61
Primary	AA	WHO III	Male	28	2780	0	1	1	Mutant	Non-codel	methylated	-0.176942320485938	-0.0333420429216759	0.0979391937335285	0.241035588405542	0.271755955263743	0.279613484009846	0.387233492717825	0.184977886388782	0.214718032328529	0.111729233096738	-0.123300237331325	0.160035606461939	-0.0258245864666966	0.338887203513607	0.15639093248968	-0.0564988227123998	0.183978792957593	0.101895975065213	0.358810533362114	0.209451448627118	0.0768856891052759	-0.32534706132537	0.322035469428425	0.0822818348315882	0.178636630122415	0.0690680457486078	-0.0254749392698657	0.109144863834672	34.78	3.76	84.38	0.41	4.46	0.08	0.49	0.79	45.02	7.42
Primary	GBM	WHO IV	Male	47	378	1	1	1	Wildtype	NA	un-methylated	-0.1452054096111	0.153534068347525	0.106405716923368	0.240089764272873	0.187083976750046	0.393831822775554	0.410522346737904	0.216474415461099	0.187725940493352	0.163740382265551	0.0180000427519913	0.205564078944078	0.161615577124205	0.258019794795897	0.111829270465991	0.0816187663111928	0.262075049776578	0.26024264937274	0.358706595045328	0.307514766184844	0.107011311183787	-0.292910639067848	0.315515915291633	0.135508609074281	0.194249663348465	0.127719431675922	-0.011461559465232	0.191852452113469	4.92	1.15	37.07	0.04	0.12	0	0	0.22	12.55	6.54
Primary	GBM	WHO IV	Male	46	291	1	1	1	Wildtype	Non-codel	methylated	-0.117366190889319	-0.0118802122917754	0.132875433593454	0.287106311174966	0.241515161217178	0.432957719214765	0.410334777991031	0.195767306470782	0.258728791954572	0.184302264329951	-0.133612996412141	0.215111637505664	0.111436117779453	0.309086305430145	0.222632676305759	0.0515992035385539	0.316626392784167	0.0374050576973185	0.378847188254358	0.276340828244531	0.185671995606676	-0.304221952400698	0.382232147940571	0.131259956772872	0.220322649783189	0.140606260488093	0.0458326012324662	0.0882102503874425	33.31	1.75	108.95	0.3	2.77	0.13	0.43	8.72	46.49	10.07
Primary	GBM	WHO IV	Male	57	284	1	1	1	Wildtype	Non-codel	methylated	-0.0917822525505926	-0.0084883735638762	0.12689992396435	0.274805234361483	0.295465304506843	0.355695575978589	0.407652568511562	0.185513035773469	0.244434836587037	0.142957489168508	-0.111525235505453	0.261076319563647	0.0613457277754742	0.325172498070829	0.112949986955658	-0.0697897279831104	0.188682769683857	0.071174814331521	0.345846941913771	0.247806155526335	0.201925283077082	-0.341457619052237	0.361359581353901	0.0810681168379609	0.175811390722044	0.105628514266916	0.0449342476520201	0.119143104449678	62.04	5.29	92.25	0.17	10.12	0.16	0.05	1.45	39.04	10.69
Recurrent	rAA	WHO III	Female	47	884	0	1	0	Mutant	Codel	methylated	-0.206365220709782	-0.0318114328346408	0.146538653525271	0.234581464711602	0.253425926003867	0.361205057810533	0.346400313488121	0.151818189098595	0.180500364380088	0.118144189380246	-0.121905921173505	0.16841821054814	0.000269729470835973	0.223893462032444	0.0778423035049002	-0.0560020148041651	0.139839039861793	-0.0265656063024891	0.3673358206358	0.135339212039646	0.0597791439538574	-0.344728176298588	0.353275801191639	0.11789563330568	0.115241489771175	0.0476995544947784	0.0122233796321051	0.0104916124390939	11.05	1.4	114.59	0.06	0.17	0.11	0.05	2.62	40.92	7.13
Primary	AO	WHO III	Male	34	2770	0	0	1	NA	Codel	methylated	-0.147300065850504	-0.0566029278284323	0.172494450401247	0.257428704893024	0.237700284964427	0.373310635892142	0.32816699551096	0.157453709017603	0.219562126247187	0.209154993972603	-0.108855974607633	0.187245086075991	0.0038310051779136	0.22777208587213	0.194656620231903	-0.00299689638042232	0.289491983085389	0.0196226388152477	0.394223312394705	0.164315536034811	0.110775522365028	-0.306652828355178	0.373302001649605	0.110741327699846	0.148272103223023	0.0895608842805677	0.0159035475790122	-0.0210500213898445	48.83	3.18	971.78	0.05	1.04	0	0	3.87	37.43	2.87
Recurrent	rGBM	WHO IV	Male	41	90	1	0	0	Wildtype	Non-codel	methylated	-0.202028366938589	0.118980471677351	0.101085885023456	0.260475049914712	0.238882602819922	0.318590973391434	0.413312131548096	0.219908773896496	0.234452189278279	0.164008973673776	-0.13528346115756	0.27976063992932	-0.0239543538324899	0.315467450960187	0.110672886546017	-0.0103898314728381	0.161107078471969	0.120503545112667	0.33916287425767	0.22665114842589	0.156121321832275	-0.313811192923391	0.355918286313425	0.102719768835994	0.181993391912919	0.11715659920585	-0.0236804212646404	0.183447216735675	96.17	7.11	111.06	0.05	0.19	0.27	0	1.69	41.03	9.61
Primary	AO	WHO III	Female	67	1669	1	1	0	Mutant	Codel	methylated	-0.148060620468796	-0.0590831451619856	0.170509462221492	0.228779388216429	0.240476694977693	0.365153475625642	0.321688789977098	0.134692325161684	0.207526812925345	0.142378379472994	-0.156657615648861	0.140144084009	-0.0796932091919656	0.233833410990134	0.0745893996210299	-0.085042617541031	0.135002657433529	-0.0379327896770932	0.375060289207732	0.135290288286984	0.0375628991909378	-0.326139065874759	0.326417599433878	0.017176198219699	0.0916024197153865	0.0604000926607884	-0.013261230051489	0.015659039342788	93.26	3.21	90.81	0.08	1.76	0.26	0.11	1.62	45.96	15.3
Primary	GBM	WHO IV	Male	59	694	1	1	1	Mutant	Non-codel	un-methylated	-0.20966367235665	-0.0613111533033658	0.0348496784178404	0.214257125673254	0.202508916647066	0.346356821271448	0.337963351081899	0.150008888926472	0.243019142948146	0.0715733809716784	-0.0178717297536895	0.149297113778778	-0.060355684604683	0.287617515256476	0.0821858979032758	0.0316877021650103	0.0301469082755558	-0.025816371358407	0.363804391756729	0.2065226685262	0.0502868301942171	-0.410729101174472	0.343319802581432	0.0278578223263138	0.1639485820179	0.108882299914025	-0.0360014113718442	0.120109312703738	29.6	5.99	40.71	0.4	1.55	0.13	0.05	1.65	28.7	29.63
Recurrent	rAA	WHO III	Male	50	2050	0	1	1	Mutant	Non-codel	un-methylated	-0.161534932337969	-0.0874217016817087	0.0897696657020979	0.289721792965583	0.229411629375542	0.394722678341382	0.40553155139712	0.183520158828597	0.212460656905141	0.147264692093784	-0.0261974830531335	0.159544545930697	-0.0354429525055943	0.293780861695762	0.161294928034529	0.0409076585042402	0.215138054513576	-0.0570887106799238	0.38240991431003	0.204399881314342	0.132223005170367	-0.32713429360756	0.355665349202924	0.104548930074734	0.180221864054449	0.150067450547714	0.0644747751393128	0.040203216502516	69.4	2.28	81.17	0.31	0.27	0.31	0.18	4.09	26.68	49.9
Primary	GBM	WHO IV	Male	62	426	0	1	1	Wildtype	Non-codel	un-methylated	-0.140750836020565	-0.00458660475239685	0.161452887671431	0.284600131598342	0.272245497933128	0.401666522150525	0.387646466295253	0.182929436363213	0.188788931362091	0.192694488838973	-0.149286438493051	0.19822586191094	-0.0669641680395477	0.306979206799965	0.144849851025863	-0.0335868421103936	0.228338545160347	0.047409263265175	0.377954954960713	0.204636038606372	0.162119719025876	-0.337943966774886	0.342799557411456	0.102581334898989	0.153387294481091	0.117017225740468	0.0406025787781307	0.0685542671106957	86.14	3.31	109.7	0.22	3.56	0.03	0.31	1.48	78.43	12.53
Primary	GBM	WHO IV	Male	62	473	1	1	1	Wildtype	Non-codel	un-methylated	-0.110775786638251	0.0487774758509108	0.215154262372924	0.349026296629493	0.25957876928131	0.399623446984277	0.375468957456187	0.256471534395202	0.187461577863787	0.25054836113199	-0.1475565451073	0.328281947847856	0.0524201375211607	0.307787894126483	0.243857040238108	0.129208359540262	0.409516705017447	0.0465093119724266	0.39522150318189	0.245993697860155	0.192113554439754	-0.265631915167374	0.364205009415423	0.26743969086615	0.211383961242861	0.155103507197355	0.0392239560583669	0.0249471469707951	88.17	3.12	484.42	0.81	1.17	0	0	2.25	27.43	8.93
Recurrent	rAA	WHO III	Male	43	554	1	1	1	Mutant	Non-codel	methylated	-0.133539792706274	-0.0425867468865922	0.0961378273531237	0.237586393003738	0.271216861130523	0.305364147853594	0.377305744314337	0.174127776212229	0.184556597219161	0.14306424076928	-0.182267390067427	0.182274311098432	-0.0559071789048909	0.312510749499093	0.132456970630628	-0.0924447895950608	0.141926683507309	0.0617085547089613	0.375531003094337	0.183802088831556	0.0900726590912539	-0.334786734908491	0.329217685580831	0.0701551730164243	0.16386080203263	0.0769183758646347	-0.0327490764967538	0.0757675420531783	29.6	2.16	60.12	0.04	3.86	0.01	0.42	1.75	42.76	9.99
Recurrent	rAO	WHO III	Female	53	2742	0	1	1	NA	Codel	un-methylated	-0.153975093559949	-0.155281370521818	0.206642290691079	0.203733327058621	0.201705998303653	0.369899504845147	0.292192644437904	0.160760001296217	0.124018855429331	0.107375573259806	-0.121600139406356	0.16252654485941	-0.0160240304596619	0.186127900808604	0.047031181041735	-0.0761968575773901	0.100473534512301	-0.0755686274481609	0.357500927431282	0.127557764523324	0.040091543668359	-0.320589714748632	0.335955521553506	0.0359108096718667	0.0868450570763988	0.048171600667396	-0.0208721272702346	-0.0497791646994998	199.64	2.86	428.58	0.19	0.23	0	0	3.31	30.76	12.16
Primary	AA	WHO III	Male	39	1680	1	1	1	Mutant	Non-codel	methylated	-0.134153918947182	-0.0309682216727841	0.0848177022520156	0.252483234172665	0.258228327523338	0.290349867192079	0.390998440998619	0.154135800364118	0.251515793907859	0.116593743992458	-0.123256729236944	0.175029120499577	-0.00453435175176135	0.358834396275282	0.126764565033313	-0.0564432254645415	0.116195710154871	0.0465551997415769	0.36773863006733	0.204521406953045	0.0926792882768367	-0.35694557307219	0.335179313341515	0.0801510659326197	0.185821429304004	0.102718395127569	-0.0126339444091531	0.105377282358567	67.17	4.01	94.81	0.15	6.64	0.08	0.42	1.77	30.7	7.07
Primary	GBM	WHO IV	Male	30	2742	0	1	1	Wildtype	Non-codel	methylated	-0.017447933125288	0.100150464545957	0.261343150432838	0.407476589364885	0.263792321040574	0.38209193872509	0.456028590350177	0.298064959842036	0.302391521586121	0.295758998102921	-0.112266769841205	0.38205169770454	0.130753116652747	0.354978897459079	0.355766818470756	0.220385536932693	0.456788988236573	0.104231195360523	0.420801929310672	0.290640121848133	0.267573840488466	-0.201719114649525	0.411446124923307	0.31961382853082	0.296843839420212	0.21463835727383	0.0550977779971961	0.126782522399751	107.95	5.97	142.43	0.44	0.18	0.07	1.04	7.14	36.76	9.87
Primary	GBM	WHO IV	Female	43	679	1	1	1	Wildtype	Non-codel	methylated	-0.210112630422686	0.115551795621223	0.0906878019156443	0.240397792131198	0.288354079681369	0.32612242274597	0.429975786430928	0.251884580380499	0.257189374640216	0.168598900259635	-0.126166985579871	0.251999445110974	0.0769922114451075	0.380734086074456	0.0902900499286635	0.116947930389813	0.181846929833883	0.156153632068205	0.347368227229788	0.262230588155215	0.161214214082931	-0.274931333005797	0.388102031384297	0.167694758818945	0.202308101946226	0.166456735976739	-0.00707626847102767	0.135988416700137	14.43	6.08	400.94	0.77	0.03	0.14	0.21	1.28	26.52	7.65
Primary	AO	WHO III	Female	56	2741	0	1	1	Mutant	Codel	methylated	-0.15330020958285	-0.0394372665816953	0.109495580372051	0.216284135925368	0.242757166413127	0.361681961850726	0.354757344529007	0.138135609292189	0.240149989202778	0.143974421013873	-0.158442307708368	0.174330943009913	-0.0135391779047469	0.269857283379435	0.136254839361931	-0.100151371635043	0.132279579609024	0.00421579390151328	0.3812212416186	0.168003313439664	0.0724750543090046	-0.363388451258328	0.346587981943962	0.0588406362051569	0.136639875330547	0.0924099676535096	0.0375603339608207	0.0422228367779384	26.17	1.55	111.21	0.14	1.26	0.07	0.05	3.86	34.01	22.1
Primary	AO	WHO III	Female	29	2728	0	0	0	Mutant	Codel	methylated	-0.101431974450688	-0.104738609655715	0.180622633314682	0.217718595409199	0.2243430035755	0.373558383651737	0.331586457720758	0.165450171690851	0.181864395415797	0.155802496597227	-0.139386914942298	0.162772342262028	0.0103389856523017	0.214803428061453	0.122258764942162	0.00495612049062674	0.223738475740865	-0.0522545843616967	0.379502084785194	0.162503441934632	0.0914847409869718	-0.301739697199792	0.357865762572565	0.0425838773464995	0.102569623222698	0.077511461994717	0.0208375547120085	-0.0607500297997292	149.85	4.14	795.07	0	1.15	0	0.64	5.4	31.81	4.99
Primary	GBM	WHO IV	Female	27	825	1	1	1	Wildtype	Non-codel	methylated	-0.128407603657804	0.0974347678238204	0.139095672695019	0.240751814203635	0.279168583639374	0.313498915173625	0.411457265865777	0.203524150903505	0.276299146819257	0.139907837780365	-0.179619041058666	0.255681218907072	0.104271029983341	0.349139458072438	0.182860708300556	-0.00478382556204188	0.158749941350854	0.156060897872656	0.361690141280563	0.24251592502722	0.181904960745024	-0.349728335975048	0.390275669919803	0.0593435797156653	0.220254221593554	0.111759106822016	-0.0205257997286356	0.206278069116143	11.35	3.07	243.61	1.51	1.45	0.11	0.1	2.17	33.36	7.06
Primary	AO	WHO III	Male	35	2720	0	1	1	Mutant	Codel	methylated	-0.188561654305513	-0.019079559514649	0.0438184297073686	0.231136046899592	0.242213136244546	0.340177622512623	0.357444620067264	0.146273829377227	0.277482724983143	0.0881663723159023	-0.0530060219658839	0.141720320215564	-0.0456404027571837	0.333583434913322	0.0941257644125434	-0.0944376496074674	0.0187684237401828	0.0273607958226913	0.383945376740178	0.194870703529979	0.052835941078593	-0.388138004962546	0.349450850368527	0.0413164524587423	0.172239210082031	0.0826404292027713	-0.0170700353986011	0.13590833956025	13.24	2.26	70.14	0.37	2.62	0.07	0	1.86	26.76	10.99
Recurrent	rGBM	WHO IV	Female	30	2719	0	1	1	Wildtype	Non-codel	methylated	-0.0090792901111682	0.201092169978463	0.29101900451711	0.461184151919573	0.256187823816886	0.362232167936174	0.480226326004042	0.368363451562684	0.238017187765162	0.34149268056955	0.0267105560381204	0.331598159969101	0.204333657301225	0.415484657593274	0.337941845586645	0.28499031133666	0.513727672939235	0.13568949930666	0.391060039088988	0.355009155927171	0.267905535477775	-0.0897095395365408	0.446130534798126	0.399269934408211	0.335471217569542	0.245298973429448	0.0692849911342648	0.137544643432684	49.92	3.74	501.06	1.18	0.48	0.04	0.06	3.79	31.89	5.17
Primary	AO	WHO III	Male	42	1933	1	0	0	Mutant	Codel	un-methylated	-0.195570044702203	0.020206703908742	0.178712412989697	0.252662680280904	0.251570908316782	0.347901138546824	0.330807785581077	0.153851481794818	0.209468203001034	0.178814148426987	-0.150737989279419	0.224113826081314	-0.072310615992627	0.236973424474882	0.106454399426854	-0.0676483203620475	0.138312684669447	0.0454274688493649	0.390835758964461	0.161231250368617	0.0621986828827319	-0.353864569733119	0.342375022412869	0.0873390428906822	0.155037331212513	0.056426854596495	0.00723349536833058	0.0387795353400559	49.97	4.12	205.87	0.1	0.34	0.24	0	4.03	34.45	11.46
Primary	AO	WHO III	Male	56	2713	0	1	1	Mutant	Codel	methylated	-0.204356782903382	0.0117018862433774	0.107452797434765	0.214268519419507	0.249824073553566	0.327449131358661	0.374709687836912	0.178323111075591	0.270198772158689	0.11046276634982	-0.160156909564317	0.173810586078112	-0.017975850500082	0.31613512862484	0.112322466490078	-0.081613185377173	0.135914041354051	0.0592070553312139	0.362946184219235	0.194263261059943	0.0675193866630007	-0.21335391235267	0.345191607174676	0.0509211122464313	0.159509048355974	0.0761944834955642	-0.0480378265111354	0.160203806090768	7.63	1.06	90.19	0.19	2.85	0.07	0	2.31	29.56	7.7
Primary	GBM	WHO IV	Female	73	287	1	1	1	Wildtype	NA	un-methylated	-0.144884971178147	0.141785248596793	0.0627314627505165	0.232198563679749	0.212834561266994	0.345664093263266	0.420462714972834	0.211276900845985	0.0910934908508544	0.214005309917052	-0.0506879034652483	0.24738531826618	0.165881554162009	0.248912837361436	0.1746902259884	0.0811175546600614	0.287308037743389	0.222612586692631	0.344989522982671	0.318681307714187	0.126277732225878	-0.294414339821106	0.314317172620207	0.15653848477784	0.211021785828407	0.130926977416143	-0.0150408017736245	0.166459040219662	5.51	1.28	58.2	0.07	0.57	0	0.07	0.35	9.83	3.12
Recurrent	rGBM	WHO IV	Male	56	249	1	1	1	Wildtype	Non-codel	un-methylated	-0.150895949862237	-0.13054505036432	0.116219307101851	0.26563979156689	0.25244156542768	0.426211962632734	0.376169672735631	0.176970495065403	0.205813249132451	0.108686717827937	-0.209947077363666	0.19000191508575	0.0457271456205527	0.314577099954675	0.163121777800412	-0.0833518572621492	0.207126102138972	-0.0346723781814567	0.368070800313949	0.229213019241282	0.145784369054534	-0.322117437583899	0.388569822976361	0.0760111181052356	0.159253297824504	0.131009529682053	0.0389719820780877	0.0390421074494437	28.35	4.99	54.12	0.27	2.82	0.04	0.5	5.71	53.97	16.95
Primary	GBM	WHO IV	Male	60	364	1	1	1	Wildtype	Non-codel	methylated	-0.172978904640903	-0.0546506060026608	0.112535622353151	0.273959951611031	0.206102205047735	0.399250549079181	0.340502333240446	0.153362564601003	0.241347996786894	0.10591839583433	-0.0208297355846708	0.158552908416564	-0.0347548217217842	0.27004474791556	0.154246486265056	0.0062770327912484	0.197989810502498	-0.094620819511126	0.377224857439452	0.208981141888859	0.075224212502454	-0.125628304574799	0.345836196660584	0.0845395391527672	0.139015590297662	0.139679808422289	0.0448147493364141	-0.0190591474005635	111.3	11.64	75.07	0.11	1.09	0	0.23	4.98	20.69	54.75
Primary	AO	WHO III	Male	35	2699	0	1	1	NA	Non-codel	methylated	-0.155256175146701	-0.102141243613548	0.181146382748475	0.256260933147776	0.16686017037961	0.371867047953476	0.321005070044777	0.135219174440771	0.24981285962428	0.146214052880669	0.0218299047571984	0.120394587850713	-0.0196021883419992	0.235666078006436	0.131419708177978	0.0886370757531151	0.177599233311876	-0.0786867688761615	0.376055779611686	0.196010477483983	0.0970346328034715	-0.306672400507389	0.353621598152914	0.0619713264673458	0.141739769372028	0.120519487963359	0.0266377297639411	-0.0204667401460933	208.85	5.76	335.02	0.44	0.39	0.23	0.18	2.32	20.65	15.71
Primary	GBM	WHO IV	Male	76	204	1	1	1	Wildtype	NA	un-methylated	-0.223985817184027	0.0423703033400879	0.0702863226464242	0.274733857781253	0.186566976338369	0.360980471634392	0.400781193018735	0.232098360485921	0.116194732296268	0.1716310669636	-0.0450668694694474	0.274798491698131	0.112929454975136	0.269245131077206	0.122414132952177	0.0314039954186732	0.299974709634764	0.165243245788321	0.321854911025845	0.290011015911097	0.190899489229605	-0.19288067770621	0.3281408191112	0.107731374462529	0.223809181189336	0.0932159033459211	-0.000307311018439841	0.108248107399618	0.13	0.59	12.64	0.03	0.07	0	0.39	0.51	7.04	1.55
Primary	AO	WHO III	Female	41	2692	0	1	1	Mutant	NA	methylated	-0.168310014493813	-0.0348001218247372	0.0423504487001059	0.166860227970182	0.207169350251761	0.359096308049475	0.342048084291689	0.157115964609146	0.131871181815994	0.13191242948669	-0.040616856436877	0.2072879561902	0.021806950767732	0.225194372054737	0.108195578812631	-0.0432896575748348	0.142127411262501	0.114855506444432	0.350564833512833	0.232602571622791	0.0424353460141554	-0.280184521192773	0.272117668228277	-0.0201034603408015	0.137244334609216	0.0556139010707376	0.0291332783739546	0.0978413560340169	0.6	0.14	9.35	0.02	2.33	0	0.06	0.19	6.18	1.68
Primary	GBM	WHO IV	Female	22	640	1	1	1	Wildtype	Codel	methylated	-0.156348835039532	0.0631888111705728	0.12952426347458	0.200648581707565	0.25419825943755	0.316998675683278	0.380815723548808	0.182278501786519	0.135662598151813	0.0851309777637319	-0.151266361784015	0.206889943769847	-0.0740369650421898	0.22671633203693	0.0590507255641395	-0.0626344927636513	0.132921921660834	0.0325397525492205	0.372850378224849	0.149940904603204	0.0925624332168291	-0.292400666697279	0.325904292529273	-0.00683579057494447	0.110456183518888	0.0796102416921011	-0.00588046127991677	0.0888063301742525	14.69	0.85	214.57	0.53	0.63	0.12	1.37	1.67	48.33	13.03
Primary	GBM	WHO IV	Female	50	133	1	1	1	Wildtype	Non-codel	un-methylated	-0.199265700853122	-0.0387036739922972	0.109724381655337	0.271364622212259	0.255166653873262	0.355357980814461	0.414260572122676	0.205242910787907	0.191996985345293	0.13500135025273	-0.0922138785001076	0.254867486770911	0.00600878130111745	0.323499210498211	0.165590357159938	0.0398071798515025	0.233214727173434	0.0504500626555472	0.392753396867985	0.251353485552848	0.124553205564967	-0.348482854772869	0.371418242590578	0.113743494766846	0.2082641975621	0.135478381691841	0.0339970934743645	0.0968498782350861	7.22	0.36	127.66	0.35	0.27	0.08	0.87	1.88	48.91	7.64
Primary	OA	WHO II	Female	30	339	0	1	0	NA	Non-codel	un-methylated	-0.154263755629895	-0.0759940525410514	0.108822774173571	0.241883245549683	0.238162368823088	0.37655453319232	0.369442490108767	0.123182058840805	0.233380614699857	0.156225220532249	-0.116049731240699	0.142048370969613	0.0397456936789456	0.280187884376201	0.152291631945543	-0.00169834770997955	0.188230131917156	-0.0193149346892049	0.381571830368133	0.195164634033498	0.121247028623861	-0.382065418455291	0.346199984751772	0.0123312905206186	0.152215598309929	0.108468485438303	0.0455906255080038	-0.030970664699693	169.74	2.38	183.41	0.23	2.9	0.23	0.1	1.59	30.49	9.54
Recurrent	rGBM	WHO IV	Female	40	2685	0	1	1	Mutant	Codel	methylated	-0.173158130934506	0.0696632793688961	0.145019924621269	0.230981720243157	0.262164481304958	0.275488024454884	0.388897008058916	0.206898905966589	0.202310112836709	0.12991618059086	-0.142299242786707	0.257145639881786	0.0406673299725713	0.302727952200804	0.0974880061101377	-0.106052484417854	0.111731911353593	0.0335768127446176	0.365814145469954	0.217171018713322	0.0838255192920411	-0.330909363307401	0.354098312997993	0.127179656871307	0.191353886738904	0.0574641662394185	-0.0178991450501326	0.148615733223549	5.27	0.51	88.41	0.05	0.88	0	0	1.64	40.23	9.45
Recurrent	rGBM	WHO IV	Female	28	162	1	1	1	Wildtype	Non-codel	un-methylated	-0.264281986010812	0.0835633200239663	0.0463132605770111	0.176875296860087	0.189236567835019	0.263809960829655	0.357271688412113	0.152310162928398	0.192334177057597	0.0442335090889906	-0.161710172191483	0.260102916283251	-0.0653804047087255	0.298609379968755	0.0282691676293926	-0.0094232139271296	0.0246592921013583	0.10533959839833	0.367544806737945	0.189892548160233	0.0547566714080437	-0.355014278192002	0.349518326977245	0.0180238769545775	0.0750962191356963	0.00437904663259454	-0.044129185355535	0.140347781328794	142.24	9.05	42.43	0.23	0.16	0.04	0.04	2.07	56.37	23.03
Primary	AA	WHO III	Male	48	2048	1	0	0	Mutant	Non-codel	methylated	-0.108346134225189	-0.0647302732244031	0.140752845553094	0.268643696753542	0.245359712347111	0.369367576214929	0.340667150279816	0.149548999834437	0.216975860922323	0.172512417622673	-0.0963635742940153	0.154618158781735	-0.0152499821381965	0.288543837230339	0.15709717780885	-0.00362830666534338	0.247164604093176	-0.0154443094756203	0.383828745231976	0.185748945628566	0.0803826822005011	-0.295381009812979	0.325767560469234	0.0872246006423301	0.157096046486491	0.107909675354989	0.0202880495455595	-0.0134811550776763	95.48	3.08	159.44	0.3	4.83	0.09	0.1	2.78	43.61	11.45
Primary	GBM	WHO IV	Female	72	394	1	1	1	Wildtype	Non-codel	un-methylated	-0.124421592323345	0.132656057861794	0.198483141102302	0.371140097522837	0.277564256556742	0.343148183150893	0.42050968651276	0.279479437719796	0.230545814351375	0.257594020645394	0.0344639425294092	0.247219847500589	0.14068721310294	0.366360428459298	0.22815563033291	0.190524939680506	0.38739161927041	0.0974999457344237	0.354210153219876	0.261152219333829	0.204602817242002	-0.124730783349865	0.366849503920497	0.266610473273372	0.227361310937772	0.180105873205024	0.0200126044968211	0.0727777850958177	87.78	5.11	114.94	0.08	0.06	0	0.36	3.03	42.14	10.25
Recurrent	rAA	WHO III	Male	61	67	1	1	1	Wildtype	Non-codel	un-methylated	-0.0800342612737706	0.062765076556842	0.18128797396608	0.387206938046677	0.251985013683301	0.40587371285612	0.43040455402844	0.244794454452724	0.213831849505714	0.236104215327286	-0.140625582974491	0.236267941819633	0.124139753968352	0.364845990518684	0.24556915877978	0.0954540394840777	0.407714494353332	0.0446573419663475	0.383840145252392	0.265120188412619	0.201596345327215	-0.299570539074657	0.390975935255286	0.256373492094992	0.22396890870628	0.188471634736805	0.0565068996271752	0.091538195284702	59.06	9.96	122.96	0.95	2.96	0	0.61	11.6	68.09	10.98
Primary	AA	WHO III	Female	46	1657	1	1	0	Mutant	Non-codel	un-methylated	-0.110056066182043	-0.00557442081853062	0.155511785030278	0.245116128119527	0.25333624568197	0.354008643129005	0.387223276831603	0.164547533959952	0.222275449035256	0.174645258327504	-0.091709574412952	0.213099056961507	0.121450442658243	0.329086856784284	0.191041718595098	-0.0168496392828198	0.274427523429016	0.0682442408823524	0.395140333014608	0.216063302177213	0.12857377764872	-0.367352480223372	0.328689362186345	0.0857088600220551	0.164396936972984	0.104224877578486	-0.025820890764648	0.0776113129107528	45.16	1.98	76.81	0.2	0.48	0.04	0.18	3.31	48.58	6.67
Recurrent	rAA	WHO III	Male	48	1037	1	1	1	Wildtype	Non-codel	un-methylated	-0.183155556900479	-0.0426458562930937	0.112812165424286	0.239369806493066	0.216528839534236	0.366362733406783	0.353945866325984	0.135044860457129	0.280931103951213	0.126086071613585	-0.0330353260913399	0.137276419166319	-0.0490551840737049	0.287838438923667	0.126498766746446	0.0193104123663224	0.106121805019564	-0.0832106549173255	0.367329367879017	0.212533671494317	0.0854878672330623	-0.383799302746588	0.351649164831917	0.0822804825205909	0.183636964524963	0.120288945374503	-0.00473388759242588	0.0335027481845855	65.99	5.08	62.06	0.13	1.46	0.08	0.23	3.4	16.93	30.51
Primary	O	WHO II	Female	29	2670	0	0	1	Mutant	Codel	methylated	-0.130442403929572	-0.110264655557459	0.109232188561957	0.210060829382614	0.255380463454608	0.380655379660908	0.366786622406207	0.136480898598162	0.221140552552817	0.139626832024285	-0.161964616420652	0.169898576984508	0.0303523067661025	0.284301452440775	0.148513289988649	-0.115324141645238	0.163390780691912	0.0080062219825848	0.379005735653345	0.185142754528941	0.0698846137043086	-0.355100758270296	0.3317357445496	0.00649199191603795	0.151188945006284	0.0836637976181333	0.021135998372199	0.0595793112385568	24.93	1.63	68.67	0.39	3.35	0.1	0.05	2.34	50.44	12.48
Primary	GBM	WHO IV	Male	70	1882	1	1	1	Wildtype	Non-codel	methylated	-0.0256780861741441	0.0872339916068999	0.334194580298626	0.428396047357688	0.275744711823786	0.407271364648246	0.437846622127067	0.287899665902158	0.285997404889102	0.330895898703384	-0.0268079230175097	0.329206960987213	0.057309727666573	0.339033946742796	0.346265984218129	0.242033258128031	0.478738032705658	0.0874506837112938	0.42369507799389	0.289192216680347	0.237137240434918	-0.13325864791424	0.392482990045279	0.312525395985502	0.288710351785752	0.217350502306138	0.083678605709108	0.0355584113630611	137.22	3.75	439.56	0.17	0.61	0.14	0.13	6.6	35.27	9.03
Recurrent	rA	WHO II	Male	41	2665	0	1	0	Wildtype	Non-codel	NA	0.0335340019012596	0.116951964719895	0.369698944316792	0.429038046987151	0.259313754062926	0.372600939921583	0.44856290187153	0.283319550297925	0.212362157508998	0.333865146783275	0.0100693669779011	0.348497885641829	0.216974802880131	0.371390289498644	0.287689484162445	0.213887907545622	0.527141009668652	0.0285262490290455	0.426470014260199	0.299324096053827	0.257293640152853	-0.222330586295366	0.40449653893995	0.381124855764229	0.327042072439725	0.232010194349905	0.0700500669911324	0.0807023617891511	210.16	4.92	318.62	0.57	0.15	0.16	0.12	9.2	46.72	5.23
Primary	GBM	WHO IV	Female	68	378	1	1	1	Wildtype	Non-codel	methylated	-0.202696550272627	0.106999084051452	0.122500698710227	0.268213175429723	0.23866172407579	0.355755315638701	0.375075291991188	0.223085770055776	0.186460490479694	0.136278425201927	-0.168275215274994	0.276873150927935	0.0530068985050332	0.290240098844042	0.144016204489133	-0.0109395368602566	0.265280464367537	0.0810355800883436	0.377539507480929	0.235595653828865	0.1478094039294	-0.329988964762701	0.349962669118113	0.165422209251377	0.180553171771833	0.112836694237765	-0.0175037924428505	0.144471808339557	139.84	4.45	103.26	0.11	0.38	0.08	0.99	1.68	38.2	18.72
Recurrent	rAA	WHO III	Male	37	2664	0	0	1	Wildtype	NA	methylated	-0.1492858515524	0.0727556624088112	0.0702361955147595	0.178735171206797	0.235194973350234	0.357999553722602	0.364260786709302	0.180488692195485	0.13601804420115	0.110488454940942	-0.107229457442374	0.233808004625869	-0.104852523996469	0.169305142442671	0.0627819311785502	-0.0471941268105038	0.160789790162332	0.135473730763274	0.254499217383631	0.205922474746872	0.0866718961327666	-0.28991263519182	0.287314153746264	0.082405243137973	0.0768002270695111	0.0998297767304263	-0.0164197357285779	0.134709667467683	3	0.54	10.13	0.05	0.05	0	0.15	0.06	9.62	7.56
Primary	OA	WHO II	Male	29	2664	0	0	1	Mutant	NA	un-methylated	-0.182297266333324	0.0397090872412512	0.0434521025975145	0.124412697839211	0.193799825244742	0.330129570045697	0.331688650533854	0.144943191359072	0.181353954154013	0.0633712886946872	-0.0951302755625218	0.131830200891346	-0.00729182459889863	0.246425677418781	0.049991888553275	-0.140179212878762	0.0572750877290554	0.0754795279457427	0.312431671943218	0.231591933210551	-0.00126970770171693	-0.264849625077219	0.272090786212641	-0.00669642373315544	0.131312495818106	0.0189549463697721	-0.0248508432358173	0.0910504813759514	1.16	0.11	9.03	0.06	0.63	0	0	0.37	6.47	3.12
Recurrent	rAA	WHO III	Male	48	308	1	1	1	Wildtype	NA	methylated	-0.13947468179166	0.0285688479979291	0.0570493166806186	0.222736114236372	0.197438092706606	0.361721171836005	0.34217160565915	0.217384262217905	0.223183255469486	0.103708543669094	0.0531015593704784	0.152660801217499	0.0607469184752126	0.32064992652455	0.104017017654591	0.0902546007756195	0.224134203954185	0.121830444865333	0.321930823480077	0.284218850767927	0.048842875834442	-0.245029413618383	0.307335214338989	0.0755184889839554	0.174682651652865	0.0933395589633835	0.0161923422274086	0.128950082591626	2.74	0.73	16.95	0.07	0.83	0	0	0.74	4.39	6.57
Primary	GBM	WHO IV	Female	45	438	1	1	1	Wildtype	Non-codel	un-methylated	-0.0790600361656343	0.114475082810903	0.269199143311328	0.373910913246052	0.2717432287705	0.392897456308404	0.422259837573229	0.267106881888099	0.212091794954922	0.268771119195785	-0.154053747065012	0.282384939410724	0.0537138248727657	0.322930273958478	0.24622505280927	0.156673672469176	0.4288949003397	0.0804982438733132	0.391528260712498	0.285230110381699	0.228887920454779	-0.236078734049713	0.377906047658581	0.267833875370883	0.244843127779615	0.207628899311486	0.0518012345376065	0.0857522875875262	258.96	6.33	537.42	0.41	2.5	0.38	0.44	4.09	30.6	9.73
Primary	GBM	WHO IV	Male	53	468	1	1	1	Wildtype	Non-codel	methylated	-0.0432472018313668	0.150010939154461	0.218258764348662	0.395020810982251	0.2722566866164	0.371868099977356	0.386667603377775	0.251822591250392	0.187438814616333	0.269390083198752	-0.0476535509612061	0.2688175168173	0.0984094688517995	0.29711861480685	0.252793613358722	0.163558584583954	0.415565621534839	0.0950762418060569	0.396315674281968	0.26509955537324	0.196068623786461	-0.236204287570766	0.343198931307849	0.305321958353683	0.218690943921482	0.186819719993331	0.0278327878018045	0.0600565307624778	278.08	7.57	896.83	0.59	0.38	0.07	0	2.49	44.31	9.95
Primary	A	WHO II	Female	42	2655	0	1	1	Wildtype	Non-codel	methylated	-0.242567561683823	-0.114235090639644	0.0621565524941882	0.198021126397592	0.198450169523551	0.363284871685538	0.320793222403036	0.120036711064985	0.208094190417797	0.0540437570612118	-0.085571003635737	0.123806621272068	-0.104681759917013	0.263435751699921	0.0944182126200714	-0.0780233188686181	-0.0331056578159565	-0.0889369824414792	0.376235850223037	0.17513910494457	0.048536488677067	-0.423437905060221	0.337444980506763	-0.0252416410334052	0.138999553005994	0.0901944383163685	-0.0175201958742991	0.0500855022554287	36.23	4.48	28.74	0.4	0.67	0.03	0	2.47	17.27	40.71
Primary	O	WHO II	Male	40	2655	0	0	0	Mutant	NA	un-methylated	-0.212915254827625	-0.0666633158154445	0.0397274498853753	0.119626858495666	0.193321666618946	0.332728415971084	0.303540720598255	0.108398900870286	0.19246646216373	0.0844374180319127	-0.109375166907101	0.107701069294815	0.00285458629813601	0.266198580150834	0.031906661527206	-0.127515552647419	0.0400777297535186	0.0881048542972967	0.320958186519089	0.22205428166839	-0.000329820803211486	-0.320843338362764	0.263588766784587	-0.0710502434819702	0.13463482289083	0.0174499376381432	-0.0484109069057735	0.0504412824584989	2.75	0.69	16.72	0.07	1.81	0	0.14	0.32	6.38	1.55
Primary	GBM	WHO IV	Male	60	312	1	1	1	Wildtype	Non-codel	methylated	0.0561646741018961	0.183013209536508	0.390587666987725	0.367258033884233	0.295167797150257	0.37706522068276	0.449446976540067	0.263210594549777	0.242432039765768	0.318523739510476	-0.109518451215346	0.249465858794011	0.148451335305192	0.340625203699559	0.224616498789073	0.107770592187794	0.418721613430302	0.114626236669325	0.400355407783588	0.295601487124946	0.201232392606195	-0.33349379274683	0.364618615443184	0.225768196606304	0.236192965964615	0.223719572696157	0.0348965269119987	0.141017687645485	139.89	4.58	196.48	3.42	0.2	0.3	0.61	3.4	65.45	11.64
Recurrent	rAO	WHO III	Female	54	127	1	1	1	Mutant	Codel	methylated	-0.210205640500958	-0.00974002969514563	0.0877500214526176	0.180030442859713	0.258456223181106	0.310072424088274	0.307289213279933	0.121060362237814	0.16699796650557	0.0938775453393403	-0.203400458169888	0.19994627991769	-0.134018179569989	0.232040018940765	0.0446041968689569	-0.207299664287639	-0.042831812516259	0.00201862621247796	0.368798261967773	0.0938570251762559	0.0409011610390619	-0.383492010087369	0.335861260166162	-0.0084626708120898	0.0981863649970127	0.00898497885375649	-0.0602649580333553	0.0501676367182443	7.99	2.03	27.91	0.16	0.98	0	0.07	1.72	70.37	9.46
Recurrent	rAA	WHO III	Male	55	503	1	1	1	Wildtype	Non-codel	un-methylated	-0.189458555170072	0.0489911415926156	0.0970344402854841	0.277902663948443	0.25850518903539	0.343788555620626	0.443944079506674	0.252176781963025	0.264778040403737	0.19242116912106	-0.251930047269256	0.250411596499424	0.0233378290686444	0.326156765800432	0.155116629229527	-0.0449363729209104	0.210016254790758	0.102855219597529	0.336656673791559	0.247735717550112	0.185909169406285	-0.324207917042549	0.383676625295748	0.0889480277452365	0.197544063550483	0.143887224730111	-0.00536765285446964	0.134771311035661	33.2	6.39	166.18	0.08	1.25	0.04	0.75	3.64	55.18	12.12
Primary	GBM	WHO IV	Female	60	226	1	1	1	Wildtype	Non-codel	un-methylated	-0.176297173083455	0.0626337512313073	0.163721812886831	0.279957570729924	0.236831851606116	0.359649169585261	0.402824360581029	0.193728411838907	0.210040455480067	0.177232529545184	-0.114983129364873	0.291321858883626	-0.0315692765966966	0.315158077696091	0.111500120580667	0.0118229833774058	0.259861857804858	0.0968613938359981	0.361261761811467	0.212449659746941	0.171894815348595	-0.246393814687903	0.376168169405839	0.101094977869639	0.174470031353999	0.117732354157147	0.0361911358062554	0.112778707637439	17.06	0.89	69.81	0.03	1	0.03	0.04	2.02	58.29	8.77
Primary	GBM	WHO IV	Male	49	174	1	1	1	Wildtype	Non-codel	methylated	-0.135713782835936	0.0798131113423734	0.102689556579423	0.328648371003917	0.244084051086381	0.364632248752071	0.455032905505835	0.225406465013123	0.254456176207184	0.206501406466337	-0.107404472683526	0.299129201240577	0.0617512532033695	0.34276391479921	0.257644705002572	0.0949103256265948	0.361239654379211	0.0964741733382294	0.413456406150615	0.255423582751526	0.188795299010724	-0.291107366374245	0.380821396666576	0.21379019182433	0.260086611414046	0.155950462230057	0.0470285059688526	0.108455874895413	162.34	7.07	221.09	0.38	0.03	0.09	0.34	3.06	46.93	9.23
Primary	O	WHO II	Female	69	2633	0	1	0	Mutant	Codel	methylated	-0.174807494508859	-0.00594185675344518	0.0738964056415173	0.196554641800257	0.255156353708968	0.331580102564842	0.37012111653942	0.139360412850563	0.266937527204392	0.0932553600665319	-0.184487301754551	0.160392007750904	0.000730255116170419	0.299890258255689	0.104874139062678	-0.144441485456034	0.03564380802195	0.0377268673970682	0.372239956940137	0.194740159003219	0.0639341707763116	-0.341730718450369	0.345001794157113	0.0166588924495718	0.152615893470739	0.067045506683245	-0.009104188395911	0.128710263015215	11.5	0.72	76.48	0.36	2.43	0.07	0.23	1.85	29.29	7.79
Primary	GBM	WHO IV	Male	58	866	1	1	0	Mutant	NA	un-methylated	-0.199561547555757	0.152843357829939	0.0808418139290854	0.187017997571078	0.213513873901081	0.297360079146293	0.372013608902041	0.0999571482943531	0.147039397562622	0.137405581130871	-0.0967697835199439	0.21261184229125	0.0718525767677568	0.263564414704454	0.076442772688422	-0.0477884881598148	0.162748866515723	0.184868755428367	0.315584521211189	0.276143361417926	0.0888054413177079	-0.342323902004775	0.307102565057125	0.0189595915082966	0.168796948808731	0.0642237359844406	-0.0356871785763925	0.172951585304066	0.57	0.76	26.86	0.07	0.41	0	0	0.24	8.89	0.94
Primary	AOA	WHO III	Male	46	2626	0	1	1	Mutant	NA	methylated	-0.155769135717245	0.0195457396533981	0.0279533935475994	0.116815002574312	0.220698814061003	0.357585529448476	0.319584774125562	0.145953769921167	0.159128963230721	0.1055379825294	-0.0427733592988986	0.163885915204249	-0.0611614311961428	0.273784945622371	0.0480313717945741	-0.0601102668431909	0.0487476526926997	0.12893065676754	0.326487098612072	0.201833149783395	-0.000939113217654269	-0.273451560507644	0.276694332740407	-0.00807871033204021	0.118956567560465	0.0369417564813318	-0.00238932783972646	0.0714580515765248	1.71	1.12	8.97	0.06	0.84	0	0	0.2	7.58	1.57
Primary	A	WHO II	Male	45	2623	0	1	1	Mutant	Non-codel	methylated	-0.106737172019217	-0.0400008382775942	0.120901328928165	0.288645751877046	0.290046213709898	0.308731728391066	0.420575277282045	0.174176414789341	0.225050177676198	0.215570992446929	-0.0942066639684855	0.218812205147048	0.0023530413878577	0.341018387380665	0.197120984533202	0.0118842502269482	0.285059546984787	0.0190357494224549	0.385056654960023	0.245128996440772	0.133321035163873	-0.319934198365867	0.341014336102886	0.110296485237699	0.202212140994136	0.115703314229887	0.0215311982314958	0.0409806091940731	40	1.13	122.45	0.2	1.84	0.08	0.3	1.67	46.62	5.05
Primary	GBM	WHO IV	Male	34	1025	1	0	0	NA	Non-codel	methylated	0.0174865364221618	-0.127375492100587	0.251760849541364	0.221975836881217	0.221217055785593	0.447185076373402	0.274299123872441	0.169444868786031	0.12606608261571	0.16194934374682	-0.0820959550535804	0.166603295022734	0.112706644865136	0.22409055342702	0.180497544261958	0.113078461538048	0.357734534600726	-0.0562327882833066	0.36351677457592	0.170160115426653	0.1761781283181	-0.180641127636035	0.325012816702286	0.139307214566252	0.145561669450723	0.132014787542206	-0.00623676232592854	-0.0382306784970993	238.13	7.46	1565.96	1.2	3.66	0.31	18.23	6.82	19.77	13.78
Recurrent	rAA	WHO III	Female	28	265	1	1	0	NA	Non-codel	un-methylated	0.113983887122567	-0.228330396987209	0.0630741748338224	0.11636574336167	0.284912620429891	0.480433451010246	0.232725857269247	0.189986532053409	0.0136486172926273	0.0887449847204529	0.0318555757870913	0.175974229391548	0.167005012829854	0.157347358882898	0.198594564518964	0.0965611700457873	0.344234227826464	0.0365939140195455	0.300108108374625	0.109177002042474	0.189347734844812	-0.0416844147375772	0.245284329360663	0.0353793934651039	0.10574881653802	0.113433772429433	0.0440238270712955	-0.0150634207058243	221.91	28.25	269.34	2.13	10.41	0.87	51.3	22.55	37.04	49.66
Primary	AO	WHO III	Female	50	333	0	1	1	Mutant	NA	methylated	-0.120336811328669	0.000840876407543927	0.0727025847456953	0.279926265488846	0.219331692172481	0.361756005593832	0.369901168361709	0.212152816081499	0.226002429986147	0.197359605604354	-0.0650611555973808	0.183324511239863	0.0931341191485851	0.272415158852801	0.161748057032891	0.0610386577084236	0.290792411220699	0.0820160197183909	0.345008410751591	0.297277401100806	0.113497709473452	-0.290071038580064	0.331209959863823	0.149730362501445	0.214138142641615	0.114445257118359	0.0224539009987681	0.111308113768087	2.94	0.95	30.86	0.04	0.88	0	0	0.69	6.16	3.01
Primary	GBM	WHO IV	Female	53	299	1	0	0	Wildtype	Non-codel	methylated	-0.163950608206932	-0.0480167535267041	0.112838985885064	0.269883613758082	0.263099995375327	0.41876636890335	0.361988471284478	0.158766568407798	0.191073285132997	0.14985411409458	-0.131080148425574	0.207611080431692	0.00921671836338714	0.304429628251151	0.152190621246803	-0.0355178153774038	0.199218562221646	-0.0284381779477001	0.376956598552604	0.209598379628219	0.161412602665194	-0.311714107997022	0.336674948675655	0.0371158071780919	0.175061590653982	0.120824318193478	0.0825068737385219	0.0372993778246925	212.88	4.66	92.29	0.12	8.51	0.19	0.4	6.41	33.89	11.05
Primary	OA	WHO II	Male	43	1194	1	1	0	NA	Non-codel	un-methylated	-0.107686677193658	-0.0672711637578777	0.162524388038367	0.253099970313094	0.235935390169833	0.360094004662776	0.367847821674688	0.151209242012175	0.232673909654712	0.187988638904439	-0.0902283855664568	0.168039638555357	0.0830208099482532	0.291285580206396	0.150719730199135	0.0373562650029836	0.24430777756952	-0.0197264384176878	0.371998850072512	0.192754257698217	0.128950129031908	-0.31423802147855	0.363946967422798	0.0450708139129014	0.147416141861541	0.108568448200047	0.0162778539222586	-0.00880441917188128	149.94	2.74	305.9	0.27	3.75	0.12	0.12	3.02	33.1	4.85
Primary	GBM	WHO IV	Female	72	542	1	1	1	Wildtype	Non-codel	methylated	-0.216062414226735	0.0305519940723697	0.124409443642113	0.259892536960693	0.221684213327968	0.378333366041161	0.385597529964277	0.176660293588545	0.151508154528741	0.151233938477033	-0.113411606187909	0.211575380284651	-0.0576873370761257	0.262547758106018	0.074217407458462	-0.0213642947277961	0.196351515398042	0.0282218382877107	0.341112734279545	0.146623813092411	0.146019516099079	-0.257695838013272	0.366388612474851	0.00658556822633677	0.144952471310867	0.0830681100693938	0.02396565654425	0.0668222468723117	34.14	1.32	113.11	0.22	0.28	0	0.3	2.79	81.34	10.64
Recurrent	rGBM	WHO IV	Male	41	405	1	1	1	Wildtype	Non-codel	methylated	-0.136802121358658	0.0698411329174309	0.247842250714684	0.395411251459402	0.256901818568395	0.353028209620107	0.423223294850722	0.256482658432922	0.214398731485828	0.282392507084687	0.0011482556026718	0.303718275584159	0.0800139823877035	0.357268028111705	0.232730204733693	0.165095391694016	0.444160371985191	0.00537285861678581	0.385722717656309	0.289668095794463	0.227358049496634	-0.25809358597431	0.383132878716131	0.292718504142389	0.251105658746968	0.181730521304613	0.0211665941115877	0.0572025660835099	193.11	5.07	136.91	0.36	0.3	0.1	0.27	2.29	56.01	7.57
Primary	GBM	WHO IV	Male	55	131	1	0	0	Wildtype	NA	methylated	-0.163916031646386	0.0420347331391678	0.0948975007139838	0.279508079750499	0.19740931198733	0.402299754430914	0.42428394054883	0.25959075938319	0.150366206928531	0.20194388624177	-0.0429870598539213	0.234863186480244	0.14030358526111	0.283819245193315	0.158480227937275	0.0793858026598532	0.332490203979286	0.181020571144541	0.356065964497855	0.34320035946402	0.177659827512972	-0.224922457604744	0.323570794094149	0.199391600369925	0.208629248655335	0.13706169046735	0.0388058590135116	0.10080169966087	0.89	0.33	22.73	0	0.03	0	0.11	0.63	6.61	2.09
Primary	AO	WHO III	Male	38	2592	0	1	1	NA	Codel	methylated	-0.116406479282099	-0.0413046606404005	0.205439574285226	0.271578857331904	0.235200798948365	0.382404569412755	0.347062704757182	0.195416653998324	0.243612198487216	0.198232379090316	-0.132706930343013	0.219514761687981	0.0367407937736125	0.242627311606432	0.196685399720629	0.0629361000540623	0.313503625019849	-0.023347590017219	0.390960914346	0.183777973989041	0.116643115023725	-0.198005754255065	0.36197955093078	0.138644258479087	0.160047766774333	0.0937430907319667	0.0303150906250983	-0.00773221591670692	134.77	1.48	840.19	0.24	0.57	0.24	0.27	4.51	31.34	5.78
Primary	GBM	WHO IV	Male	45	184	1	1	1	Wildtype	NA	methylated	-0.148805594502754	0.0872432526965093	0.120108442930522	0.291890312190648	0.201098872287708	0.364743153964568	0.428026232681472	0.247135295290317	0.15766216790704	0.262380836527721	0.00692919971292663	0.27184721248095	0.0431061959793904	0.26865076758785	0.197856378330053	0.0956611554506834	0.346684114572229	0.21432911759547	0.365328550699775	0.310973054418124	0.157687278241176	-0.0789914716157482	0.34826152147261	0.206890882383391	0.245923107142949	0.143625895221595	0.0729704717773039	0.141467913422126	0.7	0.26	30.45	0.04	0.01	0	0	0.72	7.44	2.93
Recurrent	rAA	WHO III	Female	49	520	1	1	1	Wildtype	Non-codel	un-methylated	-0.221728407539066	-0.019290940961186	0.088906824111708	0.211798441289947	0.287265717737866	0.429039985435227	0.384371051701907	0.186112905087361	0.191946359224047	0.0849748185034876	-0.156915074540849	0.216712545325521	-0.138146024937064	0.255913995056989	0.154180379229695	-0.0564261622683348	0.181987782928759	0.0762536979561062	0.340073110115092	0.196368041704563	0.146438726474135	-0.252464783673014	0.349452755304731	0.0602176194709654	0.13698717307532	0.116444402616106	0.0201292289284333	0.0697657797561292	117.45	3.78	47.66	0.14	0.1	0.03	0.1	8.31	44.02	10.48
Primary	A	WHO II	Male	31	2586	0	0	0	Mutant	Non-codel	methylated	-0.143040135820516	-0.0690288709327894	0.0663979408717669	0.219415403244839	0.244038180484667	0.302371861308937	0.348055485072145	0.162177369700286	0.258089624340528	0.10376468622914	-0.0727343203402821	0.169408444746057	0.0395871436646148	0.328145291209444	0.142403106221262	-0.0778468624424514	0.123900113114023	0.0625233122289689	0.370172946477695	0.229525714066083	0.0963085012195547	-0.301407360949354	0.338833290070304	0.0173392081635377	0.188577706515618	0.0796123828363122	-0.0284449780911785	0.0975905399772914	16.62	2.1	95.17	0.15	4.32	0.19	0.05	1.04	28.72	9.69
Primary	GBM	WHO IV	Male	29	246	1	1	1	Mutant	Non-codel	un-methylated	-0.263759236411706	0.0715272092670347	0.121201830957424	0.23230110474224	0.275785467029845	0.28294896240155	0.382898497801564	0.160405375492608	0.221751104756423	0.127085740553816	-0.177639799585222	0.23989096072537	-0.05978252188098	0.269800444857799	0.0858076402515517	-0.0566198271403177	0.148608905005643	0.127037242945529	0.358209973967815	0.203359376402546	0.153373638159074	-0.294045843287028	0.350916450781969	0.0818699826121184	0.136851895090692	0.0677179174577796	0.0207398889208655	0.141977563413306	177.88	7.54	162.75	0.18	0.78	0.03	1.48	2.17	70.93	8.7
Recurrent	rGBM	WHO IV	Female	47	268	1	0	0	Wildtype	Non-codel	un-methylated	-0.126872279464063	0.123623787664234	0.160435282418079	0.366145360266573	0.257591938366662	0.353707565528123	0.474486257837359	0.33825332846357	0.281206760673151	0.239602964523556	-0.0310355386451278	0.302554359069665	0.0566810491875957	0.382418989773706	0.206163350143035	0.130333025904002	0.369987955239551	0.144738294272005	0.361611581037912	0.285794308503677	0.199620326261269	-0.161668543969001	0.40904652021105	0.288641248068983	0.252330685338242	0.189531598789476	0.0112291849179465	0.155544392954209	12.5	3.87	393.19	1.07	0.78	0.08	0	4.29	37.34	6.69
Primary	GBM	WHO IV	Male	21	269	1	1	1	Wildtype	NA	methylated	-0.148731781951554	-0.0594135661142527	0.0659404160240402	0.216396722495656	0.182804312767921	0.425626237440979	0.381891399008728	0.152877108691001	0.161961383674659	0.167703564068669	-0.0321731503945391	0.216485099946971	0.0666914093127478	0.295161071492156	0.1069568069903	0.0864591950803377	0.236758163113094	0.178308768640597	0.321954815523323	0.293246688519273	0.153477283022152	-0.252561878402799	0.354181006972651	0.0588612963397281	0.201497713550245	0.0960568750410352	0.0153249808326749	0.0523788059002385	1.52	0.84	9.48	0.13	0.08	0	0	0.38	6.73	2.22
Recurrent	rGBM	WHO IV	Female	42	330	1	1	1	Mutant	Codel	methylated	-0.175432774138707	0.0282469630570758	0.133479370575604	0.23200215765448	0.276852990036964	0.264944288059721	0.37765645867315	0.19290300808892	0.249785473708714	0.135598825591929	-0.187679533948842	0.217380436396931	0.0456700139093113	0.307103076158403	0.101899138776936	-0.148671090417617	0.126021640783762	0.111093069546999	0.370214281066861	0.20115033210607	0.103425609175074	-0.287183086200231	0.358599677093622	0.0990601976706558	0.165851522560605	0.0425129460577197	0.00648676710139323	0.166199809494156	7.69	2.3	121.23	0.65	1.28	0.06	0	1.46	44.75	4.16
Primary	AA	WHO III	Female	24	1178	1	1	1	Mutant	Non-codel	un-methylated	-0.226249429709956	0.149833702472869	0.0562315907323176	0.192461824471846	0.236062116175323	0.264863464723498	0.34384430124414	0.105953115281635	0.137357262507212	0.0315763992535194	-0.174348233084565	0.198534025709487	-0.133560473837557	0.312543440634753	0.0169795879494827	-0.172634622296352	-0.0138796719781492	0.177908121078178	0.329778239783982	0.176736959131224	0.10026682053141	-0.395922970151181	0.307766811311979	0.00893229069573457	0.11362975587321	0.0106051855812595	-0.0504380273786068	0.166438664033403	30.67	8.82	49.65	0.17	0.34	0	0.67	0.95	87.35	7.48
Primary	GBM	WHO IV	Male	69	NA	NA	NA	NA	Wildtype	NA	un-methylated	-0.0698513984645304	0.0796487502977376	0.115355365396138	0.326350961938448	0.195828823551369	0.394557269801777	0.455403126909908	0.306833047340042	0.199751757024886	0.246572630596733	-0.075143753472113	0.314242142141595	0.128055050956273	0.327231215728429	0.241217013620506	0.222924758764308	0.394890031134956	0.183560539979643	0.355173678511944	0.356927527393112	0.229905243898403	-0.247355615051023	0.362837148872929	0.265784697276991	0.263699740218054	0.180668973255215	0.0280514908148571	0.127040529201539	3.27	1.65	42.89	0.04	0.59	0	0	0.57	7.19	2.43
Primary	GBM	WHO IV	Female	45	108	1	1	1	Wildtype	Non-codel	un-methylated	-0.140883523254779	-0.0451185903597923	0.149483605756813	0.273188886599776	0.227745553737968	0.400983492531935	0.39095776277398	0.158099557225586	0.241821635851764	0.189387512197038	-0.114038604918865	0.222177582290204	-0.0421506693270768	0.303054659308598	0.220467910989585	0.00666883619362835	0.221562386966121	-0.0248450619308021	0.387670862006663	0.270444586721563	0.15002472637906	-0.312497392922805	0.371629406752768	0.121195235781502	0.208286282173162	0.139161144232603	0.0276056095048133	0.0703887353724383	109.38	6.14	115.66	0.38	0.78	0.18	0	3.49	23.18	19.21
Primary	GBM	WHO IV	Male	58	222	1	1	1	NA	Non-codel	methylated	-0.0593166067508195	-0.0328415599686355	0.229662091774394	0.317974977870937	0.195608721036352	0.426289476910548	0.343177597722476	0.170317154575195	0.191142675370071	0.227447549729215	-0.122719470842834	0.197245598324169	0.0437245954555243	0.211280673578117	0.177600935045768	0.0443575883885186	0.340308002316885	-0.0210366667739053	0.414884198102003	0.208819367452592	0.147367521666079	-0.286334071793867	0.349935041952756	0.156745153320721	0.146624756474584	0.152825361211556	0.0216364174228048	-0.0266279852921807	452.01	4.34	1335.83	0.25	0.37	0.28	0	3.79	38.5	8.23
Primary	O	WHO II	Female	27	2565	0	0	0	Mutant	Codel	methylated	-0.0442556788601999	0.0187601668294098	0.246177178923092	0.300606813047451	0.250608762029537	0.35125282589077	0.366252062961042	0.172085449370809	0.244540224362437	0.262998789780611	-0.0930929952378006	0.22176537263018	0.0730605721991594	0.27261408646062	0.207710252218452	0.0582956646062152	0.281655196686451	0.00111076405217879	0.409428752008556	0.211792333040791	0.157136079492719	-0.211083984413981	0.36037125283581	0.142709151634294	0.198767522335183	0.114385464528091	0.064846008084821	0.00356751300876822	40.04	1.9	156.21	0.02	1.38	0.07	0.28	20.08	49.63	6.78
Primary	GBM	WHO IV	Male	47	777	1	1	1	Wildtype	NA	un-methylated	-0.094513616314275	0.120981538147082	0.118603796580051	0.355303191824926	0.20495248875064	0.377808991221147	0.450774157045292	0.339256918052577	0.161889655730517	0.322918845876853	-0.0245904520957237	0.295955270052441	0.114909964458048	0.314560317101587	0.278090465707332	0.219426492969202	0.478525258477771	0.182615577582038	0.382706806834592	0.371688647763399	0.224548916838847	-0.0409211524555033	0.407736982366173	0.339091485606928	0.259256465744305	0.20581388923102	0.0920936811899543	0.113846287873829	1.74	1.13	63.37	0.06	0.37	0	0	1.53	6.75	1.35
Primary	AA	WHO III	Female	44	2558	0	1	1	Mutant	Non-codel	methylated	0.00804983472352852	-0.0977706859392021	0.181682126016807	0.268008343999968	0.235006761194225	0.415982955910458	0.344546404810551	0.184047462442534	0.193911887700137	0.253452784691175	-0.120083505898119	0.185759307691984	0.0654767086463834	0.281906325720877	0.206240678730608	0.0646479130107993	0.303301834912888	0.0239288727041449	0.383466001406849	0.188997945479396	0.116909017693731	-0.339205199335224	0.328076107361749	0.0428858050363658	0.16602950184339	0.115333761558409	0.0258621722136344	-0.023670280854924	91.79	4.12	264.35	0.04	3.32	0	0.27	5.33	36.83	3.55
Recurrent	rGBM	WHO IV	Male	30	172	1	1	1	Mutant	Non-codel	un-methylated	-0.144569916479479	0.0893788758950567	0.175448048572029	0.349675133983416	0.286818437764001	0.332965604369545	0.464450656812794	0.273604913591183	0.248361001527744	0.220374673319439	-0.146162165098113	0.301196773620612	0.0778271852587255	0.385083308565286	0.241891038340793	0.0708062395806676	0.372985613322468	0.113648911123018	0.36148252970922	0.298953983106768	0.209661269462109	-0.305298978229289	0.396612257761879	0.232989758683651	0.255861930264491	0.182075558890569	0.0160742399190855	0.153751345502378	7.8	2.09	306.92	1.59	0.14	0.13	0.29	4.81	38.13	4.84
Recurrent	rGBM	WHO IV	Female	41	715	1	1	1	Wildtype	Non-codel	un-methylated	-0.0386142353726161	0.0920857290505548	0.329349973339665	0.375580956227027	0.303792216390221	0.370936172027376	0.425297341381182	0.298703639621114	0.241425322205289	0.282166823017763	0.0249258265166426	0.331444366615319	0.158287154327513	0.349016995423656	0.260914744550676	0.224095984796398	0.459537259359641	0.0662006073043695	0.387718365989341	0.290070295759427	0.247402276555122	-0.228500753448336	0.384074899797786	0.285906966023418	0.275755250420611	0.203155694661564	0.0524828726822795	0.0466307112675175	93.87	3.94	511.61	1.77	4.02	0.36	0.25	6.99	53.23	6.87
Primary	AA	WHO III	Male	39	1049	1	0	0	Mutant	Non-codel	methylated	-0.0529680913705419	-0.0175026316799409	0.189562367832156	0.299773490357657	0.263433955846589	0.366929959307633	0.372943699656865	0.163590530662374	0.213593182406323	0.214415904248622	-0.055587331735004	0.206681227905864	0.0678847906994116	0.314892780369367	0.240126834138455	0.0882991434014529	0.316008037571858	-0.0175309088493456	0.379252597660832	0.22838905368115	0.167878769133723	-0.308694597519683	0.344609245053266	0.168115143916135	0.227443716674442	0.136057486178693	0.0697430411488103	-0.0269736840028554	131.73	4.55	126.24	0.04	2.81	0.07	0.69	9.8	32.12	5.89
Recurrent	rAA	WHO III	Male	40	271	1	1	1	Mutant	Non-codel	methylated	-0.197927059470197	-0.00255496940664101	0.0647986584079398	0.220674687527548	0.273447997202918	0.324750835625419	0.408130565186958	0.175267968566425	0.18964811899233	0.167071077948802	-0.16911770594275	0.234028224185877	-0.0726003186510258	0.282282300032645	0.0707336416653057	-0.138500446926543	0.1417754320126	0.0893965782395249	0.374127620726145	0.184602250791416	0.0910919312229023	-0.330869062588736	0.339605578032654	0.0389506999578464	0.124255256369395	0.0497039780879895	-0.0243491143259864	0.106409667138752	42.36	5.13	61.85	0.41	1.26	0	0.41	1.53	111.21	10.29
Recurrent	rAO	WHO III	Female	36	2352	1	1	1	Mutant	Codel	methylated	-0.230939980587708	-0.0476659841006702	0.100934698320171	0.215355571958697	0.246479626909259	0.36303079942121	0.326144705855398	0.141611632671014	0.220421405823053	0.0523063386939104	-0.16446140701784	0.162340821365695	-0.116726751952032	0.251568932448938	0.121647430082896	-0.0828920571936916	0.094348136760738	-0.0349290780867075	0.371664251691155	0.116537640409607	0.0422664048873768	-0.421513788787538	0.315264191229079	0.0429149732215912	0.138762856935249	0.0398735302301695	0.00196004515248228	-0.0110524679523213	49.63	2.68	83.3	0.07	1.22	0.04	0.12	1.42	47.84	10.21
Primary	A	WHO II	Female	57	76	1	0	0	Wildtype	NA	methylated	-0.127830959871237	0.0398339812992188	0.0756767348453435	0.248482193269599	0.195958823955759	0.388013263590816	0.39369280978715	0.167283662412442	0.124519661038714	0.148458661146599	-0.0619144935113482	0.236513611085427	0.114796366411363	0.234742990680622	0.128435456914922	-0.00159720752567992	0.230625156029656	0.101677706134061	0.355304057268691	0.315493771061416	0.138516359648304	-0.253551012514975	0.337145084136116	0.174649409244572	0.223269063193673	0.1215472130527	-0.0115283172018036	0.102418017430227	7.09	1.1	24.25	0.04	0.34	0	0.21	0.94	8.46	2.54
Primary	O	WHO II	Male	46	2530	0	1	1	Mutant	Codel	methylated	-0.219775686470604	-0.00877952008688782	0.098156960235496	0.237106070135232	0.27688172964148	0.347004780376315	0.3432800032115	0.140144604770933	0.222755270627008	0.12710660618045	-0.120783374878615	0.142405273230805	-0.0814587802802791	0.272977966793538	0.128388858207056	-0.107509425619716	0.0753468984556141	-0.000264449014518891	0.386250663390161	0.1541243759269	0.0559106546975426	-0.349084571624533	0.30682452116191	0.03517353916227	0.15182263788006	0.0396658453296929	0.0326811990348867	0.0360228146655241	36.57	2.17	50.4	0.39	4.55	0.07	0.05	1.56	72.98	9.72
Primary	O	WHO II	Male	42	2530	0	1	1	Mutant	Codel	methylated	-0.183542727886244	-0.086359718233247	0.121370790531026	0.206070142561842	0.257676157545979	0.360784318965288	0.344691921962933	0.147705905995787	0.180998738275439	0.161308942296399	-0.180141599224745	0.164389695575091	-0.0776457594507472	0.244233943523181	0.126289651744829	-0.11492537256736	0.102223539012619	-0.0173331926614523	0.377305913194255	0.149316086254305	0.0620959703683674	-0.341204183811631	0.331965663679645	0.0339362229766542	0.129964651282457	0.0497021040672057	0.00444056309656197	0.0231185404898713	22.95	0.92	84.95	0.31	1.46	0.12	0	2.49	53.5	10.12
Primary	AA	WHO III	Female	19	411	1	1	1	Wildtype	Non-codel	methylated	-0.216570739166398	-0.0848589216584219	0.0870851592522427	0.251448417078818	0.202713588902018	0.423664268852703	0.327922171054947	0.153840335431614	0.187951957298615	0.116783933663939	-0.213812487725768	0.182519224537048	-0.03379842013057	0.286129680415903	0.0542629163855507	-0.0764650354409576	0.0932565896463235	0.00894041069522618	0.390496524839336	0.154014319912057	0.11243972149713	-0.258807230931971	0.338630345938039	-0.00852566041473956	0.132654796488781	0.0958507218009482	0.0344325680410245	0.0736568794916996	58.01	2	197.57	0.93	0.64	0.16	1.76	3.4	53.7	13.77
Recurrent	rGBM	WHO IV	Female	67	297	1	1	1	Wildtype	Non-codel	NA	-0.102603222948566	-0.069119646174435	0.182965552726721	0.286719999032215	0.231817523302319	0.393450380225625	0.381518172476196	0.204235705468796	0.232679970176723	0.196011175655471	-0.0896012408440051	0.182711445927696	-0.0327797924709176	0.296689577206138	0.23721331134744	0.0590911632404257	0.297211392961378	-0.0727831894389035	0.373843234242136	0.223148356803559	0.131226741044218	-0.380452930687999	0.359264513427188	0.101641918232198	0.191204078252812	0.156538925124307	0.0184799343556872	0.00754788179382209	90.97	4.03	134.21	0.45	2.01	0.2	0.05	9.1	24.03	20.14
Primary	GBM	WHO IV	Female	63	205	1	1	1	Wildtype	Non-codel	methylated	-0.0593960585062694	0.034776801873377	0.131948356927708	0.303731793410129	0.293147320546308	0.340725916958262	0.437010169160015	0.205158311236464	0.224847827066563	0.204170875122582	-0.112924270423545	0.243744660785542	0.0092455353379326	0.33621752556568	0.17832533283352	0.0209373357894322	0.267345562159603	0.109863953626641	0.363268386539531	0.283502082501379	0.172069885306779	-0.261183845427815	0.387775630223057	0.146433641878412	0.207146441978731	0.136076088422419	0.0764147071329264	0.138291045197776	32.18	5.34	183.11	0.16	11.28	0.45	0	2.19	59.74	14.64
Primary	A	WHO II	Male	50	2508	0	1	1	Mutant	Non-codel	methylated	-0.114759199385858	-0.0465262957482733	0.133543280178304	0.243570234242676	0.264076658288667	0.367500476225802	0.407026090717995	0.162253663245713	0.297066290931118	0.21699056653806	-0.0424778215853845	0.189316873002327	0.0725950326256943	0.378226455504087	0.120145933959774	-0.0208754114995653	0.14502914890533	0.0546972279515836	0.360530454865075	0.242003064127795	0.13917911506681	-0.326403498713694	0.357913791507964	0.0767578032393363	0.168495117702465	0.147434584165451	0.0166495953623059	0.094044387955148	12.86	2.04	103.78	0.47	6.15	0.04	0.32	5.34	45.42	9.37
Recurrent	rAO	WHO III	Male	36	1004	1	1	1	Mutant	Codel	methylated	-0.15503790106404	0.0389625939306872	0.150839121503478	0.261925962930847	0.271597546865991	0.365586217655251	0.374811088487756	0.140122392026526	0.247427507360266	0.1215367790734	-0.115072438065676	0.178143786295389	-0.10793369055546	0.273123542815301	0.126661880321655	-0.0685306464918574	0.0965409859946193	0.0102933326972063	0.374196200601346	0.166563692843156	0.0790986807352501	-0.350087718818942	0.326045099903163	0.0935115817323866	0.143203315745601	0.0902255441632915	-0.0155673746940058	0.0554581084251261	25.03	1.16	76.79	0.12	1.08	0.1	0	2.73	40.82	11.79
Primary	AOA	WHO III	Male	41	1686	1	1	1	NA	Non-codel	methylated	0.00606320954311519	-0.0841870759222106	0.224043104647928	0.252913802475988	0.226676479027396	0.383805941018835	0.307580238075141	0.139197386406356	0.214252099041792	0.176078328669971	-0.0888190317918967	0.175059361413005	0.0820253056389243	0.243396621996548	0.136259817442136	0.0361830388380986	0.28678496899668	0.0111495943640227	0.375257418186948	0.188996665260491	0.117791209644205	-0.290734014464509	0.362438913212994	0.080240114452169	0.157228618121342	0.103277654611074	0.0224725215935064	-0.0446832124876038	91.53	2.32	1351.91	0	3.06	0	5.03	3.78	20.82	8.51
Primary	AO	WHO III	Male	39	2502	0	1	1	Mutant	Codel	methylated	-0.146874369720182	0.0557089560925954	0.128228806218303	0.245879984775039	0.25925249194075	0.318335751045325	0.393199681011403	0.187992211973998	0.277690118704054	0.141672236051734	-0.145030273016309	0.214719011673144	0.0471594143315545	0.313522572601081	0.172983826501305	-0.0753637266037417	0.182041334725275	0.0515731277183905	0.373093392427653	0.245070158716437	0.110348367294268	-0.351663903616467	0.340681992732802	0.0483213503185416	0.210583889976723	0.113597781181862	0.0142946862261116	0.107098862607996	12.38	0.82	122.31	0.09	3.43	0.07	0	1.95	28.11	5.32
Primary	AA	WHO III	Male	47	1714	1	1	1	Mutant	Non-codel	methylated	-0.152630539586411	0.0126207425642086	0.125919449454117	0.252777561415192	0.274993014105209	0.349959731768707	0.367737657341429	0.15228609881156	0.231330498895156	0.152649553388271	-0.140695760763298	0.170649394998193	0.0137365018767373	0.301138786188279	0.140710010830439	-0.0451675391278519	0.19838879388758	0.0695653550726616	0.369234511381759	0.20760841502506	0.132057082399828	-0.375649382483542	0.334777465806014	0.0828341382382764	0.212734058195228	0.0995585224583508	0.00717226169060892	0.0744202406483973	54.85	2.3	98.33	0.13	6.23	0.06	0.67	2.87	39.24	13.47
Primary	O	WHO II	Female	27	2497	0	1	1	Mutant	Codel	methylated	-0.160073035198245	-0.0950218287294812	0.167287119408208	0.268500045780686	0.237129638481652	0.409585397592828	0.345232216439958	0.140355351640668	0.182435594910784	0.186967448820592	-0.105887395190073	0.187778977454615	0.0287154908924446	0.265585628518629	0.150864949834394	-0.0513418242751072	0.179264146976783	-0.000787128619499616	0.384216627585121	0.175725192613194	0.0963903810292512	-0.362563683963082	0.336724470508447	0.0917478119773481	0.16676732147068	0.0901768646440732	0.0220844410030203	0.00172885749299589	105.26	3.99	209.05	0.39	3.17	0.03	0.81	3.06	52.82	8.93
Primary	GBM	WHO IV	Male	63	583	1	NA	NA	Wildtype	Non-codel	un-methylated	-0.179491065635349	-0.000431742068383887	0.147081468613107	0.213983361546833	0.250665537504652	0.374339761299096	0.353157118654268	0.155735404650142	0.198644488443375	0.15545669959638	-0.17739957294744	0.208667287694134	0.000184667275010824	0.267008543441901	0.117035021720511	-0.033572976556755	0.100010300401701	0.123904210251976	0.349599121306201	0.183444685900498	0.0854039887471149	-0.309906290053393	0.347953867543827	0.0132940262663176	0.10887557252218	0.0850553062621632	-0.0296816528016868	0.141933922643288	40.15	2.29	73.64	1.54	0.79	0.1	0.14	1.51	44.35	7.63
Primary	AOA	WHO III	Male	41	2497	0	0	1	NA	Non-codel	un-methylated	-0.144472084513588	-0.103224220322032	0.146447930755469	0.228525944508038	0.184092505037141	0.401429407409683	0.270700765632004	0.136606730270687	0.13447610460155	0.099759174750208	-0.105777854588283	0.168650480744925	0.0826827594233307	0.274562002762304	0.115556702480905	-0.00844771567821541	0.287984039286549	-0.0168631009236663	0.344073481805759	0.163619003505122	0.171259556409299	-0.192082621407943	0.29361167377109	0.150779967098369	0.148467580165475	0.0363115137841102	-0.102896154778805	-0.038193389788215	340.09	8.38	1766.72	0	4.02	0	10.01	5.35	15.71	12.32
Primary	AA	WHO III	Male	36	NA	NA	NA	NA	Mutant	Non-codel	methylated	-0.116151207471883	0.04576515895819	0.141353396428789	0.279510525406434	0.288599086948499	0.246562488730438	0.406450645514851	0.193250216820081	0.231466902140214	0.184481265161493	-0.0853799988757739	0.222762860853665	0.0538002410384177	0.34565295049105	0.192281613533055	0.0333736549317733	0.242038916462233	0.0734106779411925	0.366898527738832	0.22815511334659	0.11098752464245	-0.327815176125225	0.36064842768187	0.12635527787774	0.192977148598225	0.0886544854610949	0.0357477295726722	0.101687971349926	11.12	2.23	164.27	0.16	8.58	0.18	0.05	0.77	50.59	6.27
Recurrent	rAA	WHO III	Female	61	1217	1	1	1	Wildtype	Non-codel	methylated	-0.0955307091113644	-0.0279411095760761	0.248999271913031	0.35622538132849	0.23486770239796	0.411251885513415	0.386016031681827	0.216017235361468	0.16462489350135	0.25102679895939	-0.136934882525762	0.271261072551648	0.144134313869255	0.31309563300398	0.208223069169962	0.0974080279940528	0.3673371043698	-0.0104094821498574	0.38080593549269	0.232978687038384	0.20010410435731	-0.281003234345048	0.369525757949933	0.231345290299233	0.231474383638541	0.169131271104928	0.0639384301835921	-0.00124878021866415	67.85	3.51	162.36	0.22	0.38	0.15	0.82	9.71	65.48	6.25
Primary	GBM	WHO IV	Female	58	27	1	0	0	Mutant	Non-codel	un-methylated	-0.164229589409985	-0.0655483943324566	0.137626948223598	0.271799967265979	0.232768989367902	0.428637095932368	0.347084949808216	0.171626309037787	0.167234321883829	0.185543674553235	-0.0630204328088598	0.172752400301114	0.0775704963358372	0.264474379245573	0.181895206779078	0.0063562147303663	0.265812706908983	0.0206750942668569	0.396950590001988	0.155981708146656	0.0929063464747484	-0.342536926151149	0.336845712664706	0.122154957028224	0.170091865953505	0.0755547487642661	0.0338571839156382	0.0154641570775131	100.92	4.14	175.81	0.13	1.54	0.35	0.63	5.19	47.08	9.47
Recurrent	rGBM	WHO IV	Male	43	232	1	1	1	Mutant	Non-codel	un-methylated	0.0410671772164615	0.0715469998890245	0.382002291939127	0.40902288415831	0.241936100767996	0.38818340281357	0.418332377619087	0.280879323889813	0.251116351236663	0.334096488694401	0.0269480695907051	0.314076995435099	0.256198796377547	0.356375903044228	0.320710322520732	0.263782691791724	0.533417116219539	0.00518611555624125	0.436469754922119	0.301013460306576	0.23387823292389	-0.241157029420612	0.408044994843504	0.320290953117826	0.318896292727473	0.224799262253411	0.09497245818581	0.0127730146701739	153.13	6.81	759.72	0.4	0.09	0.12	0.05	7.15	50.63	5.71
Primary	A	WHO II	Male	53	840	1	0	0	Mutant	Non-codel	methylated	-0.0998522505190984	-0.00134935655592092	0.0951473720560818	0.304097288830638	0.263976524617757	0.278286632226305	0.40709696784911	0.20908067020395	0.302062205364867	0.174323389958084	-0.0967867737204651	0.215392750620903	0.0789110060941687	0.361886074750306	0.233323077975996	0.102180016185386	0.326444984928353	0.118819603806256	0.368142024825895	0.264154047878043	0.146768704566044	-0.163206854183672	0.375474002823475	0.194736438961061	0.227154479217517	0.114707053715273	0.00279384161511511	0.0744649416475497	34.21	4.17	207.35	0.37	7.1	0.09	0.13	1	51.78	6.22
Primary	GBM	WHO IV	Male	73	97	1	0	0	Wildtype	Non-codel	methylated	-0.146299227632004	0.0368472147212788	0.221815472702918	0.280751573455053	0.255174986825113	0.363539500372252	0.42598730739526	0.222282682648503	0.199011603834774	0.233514210498601	-0.117975082484888	0.226150757993917	0.0654275191954413	0.322756589167292	0.179716767370258	0.0512505200016681	0.332626145257839	0.0775683762135663	0.382847521669537	0.239406486941871	0.177595770837248	-0.28465199115231	0.380347541324335	0.154980025051061	0.216972873020844	0.156059920854517	0.0111127727589928	0.0636449824119456	204.29	10.48	162.02	0.3	0.37	0.33	0.28	4.74	66.94	8.63
Recurrent	rGBM	WHO IV	Female	57	247	1	1	1	Wildtype	Non-codel	methylated	-0.169526249101926	0.0356918128267698	0.166109666216886	0.318980253282463	0.258257171928973	0.391660175305035	0.406817425719629	0.183925124451617	0.198033105901476	0.21607852985771	-0.157906326313356	0.22995905568669	-0.0453648927162206	0.30679373026942	0.0984450379005211	0.015647015431464	0.227826762359881	0.0231224534845482	0.337179438540762	0.218724566809451	0.175332324716593	-0.267545127722966	0.362552344812179	0.0926754726154736	0.163210491755072	0.126872128660145	0.00322996930449334	0.0419835524136152	114.58	10.52	286.22	0.84	1.13	0.11	0.93	3.31	63.94	7.13
Primary	GBM	WHO IV	Male	61	2462	0	1	1	Mutant	Non-codel	methylated	-0.148407232089262	-0.0613900228589618	0.0686636068822535	0.24819070878578	0.268849739430024	0.346820356975757	0.389427456778542	0.140808161453545	0.235662502102427	0.120335316806006	-0.0838208217133568	0.145647050114159	0.0468893911118565	0.330873421102022	0.129169266742213	-0.0755089911082626	0.126696006970136	0.0350537200835192	0.355052574500554	0.215026564738458	0.119962893372259	-0.361700292975738	0.342784204931817	0.0136069330560151	0.15501418441808	0.0933634318983865	0.0103141840783614	0.0547466028740989	42.99	4.82	76.15	0.14	13.52	0.09	0.28	2.82	45.94	8.55
Recurrent	rGBM	WHO IV	Female	50	67	1	1	1	Wildtype	Non-codel	methylated	-0.179706307877739	0.056684309711896	0.106397277383422	0.279894942612835	0.232908100428053	0.405274417437124	0.385565843735825	0.157822920958297	0.216569496267825	0.138125992178351	-0.151412946469913	0.202902444325786	-0.0436969364849469	0.316478265546071	0.161040660865	0.0032084131299072	0.202623866707328	-0.0135637224431232	0.372959816527942	0.202116251642804	0.131768162948759	-0.372965489327168	0.352730908534082	0.0995018673926356	0.148125666017812	0.121318511409445	0.00379820265582923	0.0732521441333344	76.05	3.67	91.96	0.4	1.63	0.03	0.17	5.75	44.07	25.47
Primary	GBM	WHO IV	Male	26	184	0	1	1	Mutant	NA	un-methylated	-0.0731917012949135	0.0159048190649484	0.120202076212983	0.241342971669052	0.208003593655624	0.343617599351733	0.419826792435033	0.21841370444854	0.203582051726574	0.256550704371456	-0.130677088724652	0.241931499321132	0.172173880488454	0.290654065674446	0.170985645702301	0.0782649616483248	0.307969645093864	0.0764775172894877	0.367150066289705	0.305263576135166	0.110757728088307	-0.122011672066427	0.332617239729999	0.191902738155622	0.238671271772219	0.100035678960707	0.0242502228546948	0.0614731586014277	0.83	0.24	19.24	0.06	0.84	0	0.06	0.5	9.78	1.63
Primary	GBM	WHO IV	Male	57	723	1	1	0	Mutant	Non-codel	un-methylated	-0.0224869887346249	0.0480045392918517	0.241288477745496	0.33398163132879	0.274402998875498	0.41342645570047	0.378265779108091	0.219895333332915	0.222886827031984	0.242692671220303	-0.051645601176573	0.224118838649291	0.108219960729675	0.274463413846384	0.241939118959258	0.16449328220318	0.415683956499101	0.0442511225443534	0.415672044154306	0.244834775195246	0.178198341953374	-0.249839003686126	0.366480059554513	0.233644413201441	0.215811767495802	0.148957644414893	0.0423587134618959	0.0370225800154503	194.98	4.37	645.86	0.65	1.47	0.26	0.2	12.4	43.78	4.95
Primary	AA	WHO III	Female	38	208	1	0	0	Mutant	Non-codel	methylated	-0.213839659018024	-0.0133819596907238	0.0801919629057951	0.224975136023277	0.258799662074232	0.309176828042816	0.337688108250755	0.136221082945957	0.17274058396934	0.0593305187798877	-0.0964012442054349	0.16656718430451	-0.09362273911928	0.303682448574834	0.103999978668924	-0.111724012447576	0.0504051161718793	0.0580277776270256	0.363680317459264	0.154645286796067	0.0601362615272734	-0.39782662723421	0.331356099145254	0.0545012360706781	0.136770630078013	0.0537465845932261	-0.0712356050058123	0.0371538009384512	99.25	1.87	39.35	0.05	3.14	0.03	0.38	2.03	48.99	9.93
Primary	GBM	WHO IV	Male	56	223	1	0	1	Wildtype	Non-codel	un-methylated	-0.076612719541943	0.0898430361542914	0.243008827621852	0.405601386235345	0.250864549156536	0.395176977089127	0.434625580438391	0.29217750601523	0.226224952745909	0.290234745150987	-0.108778530785471	0.347594745210151	0.064544937672841	0.351795916873853	0.293658362669313	0.183470822592841	0.447168738326115	0.0835887763929985	0.423315737417617	0.272937896732906	0.214664355554717	-0.0827045298497139	0.375325819479194	0.310252661575807	0.242095264382391	0.20747195206802	0.0383313170862088	0.0364299042021528	268.66	7.42	322.12	0.16	0.08	0	0.23	10.98	40.65	8.42
Primary	GBM	WHO IV	Male	53	1054	1	1	1	Wildtype	Non-codel	un-methylated	-0.0843404670655907	0.0590273174515569	0.301146425757615	0.329420446461705	0.24995446332874	0.423772626333567	0.396723419791968	0.193701542878734	0.226971678181226	0.262779630551422	-0.127724752729217	0.250398712203021	0.0255489956743074	0.288768555908543	0.212046074403129	0.102188215034012	0.385338892803449	0.0204423280198164	0.397860285189297	0.237642274964923	0.183889240895397	-0.270388474269341	0.372420568718522	0.222912075061279	0.196190676903749	0.174294330341357	0.0304636765448417	0.0477266531388151	155.56	8.08	360.59	0.34	0.91	0.08	0	9.85	50.82	14.91
Primary	GBM	WHO IV	Female	50	347	1	1	1	NA	Non-codel	un-methylated	-0.000609960097084859	0.0528464598347335	0.304933829564278	0.452106656830897	0.226220344173819	0.434103951796183	0.404898395392315	0.329766586342507	0.225344272669349	0.345899972518676	0.0455702452704144	0.317443289311897	0.135774986898555	0.31905801468365	0.31716986957521	0.27603894226976	0.482528432271708	0.0195877541849164	0.447177881275912	0.286233257831873	0.217962430402519	-0.0653573093426989	0.408982152255968	0.33478158170503	0.266510671235826	0.22337997371943	0.0405881422946879	-0.0257314295338405	274.98	3.53	2132.34	0.54	0.06	0	0.05	13.57	42.13	5.04
Primary	AO	WHO III	Male	39	2432	0	1	0	Mutant	Codel	methylated	-0.195201780147711	-0.0556388915621861	0.116736586652314	0.203320781922341	0.255573223642141	0.335984631976106	0.344910868423442	0.137289786678998	0.222353822414144	0.128180391981076	-0.121559555428934	0.170673551714	-0.0116275276906346	0.269472493116502	0.121607409524058	-0.107184680264392	0.098802131276085	-0.0299644715330818	0.383680400308766	0.178892057051223	0.0881158479284919	-0.348842221060562	0.327617703039719	-0.00375329521354433	0.156820995996737	0.0615729584931288	0.0393651696181975	0.0460815295442186	54.99	1.56	115.53	0.12	1.1	0.32	0.11	2.01	50.38	10.1
Recurrent	rAA	WHO III	Male	30	540	1	1	1	Mutant	Non-codel	un-methylated	-0.162259367419659	0.0212363708982728	0.0879253822881245	0.255451108099045	0.214305967176075	0.365980958784181	0.355038431210853	0.152050644360532	0.269054180518409	0.0638884643385712	-0.0732990513233102	0.164404984669828	-0.00532223803315839	0.316658722458789	0.117609523796848	0.00388650997850841	0.0974780905511451	-0.00252825482479277	0.371102326602568	0.235075587252005	0.0762211966092256	-0.372704615240803	0.36639344123517	0.0701395017879235	0.157564256099922	0.108708970889669	-0.00656542779364698	0.131546548166156	26.82	2.9	56.81	0.4	2.03	0.02	0	3.51	29.08	18.74
Recurrent	rAO	WHO III	Male	34	824	1	1	1	Mutant	Codel	methylated	-0.129944367399528	0.0477170337579998	0.121619806995276	0.263515193767088	0.297259959854116	0.354481609402396	0.388522838327913	0.212575564399581	0.197473257281622	0.192988246931192	-0.101256098504073	0.233618737775014	-0.0927952567076914	0.313190862227117	0.122265180837097	-0.0813995082962477	0.219693497514983	0.0466466022794102	0.382415366711866	0.189350144674099	0.0906990748855438	-0.332977798528884	0.381513595314718	0.142930234306179	0.175122656410081	0.0869194173396457	-0.0222831014896583	0.0817429056160655	12.92	1.36	98.81	0.16	0.66	0	0	2.55	73.15	8.85
Primary	AO	WHO III	Male	47	2427	0	0	1	Mutant	Codel	methylated	-0.15826066246297	-0.00465170217802283	0.131263015417761	0.219256454695704	0.250231164059381	0.331835645565632	0.341733186129019	0.148892966085317	0.210604817499589	0.139235983729418	-0.0980890531118343	0.151967875127759	-0.126523552477019	0.240007533252576	0.0877631329932517	-0.0457897865526199	0.0988584176801495	-0.0612658044161015	0.354308568504255	0.152605470059418	0.0643248864191782	-0.343967280988082	0.341845300492668	0.0639561791817838	0.120237412827388	0.0693610154071077	0.0037107047194025	0.0115183022939453	25.02	2.21	88.59	0.11	0.8	0.06	0.1	2.65	32.77	11.02
Recurrent	rGBM	WHO IV	Male	71	130	1	1	1	Wildtype	Non-codel	methylated	-0.0492698195965892	0.100045757637164	0.271449354838923	0.273057646550358	0.294887929512437	0.333763507608892	0.442698169916976	0.225507301096903	0.178543595822367	0.223049788787377	-0.164875092702881	0.280886499622885	0.104481050644363	0.312298287998606	0.133879572854404	-0.0110483619499592	0.327406676519157	0.106075222725048	0.377204354100736	0.237902380179269	0.150955941989713	-0.353361620347883	0.355391019349705	0.171689205353682	0.219634491840287	0.155074378026292	-0.0254209910465806	0.131470476667175	76.64	5.21	171.14	0.31	0.35	0.18	0.19	1.81	58.16	14.68
Primary	GBM	WHO IV	Male	63	603	1	0	1	Mutant	Codel	methylated	-0.102030192582276	0.0405331983613569	0.178890712744016	0.268962143953174	0.260604563089481	0.355508629793262	0.371887951906201	0.185435574837747	0.207757671324024	0.200891705319365	-0.172305114478221	0.232990857870662	0.014778248916038	0.25625666542148	0.192266145908276	-0.0660134137814655	0.221105933612762	0.0332691534191645	0.387149988570302	0.184037257623821	0.104479831673304	-0.294627329374324	0.317693373901492	0.136162181230824	0.158238401778555	0.0782687767653828	0.0132390369292933	0.0564486831584606	12.5	0.93	65.74	0.08	0.66	0.09	0	2.71	45.12	8.48
Primary	GBM	WHO IV	Female	35	459	1	1	1	Mutant	Non-codel	methylated	-0.128545436084301	0.10854467205907	0.185324577656857	0.244444902765797	0.271812078861184	0.29178007569024	0.372218536925494	0.241647403815723	0.127618202682476	0.16266929716232	-0.152812182090598	0.21688144547867	-0.0766092455960214	0.31883222245218	0.127706461647991	-0.102161670749984	0.197599398515456	0.111346043943944	0.354663442232606	0.184231270974517	0.152152324770775	-0.349609730720644	0.332208424161197	0.0510205585003808	0.126177716011263	0.11240120195972	-0.0379840409659707	0.166213824599324	90.61	3.6	335.28	0.18	0.03	0.01	0.14	2.35	32.5	6.61
Primary	AO	WHO III	Male	51	2032	1	1	1	Mutant	Codel	methylated	-0.188732954237949	-0.0285916038629733	0.0837815514765892	0.217217384163516	0.245136381754773	0.353364030267506	0.349592876407161	0.117559709356788	0.257605289843434	0.129213585504065	-0.0930801258897579	0.131251246182997	-0.125148498265435	0.266638691066191	0.0877003486719263	-0.0794371466341246	0.0352136646679136	-0.0178458787945649	0.372867509052364	0.125770174494189	0.0557234334458733	-0.404122725519289	0.319421640688474	0.0293528001876869	0.0936975288041135	0.0628862323598133	0.00979927984873607	-0.0109293756365713	37.27	1.33	45.39	0.34	3.9	0.23	0.12	2.59	42.66	22.41
Primary	A	WHO II	Female	32	2423	0	1	1	Wildtype	Non-codel	methylated	0.00720366113385893	0.015866514150825	0.265876368001351	0.278977692253042	0.258777884496742	0.342939774353432	0.427585196496795	0.253883163346855	0.188079697404895	0.308659529721447	-0.039882865109925	0.232393748155749	0.0860967415377506	0.325818343936921	0.179312430478754	0.0816553837448319	0.333965210676146	0.113354204933001	0.369101840606913	0.28431652384616	0.160557257803611	-0.297171889390613	0.38546450834929	0.205317621502448	0.194374545625233	0.196317363101827	-0.0353093620421268	0.0167697196838504	54.14	1.75	77.24	0.52	0.41	0.06	0.33	19.12	71.39	10.4
Primary	GBM	WHO IV	Male	48	190	1	1	1	Wildtype	Non-codel	un-methylated	-0.192568166108139	0.090089676381223	0.149604961554884	0.242861614790937	0.276813748066298	0.320712062241482	0.369620611483617	0.16123677582007	0.191250945819584	0.109880885882495	-0.160287486552107	0.219419977644448	0.0201666756114425	0.277954388837288	0.103272917086345	0.026415447853059	0.254366380101306	0.0334877399566334	0.387761068490509	0.178826652565065	0.142520629244101	-0.353852135566994	0.323753310739455	0.000517024628723836	0.154661320691173	0.0829383229398335	-0.0011149084136065	0.0658395719417435	100.63	4.38	123.82	0.84	1.65	0.2	1.72	1.83	68.15	7.6
Primary	AA	WHO III	Female	23	1417	0	0	0	Mutant	Non-codel	methylated	-0.122685952030113	-0.0505765469264451	0.183203568102099	0.278775735856657	0.267808473359365	0.34627843577892	0.37887980038502	0.164764815143148	0.185888789979101	0.21148802184057	-0.0661891179646192	0.184114948041074	0.0717454213213305	0.339693820218133	0.186054485742396	0.0451849814924749	0.302639996144857	-0.00760014755345998	0.384392736800241	0.216213531248865	0.162481570273768	-0.281981011912951	0.362048812893658	0.137524597948706	0.202201245884121	0.120336483862281	0.0312411202814536	-0.0130312246014935	32.17	1.45	153.8	0.17	1.59	0.11	0.05	4.28	51.4	4.03
Primary	AO	WHO III	Female	43	2420	0	1	1	Mutant	Codel	methylated	-0.226738330256788	0.0293469125500026	0.174437320802654	0.211573342124759	0.236002532602372	0.321336178624604	0.321708546943099	0.124490720233789	0.173007765898812	0.0982882901985264	-0.123296445576246	0.186616382548412	-0.121981281291755	0.205670489011764	0.0730564884553039	-0.12856905190242	0.0937606296015203	0.00206468632602828	0.366608363234243	0.137825271185387	0.0600755819672061	-0.279057739197285	0.315335706225365	0.0291996634355323	0.0778262294648654	0.0206432530015291	0.0194637780428688	0.0536575071025303	77.06	2.02	135.27	0.04	0.76	0.03	0	1.83	49.24	5.74
Primary	AO	WHO III	Female	48	840	1	1	1	Mutant	Non-codel	methylated	-0.0176261128707082	0.000171235252517902	0.340665758096951	0.291109189449959	0.212625763963355	0.378749650687174	0.359696432123682	0.17590760901439	0.217551221991612	0.250351379337006	-0.136065084570555	0.201742771110093	0.0599126642323958	0.246167180763657	0.160644342522719	0.0557189877513979	0.319917645823897	-0.0307203010413337	0.385594078748632	0.196155023017692	0.112578789990409	-0.383759561216439	0.365044336968282	0.123918854777634	0.184164361190662	0.17774043523758	0.0221241891420024	0.055271728070498	74.28	3.55	284.92	0.18	0.41	0.21	1.04	5.76	35.74	17.98
Primary	AA	WHO III	Female	26	345	0	0	0	NA	Non-codel	methylated	-0.0887389162919345	-0.110862959786833	0.175194681553389	0.249682345301295	0.213874973737795	0.38771938137746	0.338682117740609	0.159754606428943	0.202797364873839	0.18108068518761	-0.0591667455057051	0.15882684294559	0.0183279834640696	0.269549977889551	0.161487873615549	0.0195427380552567	0.24815243178632	-0.0301171393285955	0.391613544192693	0.191155622011227	0.102559882830803	-0.312068774714611	0.336296246869427	0.0471697399641219	0.160842935142245	0.115028805792118	0.0274745398198533	-0.0105654635431154	152.91	3.73	386.35	0.11	1.69	0.32	0.35	3.48	26.12	10.98
Primary	AA	WHO III	Female	27	1406	0	0	0	Wildtype	Codel	methylated	-0.131864371156069	-0.0829561068695704	0.146801285033132	0.220718967596151	0.231143490299982	0.402624609446929	0.335657929966624	0.1539658161999	0.223273240941482	0.14368542282377	-0.182461354413939	0.155320074701199	-0.00328599104234432	0.24827822365852	0.147035170479954	-0.0290415395124615	0.207140877006667	-0.0136785096671551	0.387657308517511	0.170837652826545	0.0835956943248923	-0.331578258152528	0.341905149282848	0.0636419001688612	0.123277962189483	0.0721473607535157	0.0388898608341286	-0.0224733497851622	136.56	2.84	359.1	0.11	1.27	0	0	1.4	37.59	6.55
Recurrent	rA	WHO II	Male	34	914	1	1	1	NA	Non-codel	un-methylated	-0.130943228859926	-0.056155727098729	0.144020227694967	0.247556037497956	0.234767467833102	0.389630822304246	0.346170435305045	0.145122824776212	0.213796115544595	0.204392611187364	-0.11687468829552	0.176844568807604	-0.00318974308270226	0.261687700977252	0.179386694703513	-0.00793479910692368	0.252873763283803	0.0328712078825999	0.39097953436176	0.177572644902142	0.0965957992743237	-0.27424067997946	0.332556905508991	0.0909846074512057	0.165113654041177	0.092873219722964	0.0412430506424191	-0.0228675865584627	71.25	2.19	202.38	0.16	2.76	0.05	0	2.02	30.4	7.71
Primary	GBM	WHO IV	Female	43	412	0	1	1	Mutant	Non-codel	methylated	-0.0804788680207598	-0.081566318307817	0.16740399740726	0.245004931386433	0.228478376830119	0.400734489983478	0.315070208630526	0.175603906151479	0.178764274184257	0.200156156354755	-0.156045926349553	0.172474947904723	0.014387842890839	0.249282057724932	0.157584282231835	-0.0044141528886621	0.224224960987205	-0.0514623768610274	0.390355062258872	0.182714710162072	0.0756662577525683	-0.365974867152947	0.343514171531671	0.0624827171308375	0.19068051203439	0.109426035581804	0.024134805006791	-0.0100428315042082	90.06	6.53	313.51	0.18	1.05	0.07	0.05	3.08	51.42	29.49
Recurrent	rGBM	WHO IV	Female	60	160	1	1	1	Wildtype	Non-codel	un-methylated	-0.018757715066832	0.015077355955463	0.27669066705285	0.287549569888638	0.236094746562937	0.362713199663913	0.348369670029242	0.19455077331502	0.193215909069582	0.222366621154842	-0.0776743964972701	0.213991091748794	0.133514891969592	0.27206529280336	0.195227212537414	0.13512391125811	0.386085335701336	0.0167143697621884	0.387632578983186	0.21945362775555	0.162209698093879	-0.168653846430431	0.373972500002472	0.133848976599493	0.193937100509586	0.140873783702046	0.0305203356065927	-0.017588667379669	401.69	5.58	391.28	0.23	0.63	0.08	0	5.64	34.78	5.77
Recurrent	rAA	WHO III	Male	37	129	1	1	0	Mutant	Non-codel	methylated	-0.138699392248228	0.132144308647442	0.211878764242817	0.355327227789982	0.287668888031098	0.355078015821961	0.437639516257796	0.282954139207309	0.206010313752438	0.234048024436402	-0.0618487648272081	0.318607239393568	0.0520399771847837	0.354633221917242	0.265612779507065	0.114037423103246	0.415128883145677	0.13803554865464	0.378701857811856	0.261592696889538	0.185367354190411	-0.33145074119537	0.353448993538525	0.263994045253886	0.242517922369667	0.184384070320254	-0.0261171652168162	0.0931383436555886	29.71	2.18	218.86	0.3	0.09	0.06	0.14	3.69	27.77	13.54
Primary	A	WHO II	Male	37	2398	0	0	0	Wildtype	Non-codel	methylated	-0.121151277819781	-0.145651237977535	0.133131050477594	0.241005115439965	0.182740023563206	0.401285931593457	0.288489285960656	0.14954551511109	0.191879684826998	0.125929767510019	-0.111005640088097	0.135066954339405	-0.117425034967891	0.229924648143938	0.107879099225485	-0.0867536876155954	0.102207113036573	-0.0605519505392577	0.407885769936226	0.176173580308869	0.0361158680281057	-0.356440036644046	0.328802865405084	0.00329772945069828	0.14427497589416	0.0942856031105439	-0.0119148074104597	-0.0213659314399343	122.78	10	117.9	0.18	1.17	0.13	0	2.91	30.68	34.31
Primary	AA	WHO III	Female	34	1581	1	1	1	Mutant	Non-codel	un-methylated	-0.0828184497178664	-0.0292297230273456	0.148830994999	0.261737628676178	0.266374414010669	0.350170258125748	0.386565713555751	0.165535144517109	0.224548695663987	0.161022265766007	-0.110018398493549	0.202568264309399	0.118253645037984	0.340848501520505	0.19298870946797	-0.0105943097284913	0.206291676810006	0.0489947555705473	0.36548162111761	0.257194520899133	0.135446185595691	-0.361821881003358	0.354386600126405	0.137742692867074	0.21306637711815	0.116545468364606	0.0122379957246677	0.0774441471659173	40.42	3.21	103.66	0.2	3.62	0.04	0.37	2.25	34.34	5.58
Primary	OA	WHO II	Female	51	1606	1	1	0	NA	Non-codel	methylated	-0.17189654320688	-0.0631437236707293	0.0692640121291625	0.254182422957667	0.227796582206619	0.348480905583568	0.339270385318841	0.142909227704661	0.224222546015749	0.131526499354083	-0.086833321304838	0.11229923399578	-0.0555274947717918	0.265192180593974	0.120348610902119	0.00908607962403677	0.110014176040634	-0.0746042588230261	0.374762154662485	0.17942613075982	0.0784250618552247	-0.385323898321524	0.320370978292039	0.0585753277826685	0.159148677377279	0.12067911578722	-0.00101122159447661	-0.0253944661326913	74.63	5.23	68.07	0.23	2.23	0.04	0	1.97	34.81	28.99
Primary	GBM	WHO IV	Female	55	232	1	1	1	Wildtype	Non-codel	un-methylated	-0.175848115629588	0.0927414358014257	0.149165564843193	0.396852916328454	0.297561760462522	0.346430829698491	0.461901752771687	0.281011207743662	0.20792787299129	0.23288468954675	-0.106566023378276	0.302360842586359	0.0414963156558294	0.370243393270239	0.253680287371962	0.176339761236478	0.44413116387054	0.0979409303218224	0.388903804621866	0.275399414230033	0.227910784438014	-0.251502150273275	0.37754372742574	0.267881289746752	0.250332221036481	0.197599569523294	0.0388299821215504	0.0871307146019855	62.64	5.02	394.99	1.18	0.18	0.07	0.57	2.94	59.18	11.66
Primary	AA	WHO III	Female	30	750	1	0	0	Mutant	Non-codel	methylated	-0.0966398600949559	0.0873160133249673	0.259612662915243	0.29325641634251	0.303140730158608	0.290356031972741	0.421076521044521	0.241861659622635	0.169897889839004	0.238002820078743	-0.052712027276853	0.253796643142843	-0.00365262636856681	0.317249355586207	0.243811047168909	0.0638004782261913	0.358824046081208	0.112074616800988	0.384973642774871	0.261423643499489	0.148381101132058	-0.289623616655022	0.345371894628302	0.175055300655527	0.239517569498841	0.139092726049822	-0.0233629093749282	0.139331966723519	22.1	1.45	333.47	0.42	0.47	0.19	1.16	3.71	60.86	32.78
Primary	AA	WHO III	Female	24	2003	0	0	0	Wildtype	Non-codel	methylated	0.211714620000029	0.0419490969434739	0.320239123576254	0.346615434790083	0.218978884001596	0.461964808649086	0.352001038709705	0.29342252408732	0.211992266899223	0.316924975721592	-0.0175300211662788	0.217407570216105	0.145846096533965	0.223588663077657	0.265338380240444	0.213816776095984	0.457965548765866	0.0809254199435126	0.464323549383812	0.243241181059887	0.137115734402363	-0.0790450110894982	0.377805770748543	0.26866740185543	0.249494416992919	0.155363856834178	0.039566088522128	-0.0401835872000915	123.9	4.37	2991.74	0.34	0.12	0.03	0.05	6.1	28.12	3.82
Recurrent	rA	WHO II	Male	49	342	1	1	1	Wildtype	Non-codel	methylated	-0.183353251882809	-0.0712015763319622	0.0841958271413679	0.239753238480561	0.193353417789663	0.327924371754271	0.365628484265828	0.164952770717619	0.266644347801566	0.0578421955713874	-0.124733691511694	0.150702531365808	-0.00263829483159279	0.33508610946992	0.100438940793267	0.0165261169827774	0.105344258736489	-0.0420366310045859	0.361320054549179	0.222405074681047	0.0667855923801745	-0.27459898081141	0.351351806507618	0.0698823370305255	0.161113414354544	0.118768887517233	-0.0218015419990811	0.0733736892180328	24.95	4.48	54.19	0.69	2.31	0.09	0.06	2.16	16.18	31.17
Recurrent	rAA	WHO III	Male	54	1133	1	1	0	Mutant	Non-codel	methylated	-0.168313153212497	-0.0452025561590907	0.0966400387073581	0.231985294379563	0.250180694619739	0.314399041457071	0.40148216058388	0.16217692899712	0.292885143155131	0.11501466564701	-0.121748823961392	0.188995357943761	0.0354604471494628	0.327294945066483	0.127414429595458	-0.0614275868434176	0.0820797352871062	-0.00801687902609349	0.352114125077365	0.212555111562197	0.106290459695696	-0.322793742731599	0.360764229218682	0.0487591898264533	0.181922680817355	0.103126511805146	0.0266225807083972	0.126937446891686	14.1	1.19	80.3	0.54	3.46	0.17	0.05	3.18	32.37	14.32
Recurrent	rAO	WHO III	Male	37	1588	1	1	1	Mutant	Codel	methylated	-0.0969756075718339	0.0492385466052913	0.112384303826675	0.230211349934809	0.271667597401912	0.314865860688239	0.394313512907519	0.211125543110989	0.27556809144286	0.144788141155923	-0.167907583566061	0.234710167835762	0.0234107974228107	0.342522582823227	0.0558735568176229	-0.0900962395356758	0.14688297630519	0.0644573367040638	0.360476559103216	0.185181807495347	0.0843504942933563	-0.235672677938731	0.354426998888295	0.10795957087932	0.129914532869846	0.0549545779677538	-0.0224828389565279	0.144205900191849	9.68	0.96	84.01	0.31	1.28	0.07	0.43	2.74	55.72	9.13
Recurrent	rA	WHO II	Male	25	480	0	0	1	NA	Non-codel	methylated	-0.0943745133687505	-0.168520619980251	0.136643403396353	0.24443199120386	0.203941881887696	0.425113558464501	0.291275754601605	0.132207703339355	0.125462147113503	0.0603797167530485	-0.0361131256549599	0.131611747575676	0.00530598394702487	0.207732928068228	0.138020617169111	0.0513240019365419	0.275743646344321	0.0182825126447899	0.34615626824441	0.152743044812482	0.131490663134702	-0.299265056287065	0.302246497986185	0.134840727252055	0.105225774695528	0.0970231149609769	-0.0414098178829946	-0.0969329525861537	150.74	1.48	1077.56	0.37	3.41	0	2.04	2.72	18.71	3.14
Primary	GBM	WHO IV	Female	34	2363	0	1	1	NA	Non-codel	un-methylated	-0.195743862333323	-0.023760608036283	0.136307197549637	0.230901986169796	0.218992171459153	0.332803991634806	0.303326572391405	0.162109977227574	0.182204733901553	0.130986708973698	-0.0931193163395269	0.186777254960293	-0.120289035324816	0.237494679786375	0.121454237873791	-0.0532412202905994	0.181129366975295	-0.00907874252018445	0.375760054084336	0.114184467417329	0.0731148329172042	-0.339552705562411	0.331724529867722	0.0970884938626669	0.123507097041879	0.0330618162574146	-0.0206706012272932	0.0155316311717645	110.02	6.13	247.24	0.07	0.92	0	0.68	2.23	39.74	6.68
Primary	GBM	WHO IV	Male	63	205	1	1	1	Wildtype	Non-codel	methylated	-0.200527534158155	0.0304114530686261	0.149091479492014	0.26971889938246	0.252214373759597	0.347634523033244	0.386249537048496	0.165127743738164	0.205689820604795	0.195061717403925	-0.167729437188142	0.227369142686012	0.0725667461262199	0.285073769025646	0.167827825944289	-0.00491962991493164	0.285514623471811	-0.0112295870115048	0.381117644231757	0.218626484550166	0.164982712376496	-0.311921794095432	0.344201642484755	0.104512551973336	0.180226646942697	0.0847697682216473	0.0406583928932351	0.0385316722921668	120.43	2.77	139.87	0.18	2.97	0.08	0.26	2.7	61.63	12.5
Primary	GBM	WHO IV	Male	58	174	1	1	0	Wildtype	Non-codel	methylated	0.00243750616274489	0.10095956910951	0.267584152812411	0.342274835443637	0.263684484030875	0.340049918438295	0.41979062909411	0.23631299847731	0.221557198851289	0.284751917055749	-0.117096105358861	0.310683653877182	0.0798814800371561	0.339075012269016	0.273803905334511	0.111712402253131	0.452070903714043	0.0906640577055708	0.420059656819872	0.255489785153745	0.19502534674815	-0.25730231369897	0.370960208813347	0.239869302052947	0.275934961131044	0.195861296099184	0.0482879146765192	0.10159675615489	113.9	5.54	342.4	0.35	1.48	0.03	0.59	4.16	40.32	11.59
Primary	AA	WHO III	Male	31	564	1	1	1	Wildtype	Non-codel	un-methylated	-0.165177389573015	0.164612179239761	0.172330131574882	0.298355179331726	0.237215495774999	0.364754051023363	0.3530279074555	0.202360667916054	0.212111542304341	0.190967926195027	-0.088757930745271	0.251539032429785	0.0343970745777299	0.280567926668493	0.17595916117784	0.0717262887858084	0.292852382847306	0.114481862627894	0.409442999366764	0.226385368362682	0.104437089838862	-0.345125793772029	0.346326745487045	0.136555106736495	0.213233356148157	0.126512159959694	0.0452628971176783	0.155757412904248	57.82	3.66	242.78	0.38	0.08	0.08	0.77	3.3	82.67	10.44
Primary	GBM	WHO IV	Male	66	710	1	1	1	Wildtype	Non-codel	methylated	-0.0325749126929396	0.160967865640447	0.216820051583096	0.370451516571013	0.2901105467262	0.360295159881416	0.421937496512012	0.288314247021769	0.231109079479205	0.240583783476384	-0.124312799520532	0.300421279304753	0.141609034679134	0.313652142168969	0.25541773898201	0.114549635224124	0.422093762353518	0.0877107395352904	0.379719943993983	0.252471341876835	0.233527912955266	-0.281679889908621	0.37305077797439	0.260620171791402	0.261749298722744	0.184493617102704	0.0645939311317485	0.122782294064707	58.47	4.31	253.58	0.5	0.29	0.17	0.38	4.43	56.49	6.67
Recurrent	rGBM	WHO IV	Male	18	356	1	1	1	Wildtype	Non-codel	un-methylated	-0.0767033690036008	0.0954857907551418	0.27682924318913	0.321385219372973	0.257161556159271	0.36229987728836	0.431963444061688	0.25254113652138	0.156743883941479	0.202837214912158	-0.115940255199555	0.25898669287741	-0.0459231462964707	0.308075124331075	0.162239731566633	0.0336776949590938	0.314560085282057	0.0806358817615267	0.348933115255084	0.232471782288804	0.204931051782275	-0.194314945281728	0.369176855036811	0.184519945721092	0.125640823949933	0.155497777069606	-0.00655753970002669	0.0413149167058314	182.23	8.47	121.15	0.5	0.13	0	0.51	1.94	39.14	10.62
Recurrent	rGBM	WHO IV	Male	46	740	1	1	1	Mutant	Non-codel	methylated	-0.0512582242526355	0.163144521854105	0.246492302144113	0.324495117714855	0.276546231427522	0.387768880838803	0.41484514707561	0.256234253467741	0.190505173689902	0.250927083092555	-0.0660019367360985	0.293058706779512	0.0775585005249177	0.295253167092381	0.15945571541824	0.108529963987112	0.330846170789861	0.121010256002593	0.376484270317178	0.255503621659983	0.150748917084616	-0.000363515560765594	0.372939941794207	0.189956381466451	0.195003569297176	0.152680855441995	0.0473433235895197	0.123787960461165	138.1	5.45	87.91	0.04	0	0.04	0.78	13.47	40.86	11.56
Recurrent	rGBM	WHO IV	Male	34	321	1	1	1	Wildtype	Non-codel	methylated	-0.19288841746773	-0.0775297206029824	0.106994070975032	0.241827912529443	0.209641917207834	0.381844388545936	0.356574649133533	0.147565849438426	0.239954354809444	0.134508867720931	-0.00700023105763599	0.145333621052998	-0.0554321250353303	0.276833613196213	0.150962934926715	0.0579783777637961	0.137225814125938	-0.0943978739294796	0.373099860042132	0.218144366501918	0.0875168611751141	-0.359616425108523	0.343697322292689	0.0785043629732851	0.168878724841909	0.122932496810842	0.00573978509749114	0.0479054360124349	79.36	5.29	52.97	0.36	0.88	0.07	0.24	3.5	20.82	33.85
Primary	AA	WHO III	Female	28	471	1	1	1	Wildtype	Non-codel	un-methylated	-0.210556095042787	0.155315307229904	0.129066685673525	0.226062377913073	0.272282553871631	0.290454600519922	0.39488683620777	0.220114849236265	0.241644744984317	0.155824867192633	-0.2145512692418	0.267478714709563	0.0640878102236534	0.308696496554773	0.147685967849523	0.00767343691828603	0.127113532275401	0.175505223894041	0.340357605920738	0.244872357398287	0.130263239889882	-0.336997632211345	0.32316701192647	0.12308564500033	0.170936443821736	0.144896890902919	-0.0498128789977135	0.22123412162182	72.88	5.96	194.34	0.08	0.57	0.03	0.05	1.36	22.44	6.36
Recurrent	rO	WHO II	Female	35	1333	1	1	1	Mutant	Codel	methylated	-0.134077605207159	0.0724987405279562	0.209362289421435	0.321434273456032	0.27458782666293	0.344851603393822	0.433696764687361	0.240990014554669	0.202184745026822	0.204610563331403	-0.0594750980973567	0.250149013585926	-0.000547059402431862	0.313254637905754	0.201571973869084	0.042115081286089	0.34943190007871	0.0870395730231291	0.37921806577127	0.238693296660047	0.142040714851809	-0.234053303731842	0.361611677556554	0.203932387212667	0.207086797988059	0.137387272756732	0.00817456133889388	0.0794478221772081	93.74	3.33	154.33	0.12	0.71	0	0.08	5.13	37.09	9.78
Recurrent	rAA	WHO III	Male	38	1953	0	1	0	Mutant	Non-codel	methylated	0.0536002862608991	0.201501119208105	0.44821382678036	0.335768552051308	0.241237075835251	0.364016229034236	0.403236485257833	0.197153522440875	0.251597507781559	0.313341303345522	-0.0146490381594651	0.259114519212413	0.158529987094094	0.287583669190112	0.183070397589676	0.12484547657923	0.397840396601514	0.0357320112031631	0.395192070116309	0.254888527502186	0.153032884261037	-0.345049224529679	0.364742470571482	0.182749646773118	0.252284229788691	0.199912627066352	0.0205390164833992	0.139613390928464	55.4	4.84	114.58	0.72	0.63	0.2	0.05	1.89	47.97	16.81
Recurrent	rAOA	WHO III	Male	39	1058	1	1	1	NA	Codel	methylated	0.107776092683072	-0.0888181396219146	0.292700692216766	0.287316321620149	0.216107119994289	0.439040374254878	0.347583205436533	0.215776786810377	0.160753565410257	0.266947875381858	-0.00217686757387118	0.2085850712212	0.158528468104577	0.221566296524541	0.21614425538494	0.111171280764463	0.375566544753765	0.00915681445040161	0.410456225060339	0.231297279218207	0.164203993531967	-0.219322412170163	0.379842165094799	0.254454566457793	0.212758541967704	0.15837616270578	0.0128814108487348	-0.0634727436258778	317.32	1.33	2045.65	0	1.26	0	0.06	15.23	23.81	2.75
Recurrent	rGBM	WHO IV	Female	30	1158	1	1	1	Mutant	Non-codel	un-methylated	-0.19708608059738	0.0801126778507172	0.106983828822456	0.218899382417919	0.253794771986085	0.272697098849126	0.348765452955732	0.161301253203661	0.155881873961689	0.0962038182230139	-0.215957805746644	0.207532225069476	-0.0620654025365147	0.282904151348048	0.0183320844535721	-0.0882950357578481	0.135343300407137	0.106932942471245	0.333561717931092	0.171008111268193	0.100450711276675	-0.305846617549733	0.314308622957322	0.0202902343857558	0.0846439331167279	0.0511100596681227	-0.00396057812574733	0.14383619458634	50.26	3.89	59.73	0.09	1.49	0.06	0.09	1.82	80.41	14.56
Primary	GBM	WHO IV	Male	68	718	1	1	1	Wildtype	Non-codel	un-methylated	-0.085541958616688	0.160028871204165	0.192900318302835	0.38423840076622	0.27260188384409	0.408367842406256	0.460964153345563	0.261540953127943	0.223375627383605	0.225636818174252	-0.119155762544341	0.269696651547833	0.0766797033388117	0.36255074696677	0.226312424059756	0.105967816484207	0.401963672954111	0.0865986293665223	0.378036386809402	0.236408826977513	0.183242570328824	-0.265667563166449	0.391044666823064	0.24197144356383	0.211426864291765	0.190143718600285	0.0372938982561237	0.0849100419536015	32.36	1.62	168.69	0.34	0.09	0.12	0.44	5.16	64.24	12.76
Primary	GBM	WHO IV	Male	53	250	0	1	1	Wildtype	Non-codel	methylated	-0.131207552844	0.099384829644759	0.238454497113616	0.363131376016761	0.253051811753337	0.37342587104693	0.407302108341816	0.223201679242505	0.217819472648046	0.24474331434093	-0.0955623494700195	0.267776852395418	0.0798747049025319	0.335676816083288	0.252195923523698	0.122467957302604	0.454093256362329	0.0575285083089492	0.412783897774334	0.256124240794177	0.198310859118997	-0.285495460278317	0.357941949806308	0.261693698453052	0.25645528941898	0.162900469346016	0.025679306836007	0.0540797146243201	99.23	4.68	258.38	0.26	1.22	0.03	0.74	1.75	48.88	7.85
Recurrent	rAA	WHO III	Male	51	1079	1	1	1	Mutant	Non-codel	methylated	-0.0862061184808565	-0.0415660104816015	0.1808433876206	0.272955779434282	0.246567062150467	0.365688790303662	0.363879880982413	0.172117590465117	0.243615731934222	0.207413988093192	-0.097286981035561	0.17990612491991	0.0255548344734321	0.318708873893614	0.182664476504247	0.0136403156153563	0.271041324633132	-0.0136133246333523	0.381343175136827	0.200591356797812	0.1341431811165	-0.322115448130933	0.351284562622799	0.109694721357612	0.181787176550012	0.116035166594452	0.00180785374061663	-0.0351290905961867	138.63	5.58	138.73	0.13	3.24	0.11	0.49	4.39	47.06	12.28
Recurrent	rGBM	WHO IV	Male	48	586	1	1	1	Wildtype	Codel	un-methylated	-0.00698763373699327	-0.0993655838864617	0.197331779869938	0.246552012175967	0.155089732571671	0.428267257763106	0.314118384404675	0.158862935188849	0.171514456927938	0.188887819538437	-0.0407844571583511	0.209840912487029	0.0351620310776122	0.203626445411095	0.110744654922524	0.138445556361055	0.344052865303996	-0.0252931715048337	0.402909746641232	0.240966207327369	0.143615072529539	-0.237040296272918	0.401265971249171	0.179249486450178	0.153990411829387	0.133799880947857	0.0480723206956271	-0.0705472066587994	210.77	3.24	2497.93	0.75	0.53	0	1.93	4.44	9.95	6.69
Primary	O	WHO II	Female	35	2310	0	1	0	NA	Codel	methylated	-0.180540684683599	-0.0984445443762592	0.114600683145047	0.236248843746806	0.197834860925596	0.370125689431673	0.30436540027431	0.133200038184991	0.204241553352463	0.147615280760182	-0.161794643151684	0.136482347214197	-0.0961227817655005	0.211535867798216	0.120103032577481	-0.0802431306458283	0.149720837271776	-0.0658157682881126	0.371970985328586	0.127293594966508	0.0396731493319928	-0.350952009012679	0.309944420851254	0.0334703643969312	0.109949496938746	0.0740614108256604	0.0005781736808817	-0.0350910724250161	66.42	3.44	135.29	0.06	1.37	0	0.15	3.54	53.64	12.35
Primary	AA	WHO III	Male	31	2319	0	1	1	Mutant	Non-codel	un-methylated	-0.127208550720335	-0.0477200447153379	0.106601831512709	0.238940594037254	0.231276721434626	0.350941773271829	0.337277499710756	0.133306509766936	0.217024527902895	0.106623810757424	-0.128837644478725	0.141275046279771	-0.0681494465253297	0.280953453646801	0.140441126624803	-0.0709074896038085	0.0956070884305272	0.015845827186712	0.364625096627624	0.155332279800466	0.0547696122696607	-0.381170760860444	0.329143800649852	-0.00198764835839919	0.105755436663791	0.0730905569324621	-0.0150285593695246	0.0200242574404472	44.46	2.43	105.41	0.06	3.8	0.1	0	2.07	40.49	10.28
Primary	AA	WHO III	Male	44	766	1	1	1	Mutant	Non-codel	methylated	-0.118074258061731	0.0350094338147804	0.146620459148951	0.273434268850271	0.275993329527035	0.361522306002033	0.377799488307985	0.168956912090775	0.187835347257263	0.180125845226287	-0.0680206487892952	0.165978335914545	-0.0429395453046088	0.295114659158195	0.0922209090052486	-0.0617258621572372	0.136535815119542	0.0390612477462627	0.385782545897024	0.167435947459184	0.0860218165120095	-0.346018245025479	0.325200671903115	0.0589829920234838	0.117948161521333	0.10374839442669	-0.0127420289134201	0.0361376839608767	69.48	3.7	90.79	0.33	0.37	0.2	0.18	5.39	51.44	9.27
Primary	AO	WHO III	Male	51	2312	0	1	1	Mutant	Codel	methylated	-0.22021712484925	-0.0882983214252671	0.108506824667539	0.229741289877159	0.245076777493012	0.397901359724885	0.335105843686987	0.127038819614457	0.221339926609457	0.127612506077042	-0.0523935297579281	0.130906010830956	-0.0309651563397534	0.269158316723883	0.100690579714417	-0.0587286367164707	0.106292806290814	-0.0802020873767233	0.37295806554775	0.183130674160233	0.05893560715867	-0.399579353452921	0.348664360065727	0.0201344857014383	0.154513678672175	0.0996336926086593	0.00714500595625587	-0.0105619608758188	40.99	3.88	74.07	0.26	1.44	0	0.16	2.07	36.02	24.37
Primary	A	WHO II	Female	48	2311	0	1	1	Mutant	Non-codel	un-methylated	-0.194529136827812	-0.0643346354408185	0.0875219184556045	0.224137731688702	0.268629408891871	0.321650921666335	0.368672476895378	0.157512653976769	0.183111092790229	0.155640113479161	-0.134576911995263	0.168681874895217	-0.0588030809609064	0.303857663584061	0.145448754370508	-0.115269907018677	0.197582290478083	0.0243586436835547	0.385973192492469	0.179660858371538	0.0982895443202486	-0.385210442331604	0.334661629492756	0.0632758870740356	0.163295551946047	0.0639117913280983	-0.0367447658191996	0.0128692783086798	164.31	6.06	123.64	0.13	2.44	0.03	0.04	2.27	49.82	8.75
Primary	AA	WHO III	Female	16	2307	0	1	0	Wildtype	Non-codel	methylated	-0.12592597931586	-0.0985706281423229	0.131333654109372	0.271805592354398	0.252063225370432	0.441763351400451	0.387182666295647	0.169551707575798	0.205203932033109	0.222727822951138	-0.075330375205473	0.20270589390395	0.0140766216458751	0.297395135404068	0.183482250749601	0.0136378005527286	0.232949744946931	0.0176794828953852	0.370187732501765	0.211821724193041	0.169521518768504	-0.263399244075996	0.38301304723995	0.161323189204683	0.191493381105897	0.153852360397679	0.0589298305764315	0.0372200739471255	43.97	3.85	107.05	1.33	4.81	0.19	0.18	5.34	42.44	8.69
Recurrent	rGBM	WHO IV	Female	27	87	1	1	1	Mutant	Non-codel	methylated	-0.146452982068678	0.086833407621913	0.139348421074832	0.235793026511839	0.283696726562457	0.24052206518022	0.430944772899959	0.225082129666731	0.17579385785699	0.176146495863557	-0.16627996393936	0.235023290504237	0.032334633146676	0.34107117501671	0.150643699305833	0.0515305901114385	0.269447127921756	0.0977353442321204	0.321755866176399	0.236045614741197	0.13924806473041	-0.298843310594504	0.342137613214101	0.137599009616031	0.14776034063695	0.127424259361849	-0.0766976970746799	0.118840062894538	48.33	6.21	298.99	0.21	0.25	0.05	0	0.34	59.71	14.37
Primary	GBM	WHO IV	Male	66	696	1	1	1	Wildtype	Non-codel	un-methylated	-0.119768751468708	0.0658471722094654	0.181167293211261	0.359597221653068	0.29217191480486	0.375763000631383	0.438171645857457	0.223628624224323	0.237737444425367	0.241417940455127	-0.111036000365658	0.247156397406233	0.126424955397021	0.352050160602112	0.248630963129074	0.144948501480157	0.407035196631151	0.065794866938479	0.39226197936925	0.271563234509859	0.213750411901338	-0.317547684826786	0.364966597623245	0.18846117732655	0.234082237852672	0.172182399558802	0.0566956761008859	0.0850278517027094	59.36	5.35	193.75	0.36	2.37	0.04	0.72	5.46	53.88	8.01
Primary	AA	WHO III	Male	37	2301	0	1	1	Mutant	Non-codel	un-methylated	-0.140118379198463	-0.0599456039541437	0.108264522132573	0.277632001980643	0.251359033686195	0.364950558971534	0.363401318157504	0.153134194012801	0.24997841213819	0.146678716977923	-0.0923603282938493	0.157213699819058	0.0220311899030007	0.304695776014963	0.17771908119055	-0.0417813949422843	0.21174562144943	-0.0222931750357229	0.397225084657867	0.185300525931122	0.109660865233482	-0.405747702190254	0.341987187778987	0.0663174252889387	0.185953538809637	0.116725845797559	0.00406940920011126	-0.00298056555963762	33.12	3.84	154.2	0.44	3.48	0.24	0.23	2.04	44.73	20.77
Primary	O	WHO II	Male	26	2160	0	0	0	NA	Codel	un-methylated	-0.117293038640878	-0.0972283185150013	0.171653238971836	0.246115824602477	0.19858790555744	0.400525733040216	0.324965326078558	0.127958762213064	0.248101961767373	0.215133316626848	-0.124125960580189	0.151481997977789	0.0371931744927183	0.226124304110301	0.182449890126435	-0.0249248747863411	0.193521656467724	-0.0589599684090105	0.390096943855073	0.166763584104916	0.0964305654896084	-0.342354907769851	0.352423317572789	0.0393289272046668	0.155204105514823	0.100075723925643	0.0418658628934779	-0.0379115672086954	120.06	2.86	333.45	0.18	1.4	0.15	0	4.78	42.43	7.39
Recurrent	rGBM	WHO IV	Female	58	221	1	1	0	Wildtype	Non-codel	methylated	-0.0566219203260691	0.0534643336843688	0.331761364231507	0.312771995333344	0.265006766608673	0.391153552164998	0.38087202240092	0.210728612250754	0.176211772613694	0.259000942544292	-0.155628870265791	0.295479804751733	0.101747050374547	0.293592973688889	0.191156104231909	0.077394027775631	0.361222721919895	0.0547955715984677	0.417817823473443	0.225394078220539	0.199075186498462	-0.27317361329616	0.37850446535076	0.19755774628431	0.217703268811895	0.160664434507335	0.0391533052135128	0.0209332260573739	143.72	7.27	440.32	0.31	3.26	0.04	0.12	7.87	61.65	7.62
Primary	GBM	WHO IV	Female	26	366	1	0	0	Wildtype	Non-codel	methylated	-0.0270254194273051	0.0997365582825045	0.2945558945451	0.330303173917127	0.243496088563745	0.400272101823914	0.427174845435531	0.234381121033965	0.138612941710227	0.301188505811448	-0.0685508220211094	0.27230117417819	0.0681108244937023	0.294957788617205	0.194020297594882	0.0689152698526992	0.350657963638262	0.0731989995788053	0.39700466864713	0.226581018522204	0.178395941831114	-0.280246915431184	0.352671445898855	0.173184198538803	0.217527128998965	0.200552873457696	0.0634278882545678	0.0807827487371024	18.82	0.66	127.71	0.08	0	0.05	0.44	3.83	89.99	7.98
Primary	GBM	WHO IV	Female	43	332	1	1	1	Wildtype	NA	un-methylated	-0.153875270059047	-0.0400353536836106	0.0296319395107245	0.104905365139309	0.174016261001002	0.34049941502908	0.339690020675841	0.15253045095686	0.173351093138299	0.126984797129574	-0.0496857038572521	0.14351588788967	0.135059794039833	0.275575361444718	0.103842270197755	-0.113174864084094	0.105419053644303	0.118871404152263	0.295702863302796	0.280696420274853	0.0695901370592675	-0.338145932988562	0.251133652622611	-0.0249378269806664	0.160757009359359	0.0688765056088708	0.00643383656879002	0.106116363214038	1.29	0.44	11.23	0.06	0.68	0	0	0.29	4.29	4.18
Primary	AOA	WHO III	Male	55	2267	0	1	1	NA	Non-codel	un-methylated	-0.108653275885849	-0.0984342083054879	0.129906374035166	0.251196557226937	0.211694229653234	0.44209741386085	0.319844909370416	0.15619399307987	0.191656865467043	0.195409930570983	-0.0918387347681523	0.153808259580667	0.0142159569716054	0.249163781550195	0.160118286893329	-0.044414064972844	0.230601831335008	-0.0478594847862867	0.37050931156667	0.17740495848121	0.11621287041345	-0.332994379727959	0.311512440643957	0.109876363603537	0.130159024568751	0.124764250907054	0.027903879936942	-0.035499375594943	98.79	2.32	198.5	0.19	2.47	0.09	2.61	6.12	44.64	11.96
Recurrent	rGBM	WHO IV	Female	57	291	1	1	1	Wildtype	Non-codel	methylated	-0.110747636865743	0.0798714547044898	0.14425821948155	0.261915144893523	0.207081122146183	0.419278935060538	0.3520080353278	0.186614579679741	0.167544786460542	0.164173603858525	-0.114374934431941	0.227130937248788	-0.037515381617435	0.23707681439979	0.167451748966006	-0.00320424594243087	0.247531346498354	0.0238674242095442	0.382527439773621	0.206636003888053	0.112078261457375	-0.307709249033196	0.346151879431558	0.122223928349464	0.146984218044283	0.104234181499232	0.0414911594292183	0.0902271081359271	27.8	1.06	91.81	0.16	0.05	0.11	0.61	5.91	53.04	20.43
Primary	A	WHO II	Male	48	2266	0	1	0	Mutant	Non-codel	methylated	-0.15568675715835	-0.123936027013835	0.161379866111004	0.236940457205793	0.262410358765415	0.365400735669726	0.326539082637871	0.160724374982017	0.163003047446142	0.1418301184041	-0.148810784823623	0.151025267612766	-0.0281619719077758	0.247076550736473	0.167165819935547	-0.0176374557642129	0.231291007621751	-0.0207240063069319	0.388937031426653	0.180964921436617	0.0668084251552961	-0.255827846642066	0.328687177379011	0.0351503769123238	0.150786798962898	0.063212492391218	0.00893076215982573	-0.0746024714612034	165.06	5.9	307.29	0.04	2.16	0	0	2.17	46.83	7.89
Primary	GBM	WHO IV	Female	50	NA	NA	NA	NA	Wildtype	Non-codel	un-methylated	-0.119553520210937	0.0803582594539077	0.126521559091221	0.268181041628173	0.242978217857288	0.367623789203688	0.387199039516236	0.200334939230493	0.180801677494333	0.189831412169767	-0.170256660468098	0.229359092903177	-0.0758697012215598	0.269836592687326	0.182164966349294	-0.00943597212899268	0.272492300605673	0.0981721992013557	0.380202478024049	0.244186192016664	0.138540883682733	-0.295665210847176	0.337913701881014	0.142953986895091	0.181269955095803	0.0888463165643558	-0.0156968355998074	0.0766066883268696	75.23	4.9	111.59	1.28	0.73	0.08	1.38	3.19	101.04	6.3
Primary	GBM	WHO IV	Male	48	173	1	1	1	Wildtype	Non-codel	methylated	-0.0918088984725565	0.0897702091467543	0.243207755521111	0.332360325186782	0.265003485600286	0.382830287277088	0.396468840258755	0.204214838834787	0.175776525104783	0.258287477978445	-0.163675037309631	0.235184402531729	0.0448011040585434	0.279886562267977	0.201973916936391	0.10824583632165	0.3677294330631	0.020097738983812	0.383060222917299	0.226218151841285	0.186968857545864	-0.284347268862869	0.371345891113696	0.19618598143517	0.209636925891839	0.165904907053582	-0.00423068673211015	0.0296975969057249	49.25	2.88	282.21	0.24	0.13	0.03	0.55	1.81	64.67	8.15
Primary	AA	WHO III	Male	59	1996	0	1	1	Mutant	Non-codel	methylated	-0.161782622518732	0.00398833576508949	0.0809729949328202	0.221720519408932	0.26464552576642	0.272180926164845	0.358515108321108	0.183790013146996	0.231324671489434	0.141217255494582	-0.0944614833421182	0.172041648142874	-0.0176653785865445	0.316687498334787	0.135740404339202	-0.0329564588134608	0.151386709831228	0.0564242729888286	0.369353186740864	0.186842645003894	0.0711936227063811	-0.340224206227028	0.350794685927724	0.0802736272844782	0.162827221578768	0.0487415400554048	-0.0380968310871282	0.0756983143440843	15.21	1.45	77.26	0.11	2.38	0.04	0.15	0.92	46.17	8.34
Primary	O	WHO II	Male	40	2229	0	1	0	NA	Codel	methylated	-0.0994184493014805	-0.0965779724760341	0.173336404129071	0.288573279075351	0.204932690439108	0.442510496798955	0.307521478767093	0.164886181952771	0.241715496980523	0.186376042146019	-0.156163634076827	0.167168920169837	0.0131183677514786	0.218788871406084	0.180564221008949	0.0629493649586629	0.304558497299303	-0.0520937107958361	0.393496400301772	0.165183024369274	0.103865885570649	-0.24661328875273	0.350909569941631	0.103786918043863	0.14566822723515	0.0661279248451612	0.0345319168263658	-0.0665391247131557	73.69	5.97	1431.17	0.27	1.03	0	0	5.15	32.35	5.26
Primary	AOA	WHO III	Female	45	1747	0	1	1	NA	Codel	un-methylated	-0.102007799126939	-0.11279096557869	0.168066890142113	0.267318260988817	0.188318859649744	0.393233929911741	0.288114338487399	0.143103033352221	0.219171640709368	0.195340225646181	-0.115578262660601	0.15380654956642	0.0272381006602427	0.234574395302918	0.169750708812837	0.0493382047105855	0.279252116134506	-0.0277201639892432	0.392299222618895	0.178666025330673	0.101988574177001	-0.252708386377859	0.351358351523176	0.156796587120102	0.113546313895546	0.0862454670138361	0.0198035936925681	-0.0807468993622802	195.64	2.87	1153.66	0.08	1.76	0.2	0	4.09	27.43	3.38
Primary	O	WHO II	Male	36	2225	0	1	1	Mutant	Codel	un-methylated	-0.0595054097477865	-0.0706716183220707	0.213170057051588	0.250397198767146	0.200004204097312	0.407100973622621	0.327409134358758	0.174817555381536	0.184443483774361	0.240423302606706	-0.0551079786609926	0.175092711755599	0.0523354395543618	0.200821866604042	0.146221326149303	0.0369711483393423	0.32359520661442	-0.00150262779601843	0.370518586878338	0.160101059457813	0.0929237671249208	-0.141069003259556	0.360199321364619	0.180633718453428	0.158821404668346	0.0877638952192916	-0.00808640324644329	-0.0526055017708592	54.1	5.44	1452.94	0.36	2.24	0.13	0.45	5.95	35.17	2.65
Primary	A	WHO II	Male	34	183	0	1	0	NA	Non-codel	un-methylated	-0.112369378416883	-0.0847043232136629	0.15792584623805	0.248174341962248	0.191584276541186	0.395806721896254	0.297787048144493	0.150855830926288	0.221153661121941	0.174081182509598	-0.0858122202061379	0.161143751182647	0.00102887860964413	0.240180220828079	0.140227068771932	0.022166093653347	0.249274085387259	-0.00540673756651889	0.390912938620637	0.17757096430448	0.104124157154541	-0.29212260595273	0.345041457690488	0.104088737814526	0.112984745626513	0.0909786933076825	6.12650453126851e-05	-0.0408300478649737	251.65	5.93	437.84	0.06	1.31	0	0.11	4.03	34.44	8.2
Primary	GBM	WHO IV	Male	36	1283	1	1	1	Mutant	Non-codel	methylated	-0.100584390613948	-0.0473275211858289	0.132858481826666	0.257447333395781	0.211124504992742	0.295963444663591	0.399928209185801	0.177065153529197	0.296098315727612	0.179564860303525	-0.0906080541636266	0.196590212062769	0.141219648303571	0.345531462632609	0.211080649917895	0.0186999291209598	0.253948658118914	0.0238564787240164	0.368507971853174	0.26775671736467	0.142776054965974	-0.263663849757644	0.388705552926562	0.117892492156761	0.218795980256617	0.0980958632162633	0.0290175505705716	0.110465064067219	35.92	1.61	175.49	0.75	1.23	0.31	0.13	1.96	35.52	4.54
Recurrent	rA	WHO II	Female	44	842	1	1	1	Mutant	Non-codel	methylated	-0.20521611255229	-0.107731273236908	0.0804010816935322	0.248000986348404	0.212983680548658	0.361231787490287	0.341733521803453	0.114402952002387	0.219025494088089	0.0927043358381439	-0.103170490319077	0.123277579183823	-0.0717679513025346	0.29418085828673	0.106796896457301	-0.0713812659914652	0.0762596245384553	-0.092990171944394	0.370054318992658	0.186572571338427	0.056896262185917	-0.39367420904105	0.344670815852445	-0.0110505609049103	0.146877103898822	0.111579482811603	-0.0534988088594633	0.0316343887631825	88.9	5.32	35.65	0.1	0.81	0.03	0.05	2.55	19.63	36.38
Primary	OA	WHO II	Female	47	2217	0	1	0	NA	Non-codel	methylated	-0.103712714376636	-0.0900596138023481	0.137941429784785	0.24874668546815	0.210298459520755	0.382513786607449	0.308474996796787	0.156080662380495	0.195779793141311	0.151578139558911	-0.0889642070539527	0.140361595184302	-0.0243458047959477	0.227305990565169	0.121795370269093	-0.0212645048004712	0.221277121258095	-0.00589302617717692	0.380204633533429	0.164496816149024	0.062237527711265	-0.299263557056837	0.317599396030293	0.0733496267817358	0.112750340787573	0.0818541016439553	-0.00387813008160686	-0.0392149520045951	229	3.23	366.46	0.09	2.11	0	0.44	1.57	54.4	8.62
Primary	GBM	WHO IV	Male	61	NA	NA	NA	NA	Wildtype	Non-codel	methylated	-0.124444148046602	0.0432728004406981	0.178539664207213	0.32327884669544	0.200661292048496	0.374158793360244	0.341030695107643	0.202853115163686	0.17660653980344	0.218854414581726	-0.113980100295983	0.274864570626165	0.0274244452795584	0.199445761611542	0.168490951375007	0.0817013443199304	0.32912207172525	0.0440570777831238	0.390780183416852	0.191617507211934	0.179763834012255	-0.251076107206801	0.355306958257185	0.171324957577449	0.181732449690381	0.110315354209569	0.0496005819756603	0.0330785581740679	47.37	11.63	826.39	0.17	0.05	0.04	0	2.97	61.5	6.11
Primary	A	WHO II	Male	48	1209	0	1	0	Mutant	Non-codel	un-methylated	-0.126021603063748	-0.039488375603726	0.165364018953036	0.254476278933019	0.229438414715018	0.380816547992382	0.332573685820867	0.195335335032767	0.195855956006742	0.231735528565175	-0.101861181367338	0.183797161610921	0.0366905795829777	0.280434247877128	0.15577781283972	0.0477969609284308	0.285910484258018	0.0157838121929603	0.372506740788774	0.185976542289835	0.108090239196054	-0.257170977614308	0.350421910960052	0.120000947286248	0.159505976265482	0.0933309324490827	-0.0121844221394077	0.00228979733235348	261.86	6.38	336.06	0.36	1.42	0.04	0	4.05	26.66	6.64
Recurrent	rGBM	WHO IV	Male	56	149	1	0	1	Wildtype	Non-codel	methylated	-0.236866652152666	-0.0519888256250002	0.0763651785598529	0.220704575924924	0.267687530095285	0.35499457672804	0.389494412192962	0.172096943381769	0.158490643134819	0.165368284799586	-0.211594805039449	0.182378922751447	-0.0174778686023734	0.288047861615979	0.0690672278000935	-0.0314237260073829	0.13428831705404	0.0730456846286687	0.327318949826622	0.162805701024338	0.15143810326424	-0.273480920908731	0.337391834580639	-0.04556027718855	0.0984547069713149	0.0923156005664355	0.0315083764511112	0.053245984142086	79	8.06	154.14	1.23	1.67	0.1	1.53	2.63	84.13	11.89
Primary	AOA	WHO III	Female	20	2215	0	0	0	NA	Non-codel	methylated	-0.0979554706056677	-0.115658730943443	0.128672553637618	0.257632926320058	0.185577160726662	0.408718691645403	0.317318745896542	0.149505839074009	0.197954667500426	0.214046867357351	-0.0823363848547913	0.165320441107821	0.00459350040176144	0.237754663684572	0.12586681912453	0.0683322690548423	0.219191804410137	-0.09030205588575	0.39680443684571	0.169163223341107	0.0817799152833493	-0.218248144109746	0.341117494781852	0.0974416851969118	0.155993888930795	0.0942473978367782	0.0150858424659757	-0.0242890759373165	60.06	3.11	214.64	0.15	0.55	0.11	0	4.92	42.37	12.51
Recurrent	rGBM	WHO IV	Female	64	1574	1	1	1	Wildtype	Non-codel	un-methylated	0.0315358042147675	0.0706919226318544	0.316885233169495	0.425310652871497	0.252401960580006	0.38124699172062	0.436125886113903	0.280815691846097	0.262184785162052	0.310410463125529	-0.0175568813810262	0.337777296330384	0.22861071203714	0.392949657802011	0.356592232355228	0.267905007804404	0.517329668598488	0.0701729182757478	0.421673072692472	0.309904012271459	0.256395803583741	-0.10484148707033	0.409412952726607	0.34422694146107	0.319664629792016	0.21925076039244	0.072773444449809	0.0600167274352859	160.05	4.77	210.12	0.2	0.18	0.08	0.43	7.68	32.59	4.66
Recurrent	rGBM	WHO IV	Male	24	387	1	1	1	Wildtype	Non-codel	methylated	-0.0804303495355798	0.111078810604622	0.225198126570681	0.349858814555774	0.243871256667888	0.38038653763049	0.456516128213574	0.269261801251805	0.238401439554987	0.263082639999853	-0.00544103297886048	0.257964007794587	0.148225704212302	0.367215470265406	0.221719121964743	0.181416890435439	0.401730287960148	0.15451218382904	0.378494374866046	0.272446407313033	0.195363085651521	-0.26674374904067	0.406172834724412	0.217681363713812	0.242378444392918	0.170741130421883	0.0684013574954602	0.080622787454558	62.78	5.47	176.51	0.91	0.22	0.01	0.79	3.55	39.3	13.81
Primary	A	WHO II	Male	41	NA	NA	1	1	Wildtype	Codel	methylated	-0.131935115979022	-0.0413808937732758	0.0679334693242541	0.222591277010384	0.191963824654094	0.363346064363757	0.309679830468129	0.0991267502322922	0.145293236962793	-0.0175883300637254	-0.0842726905284117	0.229482700884509	-0.0457494655810948	0.241773156948204	-0.0135598747446519	-0.0731763348916008	0.172264462179796	0.0906807993605937	0.408923570764561	0.219828296055264	0.115925097373289	-0.311010427533466	0.396333499510943	0.0310970528703991	0.0517467412481264	0.0795495091216226	0.0194666765465743	0.0356590867151293	62.79	5.72	1416.97	0.13	1.2	0.19	0	0.52	10.2	11.14
Primary	AA	WHO III	Female	42	2209	0	1	1	NA	Non-codel	methylated	-0.138212078684189	-0.0843562333808144	0.14651870419494	0.26987547764309	0.224654677143115	0.360152622418074	0.32111199184534	0.192942752189457	0.215883639217633	0.139360828342589	-0.141812182995277	0.175127872540647	-0.0117895922383116	0.256983919130979	0.146154262153346	0.000345508944554429	0.227684529852446	-0.00998124323417177	0.37227221331402	0.171751953137593	0.111626758484175	-0.293103736203779	0.342913999683276	0.148291713609324	0.135077577082182	0.0709403656648684	0.0129095907639669	-0.0337482124820276	429.52	7.03	456.14	0.07	1.04	0	0.24	2.61	33.92	5.28
Primary	O	WHO II	Female	55	1493	0	1	0	Mutant	Codel	methylated	-0.174051800986479	-0.0651187936011294	0.147178179619479	0.241450698908379	0.233507996072403	0.360807082533658	0.326614948488353	0.159215145310057	0.214885907025656	0.138251832055956	-0.162390465474656	0.179062193966655	-0.071884683344137	0.252127261327611	0.125429896079755	-0.0459346408618329	0.163171799421121	-0.0752394102222181	0.378934530985388	0.15061592680496	0.0746037442808244	-0.312968264782007	0.328691858024568	0.0356994247758747	0.125232603872928	0.0644769460667723	0.0149368134517749	-0.00940818893733543	103.91	4.05	143.47	0.04	1.06	0.09	0.28	1.8	39.54	11.88
Recurrent	rGBM	WHO IV	Male	61	290	1	1	1	Wildtype	Non-codel	NA	-0.000964057881682496	0.0804870225394139	0.379836352048387	0.420718508337625	0.242280007590601	0.387222710519279	0.427714642480505	0.25596672930893	0.251468020406627	0.309736768923799	-0.0513643004842698	0.323053671446732	0.206026147492396	0.359102058494098	0.310940655613157	0.2435848372905	0.498561197552924	0.0410562035435984	0.397103168294606	0.309159505064506	0.246080098903806	-0.233162125799822	0.389875280734056	0.327674638782015	0.30528557058586	0.211078680536167	0.0695811823271765	0.0464275631351513	199.43	4.79	228.23	0.44	0.29	0.05	0	8.63	29.19	5.18
Primary	O	WHO II	Female	40	1528	1	1	1	Mutant	Non-codel	methylated	-0.195402630022623	-0.0156054500686164	0.0909237275137624	0.238405049038163	0.229464646058809	0.372357934743487	0.34191713041201	0.131425183113997	0.251201685729176	0.115634590393229	-0.0569433712004668	0.155245246283812	-0.0362555648003946	0.281329711718548	0.131859419224427	-0.0576296425828864	0.146016052059889	-0.0771315234486423	0.378922308141865	0.18336005324915	0.0860383367735445	-0.363955136031477	0.337656801683635	0.0603815371535072	0.15417281731431	0.102453334579635	-0.000185381272134608	0.0389869545048213	71	4.93	64.05	0.23	1.31	0.07	0.09	3.78	34.42	33.04
Primary	GBM	WHO IV	Male	60	249	1	1	1	Wildtype	NA	methylated	-0.151971878734302	0.106130246956647	0.141220381972311	0.310507045847734	0.215875895142286	0.408016275134534	0.433479889573614	0.268063033517308	0.157361885862525	0.285367068343292	-0.0575883536786396	0.258606093968444	0.142513686155699	0.318369227742565	0.194237652844479	0.122971558244381	0.415953734967232	0.227231215994201	0.323043478520299	0.340295100555353	0.169297144681716	-0.0815439552307042	0.335219703402432	0.17275361997691	0.213198817686316	0.163174852991177	0.0491665118518984	0.130026071109248	1.48	1.02	26.5	0	0.31	0	0.07	0.45	9.5	2.49
Primary	AO	WHO III	Female	40	2180	0	1	1	Mutant	Codel	un-methylated	-0.176117103340914	0.0242737040625503	0.0729674122764865	0.241666932328448	0.241583179074024	0.262686014764065	0.380267845677727	0.167718390870377	0.28153860549964	0.127800010450322	-0.0948197546543657	0.155130093746856	0.0901020094178697	0.326999128331401	0.132044653998186	0.00520950313239017	0.165713908296304	0.0310850986789378	0.360382764833232	0.213426022984056	0.0826784204174825	-0.257279102285081	0.348155198202776	0.0839096678408284	0.181955389971634	0.0774226658329409	-0.00331224534538155	0.0940033355802351	13.77	2.02	85.15	0.08	3.7	0.12	0	2.01	36.16	8.11
Primary	AA	WHO III	Female	44	139	1	0	0	Wildtype	Non-codel	methylated	-0.192845132655967	0.0273024935838279	0.0681584590192733	0.216111541629987	0.257385427645748	0.397620750876692	0.383458051044805	0.180988747459517	0.201852307307632	0.155389659672767	-0.138717928056532	0.211699235717214	-0.0612101381241126	0.291806442341711	0.152322464056404	-0.0540038825001378	0.157715033666671	0.0875323963507652	0.350101947100836	0.197581739058261	0.161307021718254	-0.284085175177538	0.362168089001508	0.0515268367671191	0.177546101256774	0.0972476574749159	-0.0337301158701415	0.107249147344239	8.81	2.35	76.35	0.22	4.4	0.05	0.58	1.33	62.81	7.71
Recurrent	rAA	WHO III	Female	30	365	1	1	1	Wildtype	Non-codel	methylated	-0.102298415169119	0.0307780516394841	0.239311159625373	0.28599529326546	0.284970094819968	0.359909599101187	0.381950553948077	0.185528387860467	0.167815778900076	0.202351948280148	-0.167860268611204	0.305156997145708	-0.0225103578380882	0.278267210055508	0.140848573661025	-0.0186621420010634	0.233156581255903	0.0487623650273066	0.368982470570438	0.247270617646326	0.148745142807892	-0.326435656003294	0.360634489500396	0.197084694756568	0.186426457604382	0.122993927880486	-0.0111399974885665	0.0974472963386072	34.11	1.11	100.61	0.67	0.16	0.08	0.85	5	54.07	12.56
Primary	AA	WHO III	Female	26	2168	0	1	1	Mutant	Non-codel	un-methylated	-0.172149605702579	0.160598044010586	0.159683023708377	0.265522952052231	0.270767156645161	0.304507333389509	0.335716873695298	0.16680997594407	0.202600201072242	0.190440910498522	-0.0876446047731188	0.230851700496053	-0.0957088262105847	0.29017478384172	0.153788559246597	-0.0281934140851663	0.225385177534359	0.156040945983152	0.353548080122202	0.166345668246618	0.140977934831745	-0.353572010026282	0.295433658139573	0.0606210984932006	0.172283931950868	0.0937322740771787	-0.0389255717593254	0.122957109026117	107.62	3.73	91.87	0.15	1.09	0.04	0.82	1.53	37.02	9.08
Primary	AOA	WHO III	Female	49	NA	NA	NA	NA	NA	Non-codel	methylated	-0.15291275796697	-0.145198805336092	0.154241942130958	0.234401435849123	0.174982294652175	0.418371175134478	0.316448165914588	0.139185800737382	0.19311829435567	0.150095214177344	-0.0758391291120217	0.140728422272951	-0.00776751613499275	0.2203144888117	0.108427078916797	0.00629385599693984	0.196453805132265	-0.039855345710547	0.389413119229761	0.181357888002822	0.0912585707328929	-0.313561805869747	0.350327782444628	0.0533789798628538	0.114614028202015	0.100787194210575	0.0504228445729452	-0.042613955757949	307.12	5.76	237.49	0.08	1.31	0.04	0.13	4.74	37.55	11.55
Primary	A	WHO II	Female	23	2160	0	0	1	Mutant	Non-codel	methylated	-0.230093799913866	-0.124953417786195	0.0621105580635557	0.214185592390693	0.242712635466755	0.342873853079783	0.351115505271962	0.117075429454946	0.217600790571233	0.0317780242646955	-0.151062313301221	0.132869590955433	-0.120077873413765	0.293907087592932	0.0890139038698766	-0.0839017028438237	-0.00284537846176639	-0.0291372788564661	0.375120022700192	0.150492185409853	0.0325077583133716	-0.427910477577897	0.343212470583246	-0.0118671090529296	0.134896333321389	0.064703206960194	-0.0367454456554112	0.0434848684759091	36.64	4.16	34.8	0.29	1.87	0	0	1.27	36.03	19.12
Primary	AA	WHO III	Male	38	2154	0	1	1	Mutant	Non-codel	methylated	0.0719334285456599	0.0938057503991	0.271374284310951	0.318979782155468	0.275035217450102	0.33576329466308	0.416380253736518	0.256705330193182	0.153205393992609	0.263217505022379	-0.0403926235450724	0.230028417833723	0.0934449571271478	0.327813098396657	0.220007093865621	0.0142689082729551	0.370559463710094	0.127327736252214	0.375725413327662	0.222232928458764	0.157629503310066	-0.330450635825424	0.323055754124952	0.158762373904325	0.230643290187386	0.154927745846145	-0.041674004495193	0.0705140031148086	35.29	1.48	493.74	0.45	0.78	0.08	0.25	6.01	40.31	3.71
Primary	A	WHO II	Female	39	NA	NA	NA	NA	NA	Non-codel	methylated	-0.0301729604250991	-0.0871965710312792	0.251780730762045	0.274238482400397	0.210057171660589	0.422562635658845	0.32807864110404	0.165157304076756	0.190381542469064	0.204610752854774	-0.0969371949571843	0.136776844178271	-0.00872051838585457	0.256323033229628	0.150383939918708	0.0555983324580185	0.282037760305047	-0.00882644891441941	0.375187194167079	0.202747817702784	0.115670783287808	-0.266415303309397	0.357905754222553	0.160224495623779	0.127528257108823	0.125076625231509	0.0368171497337416	-0.0875723500585607	363.32	4.6	1634.1	0.18	1.31	0	4.15	10.15	29.99	4.22
Primary	GBM	WHO IV	Male	51	657	1	1	1	Wildtype	NA	methylated	-0.110761100233067	0.054345019206468	0.123542224091676	0.289649681222679	0.218616553414326	0.409945033941776	0.439733877537957	0.291328482233466	0.185804868338133	0.2145360428576	-0.133567566230129	0.241846212133955	0.154792337652718	0.288089679610502	0.212564824347522	0.0972501790302547	0.354579061413819	0.157411694694526	0.336195540160542	0.317030979696594	0.200612235866426	-0.112834997181522	0.345789971747193	0.2120062637038	0.212844462299057	0.162760129708114	0.0709002920533922	0.0814569836954186	2.08	0.26	21.98	0.04	0.31	0	0	0.65	13.14	2.45
Primary	AO	WHO III	Female	52	2146	0	1	1	Mutant	Codel	methylated	-0.172673593028605	-0.135398142059722	0.111720429022554	0.208685209563285	0.195186299692231	0.41865012729295	0.297476166611707	0.117851927444898	0.20765613744757	0.111693021797741	-0.0895466991612109	0.0996648906481286	-0.0841313629800193	0.198485353727542	0.0766928680779885	-0.0856917169342043	0.0467284421692368	-0.0616082727655853	0.385643071699185	0.14156462012528	0.0471310977627454	-0.429523012599868	0.335053412280116	-0.0164968057610643	0.0889300715378528	0.0785319202194731	0.00276812660032881	-0.0405569223501924	122.43	4.2	286.7	0.12	1.63	0.04	0.06	2.48	24.86	12.67
Primary	AA	WHO III	Male	45	596	1	1	1	Mutant	Non-codel	methylated	0.0501755237898903	0.0668486982345671	0.260224469140895	0.330714238978668	0.282911170990745	0.380904274002862	0.399347858601153	0.21699955189568	0.201684873136314	0.254947276452146	-0.085554836454719	0.217955109552306	0.184370613976291	0.321505000645705	0.216743214845077	0.0814726156526177	0.416483660630233	0.0272903792487717	0.394530587658492	0.189661213809068	0.179725395521934	-0.294932575769063	0.359673267913925	0.100798990920262	0.234961174615021	0.158261807265552	0.0791977284708738	0.0517351790588299	46.21	2.5	223.62	0.39	4.02	0.49	0.33	1.54	65.78	7.8
Primary	GBM	WHO IV	Female	58	346	1	1	1	Wildtype	Codel	methylated	-0.117007441496382	0.0615873871465178	0.166795354764836	0.370257966298443	0.254056313590472	0.348365788202788	0.410723833902408	0.228036319447218	0.181198200496453	0.21874632790377	-0.0376225900474495	0.22032164286839	0.0805404456909965	0.290456714066972	0.265987043372098	0.0877442296707282	0.38359491112832	0.0484916270857631	0.402428430346491	0.220650027619405	0.184302573727589	-0.204662120914406	0.386833913801764	0.0850705659182716	0.20972935007838	0.138706636041727	0.0664939671294915	0.0341890351517705	45	2.54	116.86	0.16	0.16	0.14	0.17	0.9	33.6	3.06
Recurrent	rGBM	WHO IV	Male	67	345	1	1	1	Wildtype	Non-codel	methylated	-0.14821083447125	0.102067285166439	0.141583841458364	0.343141533629032	0.256503408010966	0.347560677640051	0.46273542553987	0.274801684875916	0.322765564356481	0.219270329471222	-0.131244065485925	0.278204970336999	0.169940258972088	0.391144031213592	0.233661952630774	0.0976772365510383	0.329733857179649	0.130912659468415	0.373720547488187	0.305612983708351	0.217264557920558	-0.28705000137773	0.407147939068382	0.224353203351531	0.273601089059795	0.166009855056829	0.0238464060848359	0.1520334007565	14.25	3.71	291.84	0.41	0.74	0.03	0.08	2.25	30.44	7.23
Primary	GBM	WHO IV	Male	51	NA	NA	NA	NA	Wildtype	Non-codel	methylated	-0.0117371655266131	0.0975559069706702	0.24976209234704	0.398153822266652	0.268605857559274	0.412051925678095	0.423219953531283	0.220930715944382	0.27670044431791	0.281375987230634	-0.0182945811471905	0.299192903507558	0.149727610939717	0.342158961008726	0.311500117828974	0.200076710604184	0.445660328090499	0.0561922741707086	0.418630163429336	0.254222703860262	0.207640859350887	-0.224643505698223	0.378312966586742	0.310679559200304	0.281076964345126	0.206451985151152	0.0471524337008593	0.0741059796844351	132.67	4.06	229.58	0.5	0.73	0.11	0.22	15.71	40.78	9.89
Recurrent	rAA	WHO III	Male	33	225	1	1	1	Mutant	Non-codel	methylated	-0.146822477259613	0.105426418287545	0.0808864240285049	0.215646824113322	0.257622340461115	0.321804427008126	0.380130381438238	0.161872626051998	0.286152789167111	0.107022020103591	-0.213515305106933	0.213493620079428	-0.0141788090898508	0.32266333701188	0.0985361986980732	-0.0953553838058101	0.0817827929923891	0.112036618298714	0.357179659843394	0.206274549318704	0.123109019922827	-0.365791726563754	0.344474706072985	0.102610868100598	0.139320301956164	0.0660476092866351	-0.00448238717524309	0.201618815470648	3.89	1.27	112.16	0.24	1.05	0.04	0.28	1.75	45.72	11.15
Primary	AA	WHO III	Male	27	745	1	0	1	Wildtype	Non-codel	un-methylated	-0.193739730324138	-0.0256771127389038	0.137811269083183	0.244919344857025	0.243550214890713	0.399037302559427	0.344209544525799	0.165950392936355	0.157748009063631	0.209349075127913	-0.174801984482088	0.189304088373922	-0.029554445759887	0.24377709641325	0.139714726412845	-0.0353980144070698	0.196147137354915	0.0704441314931613	0.371438144995186	0.196817265211977	0.108244814299765	-0.303236291725601	0.31666037890871	0.024660171624432	0.121861758927391	0.0870603793256419	0.00685385134893645	0.00933224060845225	298.08	8.49	162.62	0.13	0.63	0.07	0.05	1.33	36.79	10.56
Primary	GBM	WHO IV	Male	14	2118	0	1	1	Wildtype	Non-codel	un-methylated	-0.0381514519680259	0.113169946370928	0.189590479495453	0.310896634516603	0.252982533274039	0.385652783086193	0.476799482261735	0.322409784617424	0.206986332088139	0.262229998219189	-0.103853536498842	0.319972395223365	0.148480311419872	0.360397975984369	0.24331890212888	0.0588240521993528	0.414159845765652	0.122585502354995	0.359437115413751	0.262498844558656	0.198924830979699	-0.239918546542706	0.408207979562419	0.209647988314273	0.234652207818948	0.189234766832023	0.099703950626845	0.139519528391068	56.52	6.8	118.46	0.15	0.15	0.09	0.6	3	64.89	10.95
Recurrent	rAA	WHO III	Female	51	51	1	1	1	Wildtype	Non-codel	methylated	-0.196588106628526	-0.100572613268068	0.162367477625657	0.249936446308187	0.31441900395878	0.435132138655313	0.378151399528388	0.192015966632614	0.164745337423462	0.128595804138662	-0.186918491016155	0.177959826056244	-0.075606353014964	0.298292392655641	0.160786998858751	-0.0922836519885155	0.14574409272419	0.0156249390093269	0.38595992771486	0.192996995122619	0.136007712281752	-0.288516528297107	0.366472406471624	0.0406614141784685	0.150558625904523	0.151324392111348	0.0126937774177506	-0.00372968333303654	46.08	4.63	29.94	0.16	0.24	0	0.31	11.74	68.22	4.75
Primary	A	WHO II	Male	45	2118	0	1	1	Mutant	Non-codel	methylated	-0.139538593032007	-0.0720456444268886	0.0924793111440392	0.239113652644495	0.292151397225016	0.293071170832642	0.370269330006351	0.139287299927232	0.211857580383808	0.136735111793316	-0.137228536525837	0.174907398680634	0.0285030101464311	0.325373730229946	0.206137011096956	-0.0816433705901308	0.199325940913842	0.0269515853998873	0.392973424847761	0.21902046418624	0.120468293085631	-0.359274664300005	0.335101438861371	0.0421195105632441	0.191301527718168	0.0956738536810794	0.00153327513583336	0.00728960261320888	47.96	2.21	95.47	0.16	5.17	0.06	0.2	1.3	42.38	9.39
Primary	GBM	WHO IV	Male	60	592	1	1	1	Wildtype	Non-codel	un-methylated	-0.141752014212764	0.146039587193706	0.16349644487512	0.335226092331912	0.262102343959636	0.378275258123673	0.4177043422146	0.230034058767064	0.225662327154227	0.216211208351326	-0.0651323267969787	0.261032597529615	0.0631835072296284	0.30705520882157	0.198291531676134	0.09753972882439	0.341016166332118	0.103296563963349	0.390707733941385	0.252429598403854	0.178939352477748	-0.274925643302527	0.361296514885358	0.240781925185612	0.223503500427261	0.16407096042827	0.0163805029027964	0.11832222863034	123.76	5.64	260.36	0.28	0.09	0.15	0.17	3.17	54.37	16.35
Primary	AO	WHO III	Male	61	517	1	1	1	NA	Non-codel	un-methylated	-0.225965817046143	-0.0117184081117374	0.168209301700406	0.254097396669334	0.182402587424961	0.35880667483007	0.325680047228871	0.161782628181586	0.15691408119199	0.182341578916217	-0.0538652352735378	0.199090098709434	0.0522624642563209	0.238570200153746	0.0810742110132086	0.0197524916748491	0.169380521416555	-0.017872939011436	0.397398288700162	0.174126258059081	0.0869355221846853	-0.31342882105233	0.343123299530641	0.0062742695844691	0.100616528096609	0.0725256738395162	-0.00579426268903494	-0.011613894961941	424.98	7.07	301.85	0.58	0.18	0.34	0.28	3.9	54.96	17.08
Primary	GBM	WHO IV	Male	55	624	1	1	1	Wildtype	Non-codel	un-methylated	-0.170937837548183	0.049080499412667	0.190759732062708	0.300626492772048	0.279960699055857	0.387422343405525	0.369151430496428	0.193612755506411	0.156233649879168	0.195620583797301	-0.171529441575597	0.245685421056042	-0.0567077948475486	0.323614515678179	0.164922321103198	0.0211024827028746	0.322710820184633	0.0314590655315741	0.384023341983161	0.228752311795058	0.167154432291822	-0.368395753682976	0.342487451623724	0.133093751830476	0.19109901157279	0.124984475817688	0.04932472877192	0.058557912802472	29.45	1.66	158.87	0.23	3.42	0.14	0.17	10.38	91.82	13.76
Recurrent	rAA	WHO III	Male	45	2094	0	1	1	Mutant	Non-codel	un-methylated	-0.248252047023863	-0.0728640766219998	0.0968400821694728	0.175745177653815	0.255246891959499	0.374244199126209	0.301559184901346	0.122953305451938	0.182030636884026	0.0853858313632175	-0.0258930267759071	0.130200874414832	-0.140823935086502	0.277720700224741	0.0644866574011931	-0.112308389488386	0.0523183951154665	-0.00387236709770438	0.364712647377474	0.137619694881043	0.049934192072286	-0.368138326396716	0.2926738919154	0.0133128853627761	0.125813305878408	0.0497804004550682	-0.0280109828657279	0.00422966255007223	106.59	2.73	64.99	0.03	2.39	0.09	0.32	1.21	48.19	9.5
Primary	AA	WHO III	Male	72	1205	0	1	1	Wildtype	NA	un-methylated	-0.0471002079086113	0.0903394322554933	0.207645548723537	0.286313538782419	0.224405211977416	0.350875225665096	0.419868456974951	0.29131286653148	0.260378963878935	0.305917837927523	-0.052851999252792	0.240960655275448	0.148932135268712	0.314032690275675	0.178485571793415	0.0705894419814128	0.397664593150921	0.177296644419801	0.336500400747923	0.30761240668719	0.187960283759757	-0.0163383603131829	0.354489480237871	0.203520977255739	0.222894362666432	0.170826043818365	0.0337029123983183	0.141739776439119	0.99	0.18	50.1	0.21	1.75	0.08	0	0.52	5.33	0.84
Recurrent	rGBM	WHO IV	Female	47	89	1	1	1	Wildtype	Non-codel	methylated	-0.160093429925673	0.0108274680160098	0.157603889239636	0.277343683797548	0.237698027317114	0.406031037217745	0.35676818321924	0.150677207399736	0.219104450249571	0.139175612808811	-0.134189942237214	0.184350921594299	0.00586449018208668	0.294861131499109	0.140574984471681	-0.0489610218516905	0.185676906068001	-0.00189703846258958	0.379130914883355	0.223706781588912	0.130562609600815	-0.36154294641376	0.348206532306584	0.123481034500961	0.172412444670806	0.127628923077688	0.00730490559943891	0.0946163642878188	56.07	2.71	93.16	0.23	1.77	0.12	0.06	5.72	36.83	29.15
Primary	GBM	WHO IV	Female	55	388	1	0	0	Wildtype	Non-codel	methylated	-0.125411634504156	0.113348933483021	0.183968388964774	0.349085332789829	0.26083295694527	0.352868437563668	0.414631021475874	0.2198268381983	0.193024004127284	0.24383939334425	-0.105926427190954	0.252005335577817	0.00932959704283753	0.308274317168637	0.248493522640306	0.0904060886196369	0.359651729634238	0.0667599408448953	0.380959891429443	0.245906872944301	0.2006442324689	-0.274382590116026	0.36959053962944	0.173868884919079	0.213103215376717	0.162933090278593	0.0277892560161957	0.0915625407493703	160.1	5.34	255.45	0.18	0.08	0.03	0.27	4.22	66.53	9.63
Primary	GBM	WHO IV	Female	41	2088	0	0	1	Mutant	NA	un-methylated	-0.106328017794091	0.0468419923457178	0.0920367114585781	0.18730778431936	0.197537602477443	0.316228770936752	0.381210413308376	0.163821513192169	0.163565624927657	0.169510983071023	-0.0670213429577968	0.193498311406824	0.118424391959744	0.3005317769627	0.0959116363717115	-0.0646187241823777	0.19924127753612	0.135633636884492	0.314691971399324	0.260783846112942	0.0516499464474904	-0.228362179319132	0.301217392856799	0.0221223460797974	0.17801865384262	0.0769905677717612	0.00481230784684788	0.123167310614852	0.97	0.47	14.3	0.02	0.62	0.04	0	0.44	10.26	3.97
Primary	AO	WHO III	Male	49	2076	0	1	1	Mutant	Codel	un-methylated	-0.040069890134408	0.0172764078405477	0.204608031177239	0.284145460132275	0.250256962716836	0.407906066632604	0.354536839822447	0.179763652658159	0.251394243891115	0.235694647260611	-0.122719366720887	0.193777799035078	0.00985353082543466	0.273456763003607	0.213199259925506	0.00111522334826034	0.302131997136452	-0.0159723320843602	0.404692021766812	0.199258376642277	0.129010893583131	-0.290139108183909	0.366413660535443	0.155328254724251	0.207497357608778	0.128300907631241	0.0424326134472866	0.0317035279624918	43.21	2.45	246.08	0.23	1.22	0.05	0	5.17	40.33	12.75
Primary	AO	WHO III	Male	44	1696	0	1	0	Mutant	Codel	methylated	-0.159340519518581	-0.0362000451499341	0.14529882028782	0.215332420127181	0.23741409428761	0.334329971114654	0.313774664629318	0.127387433280098	0.217798779917279	0.140916084768795	-0.175361488380201	0.144292706546144	-0.0994484064027046	0.232024018741534	0.0931965685292731	-0.105544648784134	0.0848936624787252	-0.0213162140302626	0.38231996746991	0.116795341514164	0.0425472551161143	-0.367447485669291	0.327464981804765	0.010106450143393	0.0851532772925788	0.0342015119333517	-0.00931508646634126	0.0102351751145799	16.14	1.68	131.13	0.14	1.99	0.05	0.04	1.43	56.41	14.1
Recurrent	rGBM	WHO IV	Female	29	168	1	1	1	Wildtype	Non-codel	un-methylated	-0.198902777460143	0.158211105674314	0.0911920470546118	0.212224449928934	0.239155067710069	0.233973686872988	0.38968326838695	0.201874523586184	0.276572135495532	0.108840863290665	-0.148181619655791	0.283289355761829	0.0179293761160551	0.307913339068176	0.116037312510002	-0.00314703254043209	0.0463636957254864	0.222569173062052	0.310045133451219	0.210695149497841	0.156023674544809	-0.318996320011606	0.374982698992791	0.0771100390844443	0.119937090759614	0.0999934576842022	-0.0195191152012011	0.215369502057455	16.28	4.18	164.22	1.18	0.63	0	0.08	1.03	32.46	8.53
Primary	A	WHO II	Female	30	1592	0	1	1	Mutant	Non-codel	un-methylated	-0.099339862085126	-0.0784803940475929	0.142407144735765	0.271805438400772	0.242118714572003	0.401108256011442	0.366522941486387	0.172142863526427	0.202933600716173	0.195509474580702	-0.127587114848194	0.166633065931571	-0.014720254504387	0.289482806164281	0.189246802225173	0.0263319767863398	0.281852017032448	0.0117265011158255	0.379456961898723	0.207900696817107	0.11553460718567	-0.30615911425702	0.34324600051697	0.127509283239709	0.172488953509864	0.106375884208241	0.0260370634688115	-0.0262951378083896	243.76	3.48	245.4	0.42	1.45	0.13	0	10.62	42.83	7.51
Primary	A	WHO II	Female	32	2064	0	1	0	Wildtype	Non-codel	un-methylated	-0.163214906508041	-0.102289090202599	0.140453403171058	0.270766442944113	0.235405666048308	0.375876956910303	0.322222613808802	0.179868832165903	0.150841780920441	0.150046397145501	-0.13609440891884	0.162640275630444	0.0204749856652271	0.266337930025806	0.180651796740132	0.0100084858726993	0.253115856431636	-0.0238275008206161	0.385255833248957	0.196399745179066	0.0962545302513332	-0.361291553494297	0.345444775634613	0.142379581259526	0.159743005105255	0.0830393986320179	-0.0296183481017138	-0.0668344831419944	211.98	6.38	384.68	0.31	3.71	0	0.19	1.94	42.94	6.15
Primary	GBM	WHO IV	Male	60	2068	0	1	1	Wildtype	Non-codel	NA	-0.0525593564173893	0.155449208963442	0.363717627058489	0.432010858715321	0.239337665937355	0.377993513289571	0.46682971919132	0.30275611669363	0.236909918124662	0.355409770693729	0.00533222173027144	0.339863715595211	0.160227779266457	0.350733555298269	0.351021087393421	0.241629100771447	0.494421325299785	0.110405053798625	0.431102965209118	0.313115574853484	0.24258887649652	-0.0703004950743516	0.400428352523217	0.349996656506529	0.305149793953064	0.240029518927738	0.0798426720354587	0.0638887558847541	346.94	8.01	329.2	0.15	0.05	0.03	0.47	13.56	30.93	8.78
Primary	GBM	WHO IV	Female	54	1122	1	1	1	Wildtype	Non-codel	methylated	-0.106978596631515	0.125690009850274	0.334796279928665	0.338516806033742	0.270787212700355	0.353585569531459	0.42366426524476	0.243146536344888	0.127877985323883	0.252504312818707	-0.1286981906408	0.218578044516013	0.0417170652200406	0.305063385740956	0.174236593120845	0.0474217043338902	0.396683365170333	0.0792420415477896	0.33848424174307	0.208082656206746	0.185249567838216	-0.337891818590106	0.341459651348448	0.163324904542028	0.189526627387751	0.186887795468082	0.0206325988295241	0.0668660368187881	103.66	8.88	534.33	0.68	0.05	1	0.64	2.22	111	14.9
Primary	GBM	WHO IV	Male	47	415	1	1	1	Wildtype	Non-codel	un-methylated	-0.134643003772722	0.0960708150365227	0.168189568354829	0.268032773706786	0.303481302156955	0.321552488298807	0.413843114689572	0.206472155635722	0.214419305525599	0.18837881688829	-0.108416613419422	0.258006575539315	0.00461970127320875	0.342447496363583	0.163045670202579	0.02832830663281	0.29877839023909	0.0885307970342784	0.388257800214181	0.266456470277325	0.211638392724983	-0.287133628181798	0.327927807229984	0.126372658733605	0.206670934040064	0.124537985049253	0.0358261473180958	0.146164897838674	53.61	4.9	159.34	0.86	3.81	0.07	0.28	1.88	56.39	12.91
Primary	GBM	WHO IV	Male	62	332	1	1	1	Wildtype	Non-codel	methylated	-0.219358104733502	0.119577740347168	0.12114993921918	0.224327516261557	0.235807080310999	0.351141515632886	0.360544851732713	0.158003894772895	0.189281565911896	0.0827648518486807	-0.101279409003311	0.237549956035852	-0.0671793768225373	0.275096170197549	0.0457579874778617	-0.107031783901308	0.0746454159750567	0.0699049482074917	0.377874554758941	0.189254394462964	0.0775290098035635	-0.341349031446305	0.327245292688629	0.0664724170310642	0.118232633099528	0.0634367660923797	-0.0286805259046965	0.143448154533144	10.12	0.4	91.74	0.46	0.05	0.21	0.33	1.83	51.77	13.18
Primary	AOA	WHO III	Female	37	2034	0	1	1	NA	Codel	un-methylated	-0.0450059821506869	0.0786411113506678	0.222555010219911	0.308271844229199	0.240884978203217	0.39429276278055	0.336015603624731	0.178286413122706	0.236215584825662	0.246873267273813	-0.0573154873606064	0.191172382422905	0.0474151284100734	0.267792793946387	0.201313203062435	0.092970183026559	0.329179941541411	0.00465706907941375	0.397701372643799	0.173081362509971	0.117205769798603	-0.31267477229461	0.363101500906085	0.134995215156471	0.202746906229733	0.128686224765546	0.0345316849484135	0.026923060702355	68.77	2.08	505.22	0.13	0.97	0.14	0.06	5.18	46.4	9.56
Primary	O	WHO II	Female	12	2033	0	0	0	Wildtype	Non-codel	methylated	-0.132631490514569	-0.0664557338143078	0.200188355040013	0.255431309939128	0.276058456963161	0.297451907926376	0.383525238158483	0.173138179006234	0.174139440537072	0.243103706292345	-0.158605818515533	0.213186898885452	-0.0233435994574604	0.315876123738861	0.164703466161383	-0.0441887556198112	0.200254401460054	0.0476608486757837	0.408076668452959	0.219954771207782	0.13674463016794	-0.317065665881946	0.352429899999292	0.0542395595148185	0.202438890490212	0.14496074250089	0.0172123589595398	0.0384897488499466	17.93	1.2	181.51	0.67	0.55	0.17	0.17	7.54	58.1	8.72
Recurrent	rAA	WHO III	Male	38	951	1	1	1	Mutant	Non-codel	methylated	-0.0811160105749227	0.0538963303713309	0.179060079388543	0.27855733657807	0.257132294164932	0.402317411600539	0.419601973659832	0.209652290125146	0.237227312576593	0.208009290442947	-0.177057816221435	0.233707132048	0.0741895237953398	0.391933803946939	0.192023936035344	-0.0221644026434271	0.318638292936889	0.0737289827598505	0.367179522235698	0.286220194192726	0.183324398467344	-0.355649936568636	0.384216091677921	0.149669928665554	0.218654863236173	0.150896115137976	0.0206751385681561	0.139925643283758	22.57	4.44	367.89	0.77	0.36	0.19	0.6	3.53	35.28	8.03
Primary	AA	WHO III	Female	37	1996	0	1	1	Mutant	Non-codel	methylated	-0.12083731939445	-0.0660126931777151	0.155167275574988	0.246851537093256	0.277508634751377	0.344162821697192	0.342440638576574	0.153206196235083	0.191101414153164	0.16396237929522	-0.122544578843482	0.169152939564395	-0.0686750372520838	0.30106295026925	0.148531125213142	-0.0610507869693748	0.201951524448702	0.03722322279416	0.382260261345148	0.170879232614548	0.0977278357219188	-0.338856975363339	0.300373945750873	0.0288483516945501	0.143985936270381	0.092837245563913	-0.0193009577519406	0.0232895658356021	64.98	2.71	88.31	0.16	4.28	0.04	0.23	2.7	34.69	8.57
Primary	A	WHO II	Male	35	1994	0	1	1	Mutant	Non-codel	methylated	-0.188873506502619	0.0574324074419193	0.071027863690101	0.210279698859014	0.246911144628711	0.320245179602293	0.392048747911998	0.151054225456108	0.26756948411357	0.0926954770566516	-0.113026497940638	0.165773211632017	-0.124206784205556	0.356003627813922	0.061954082363926	-0.0478183602681497	0.0140787313888837	0.0795841596790149	0.354776178433785	0.204245016305202	0.0817092342740257	-0.383359867825329	0.328902507103274	0.0282214834353384	0.134569561810565	0.0657072515464589	-0.0146849973294228	0.122541165514272	16.04	3.43	97.06	0.11	2.97	0.39	0.15	1.97	39.59	9.81
Primary	AO	WHO III	Female	46	1994	0	1	1	NA	Codel	un-methylated	-0.182510162285454	-0.136084572115007	0.143682173972024	0.225807495375351	0.222118962714621	0.392890926813477	0.315626711223071	0.158793746488971	0.203244870280687	0.17443370288405	-0.142220108949542	0.148526921264447	-0.0417856147495413	0.221128649036733	0.146618906637556	-0.0460044680607198	0.174342829790412	-0.0233374894806436	0.369589398265129	0.152044284892383	0.0882894444409459	-0.298009568692634	0.343726768907651	0.0664856800164914	0.124845382825739	0.069749496352785	0.0140060271228133	-0.0299902391731644	70.91	2.99	233.85	0.09	0.78	0.22	0.05	3.02	42.12	7.41
Primary	GBM	WHO IV	Female	60	349	1	1	1	Wildtype	NA	un-methylated	-0.141802170082529	0.103897921128849	0.151660468172654	0.307158249001174	0.229122621022011	0.346253614384103	0.443921963883865	0.264247973551365	0.181018771402578	0.284975512841638	-0.0381687302287929	0.250430493577515	0.174133046038813	0.268031078242626	0.224603304764892	0.127619545253577	0.420254234389616	0.196212340658348	0.35383395180034	0.358749645638425	0.171580065767288	-0.141205308840824	0.335591042023005	0.229333016143089	0.239928487106401	0.199549739632038	0.0520957790803368	0.129102186328896	2.56	0.37	33.6	0.02	0.01	0	0.06	0.28	6.13	1.2
Primary	AO	WHO III	Female	39	1986	0	1	1	Mutant	Codel	un-methylated	-0.17193709127385	-0.0373233388058518	0.126402183687504	0.225592761654706	0.248128781953518	0.359279864571305	0.347381429155921	0.139311097541372	0.204339710733888	0.156259108623587	-0.166508245303048	0.156283504948828	-0.0243123050792805	0.249003328377275	0.109861465227826	-0.103120779904843	0.147436078968291	-0.0466707340034677	0.375253195143036	0.151917290740172	0.0634025187743853	-0.365164011888212	0.33316855679787	0.0684295790573704	0.130224531293433	0.0567723921647787	0.00462050023078654	0.0344570043361864	39.36	1.65	85.21	0.19	1.31	0.06	0.12	3.49	68.87	10.22
Primary	AO	WHO III	Female	33	1983	0	1	1	Mutant	Codel	un-methylated	-0.199844539626971	0.038472894476697	0.14563893959603	0.239365948718196	0.267121899437314	0.320374772762146	0.35872651830025	0.150217573398532	0.217522139862245	0.137375429707285	-0.0874400383602718	0.211211106330972	-0.0571640893772083	0.260093752171056	0.0946165547232602	-0.1188779768781	0.098828702639004	0.0327200260730797	0.358021195713432	0.169387607168668	0.0764902087398401	-0.32552418144758	0.328739380272453	0.0677575917496137	0.121377147728786	0.0364696126088109	0.0089338016549922	0.0683802270166971	25.74	2.7	73.13	0.26	0.77	0.08	0.06	3.62	68.43	10.77
Primary	GBM	WHO IV	Male	48	1980	0	1	1	Mutant	Non-codel	un-methylated	-0.112025864693587	-0.0743537262201227	0.167276360912973	0.252927681945294	0.239150022545626	0.357374544883773	0.357089862599357	0.140541120292077	0.25062807158674	0.178717917770602	-0.0777738399831431	0.170307248598946	-0.0317847214152993	0.289438938388694	0.165150333315769	0.00902531372626647	0.262909803221728	-0.0333433689115395	0.378104570052977	0.177202188759107	0.116003242813641	-0.234794160348665	0.355763086534634	0.0747898207322957	0.133750269138015	0.0849642636030529	-0.0213495788234988	-0.0120495545090401	79.69	4.74	273.79	0.27	3.2	0.06	0.15	3.75	35.74	4.36
Primary	GBM	WHO IV	Male	45	917	1	1	1	Mutant	Non-codel	un-methylated	-0.043495714249815	0.120453340548314	0.194919843798112	0.270849250086855	0.292052665689482	0.312744392375478	0.401251823380865	0.181811495966231	0.188402231588564	0.20507323132987	-0.111251952984667	0.215941952747516	0.0285999684321009	0.351827855554746	0.217641834767724	0.00956458838442051	0.334611276673274	0.0650517107968433	0.375067919625301	0.235467969481004	0.147885941426354	-0.321711241030783	0.336071368731833	0.114898549523206	0.199146200232262	0.122238881842931	0.016007110660627	0.0952028774994224	27.22	2.89	93.14	0.11	1.65	0.06	0.33	4.29	49.08	9.19
Recurrent	rGBM	WHO IV	Male	52	244	1	1	1	Wildtype	Non-codel	methylated	-0.101635271194371	0.00860912572384239	0.250912872534302	0.288401037305324	0.219303167784589	0.409332987724531	0.377968962634494	0.147546449305682	0.25359277298644	0.193255291930246	-0.116099547653849	0.238303639568125	-0.0266617972976358	0.259173140135674	0.167173750059617	0.0138177266212381	0.249038891839332	-0.0339472792726301	0.376594938169563	0.229714734992099	0.140392135722503	-0.32004175894794	0.374614957834142	0.120134602575384	0.154981859238569	0.149140610420664	0.0202509220292728	0.0596408395920546	93.9	3.52	566.11	0.64	0.82	0.31	0	7.53	32.44	23.62
Primary	AA	WHO III	Female	45	1976	0	1	1	Mutant	Non-codel	methylated	-0.17692872328662	0.0127271943032375	0.124797955675914	0.278049347232125	0.228810863416638	0.370777619442461	0.342562276248962	0.1421599483144	0.222537864215985	0.22209373164808	-0.029992882323401	0.193247779820829	-0.0105109397080957	0.273093053634802	0.123395095997827	0.0520183244240775	0.207218260897656	0.0258915314779685	0.395637654328834	0.206289111583171	0.108563183878586	-0.33810082651614	0.320615861040557	0.110442531855454	0.147358663726318	0.0711331756662452	0.0215392419757794	0.0481268727912223	97.7	5.24	324.89	0.24	3.09	0.13	0.15	2.43	41.77	5.53
Primary	GBM	WHO IV	Male	54	813	1	1	1	Wildtype	Non-codel	un-methylated	-0.224968883323183	-0.0216630549477457	0.0937991185976126	0.200387036867088	0.210256569504143	0.335328976049875	0.358065575313392	0.167897323352102	0.237754854720911	0.0812853336969189	-0.14189750437424	0.175827846443922	-0.017013687938367	0.325169515329646	0.0825007472721639	-0.0675446191057704	0.00641104652261261	0.0194948307509826	0.346053472546213	0.226568134783428	0.101793955194963	-0.363257230918096	0.356653722394796	-0.0337130884176323	0.133946228190735	0.0755356122773156	-0.0315259988171592	0.121286414008121	26.55	2.36	69.75	1.49	1.28	0.17	0	1.83	31.42	12.12
Primary	GBM	WHO IV	Female	57	938	1	1	1	Wildtype	Non-codel	un-methylated	-0.136172864091939	0.0574627385303646	0.249307663783916	0.325128519664256	0.267438779368659	0.335283029838682	0.428031315006092	0.237465102779509	0.233579595622321	0.244047275634198	-0.138994101355405	0.262809117130704	-0.000801501045197309	0.359637671551505	0.25077530671034	0.0667458656613004	0.388427290468375	0.106097188926746	0.398050059381754	0.264288990270681	0.197293448636228	-0.262675199637709	0.3881789950886	0.204859531729164	0.239567632576845	0.176874050773326	0.0594248973593998	0.0930195472582838	111.17	4.87	349.48	0.94	0.4	0	0.29	4.83	46.2	10.38
Primary	AO	WHO III	Male	33	1952	0	1	1	Mutant	Codel	methylated	-0.232541391387289	-0.0658346784704213	0.103358430814095	0.21725612655259	0.238372754108198	0.357435537709478	0.341210792297176	0.147670348046428	0.218723124634741	0.119925096481662	-0.179704223476012	0.133913926586071	-0.041826352117842	0.249864310445584	0.108222944166805	-0.0937500580431884	0.151313727796609	-0.00778726492098252	0.379697310945489	0.160533972957675	0.0809509295654588	-0.318453534390208	0.340010162841549	0.0582863590012229	0.119252817829837	0.0522567426200819	-0.0236267744778018	0.0438921524906572	48.22	1.7	132.73	0.2	0.75	0.12	0.28	4.14	50.09	10.59
Primary	AA	WHO III	Male	49	469	1	1	1	Wildtype	Non-codel	methylated	-0.193322171518938	-0.00224300024121713	0.11244675697712	0.282645322561172	0.227446691459752	0.402774928392231	0.35402599283211	0.155028273250287	0.243234068486679	0.159296218546979	-0.172137643824816	0.191251953217948	0.0363300958107984	0.277732141465979	0.147534871088161	-0.0156870596857512	0.184000874616426	0.0475908949693131	0.37267597615934	0.223168727917913	0.165015976024422	-0.33065598148964	0.359616539905699	0.0464339347214007	0.18096146954046	0.110978672072662	-0.000739674228941629	0.0652544158908463	141.96	7.17	146.33	0.33	1.36	0.11	0.45	3.3	49.58	14.25
Recurrent	rAA	WHO III	Male	45	515	1	1	1	Mutant	Non-codel	un-methylated	-0.14573237059327	0.0807948990199607	0.176634471496039	0.305840950641181	0.268551737795965	0.353028896912613	0.379836433383318	0.217029542259833	0.240412333977013	0.210298962721672	-0.119512355484393	0.219364394921703	0.051222201030207	0.293004387240057	0.157391553817172	-0.00493138512109197	0.245331742665646	0.011323536089708	0.378176716826679	0.2074779397905	0.108169953492963	-0.337392988290491	0.348770479798393	0.183308525740616	0.183150375862303	0.12801167960071	0.0273179978730569	0.0688646108869463	44.02	1.89	71.97	0.27	0.96	0.21	0.11	3.9	49.88	13.99
Primary	GBM	WHO IV	Female	50	363	1	0	0	Wildtype	Non-codel	methylated	-0.233335820286621	0.0326104482815231	0.156134057555218	0.222049318443365	0.208248304689572	0.375335837929954	0.337210785012301	0.127081322452921	0.137280379106816	0.0800469751360795	-0.14026803628233	0.174852555767008	-0.0476721465540246	0.240079590082581	0.0331543486054754	-0.0987563752188325	0.0607997562714985	-0.00592609127490714	0.391739803722786	0.180759784666623	0.0685837029087079	-0.368910393610815	0.326520954763493	-0.00411287821099966	0.0927596426341822	0.0761223411834802	-0.013472572451233	0.0792545584514112	34.11	2.34	106.85	0.12	0.47	0.12	0.21	2.78	47.15	15.77
Primary	AA	WHO III	Female	47	1361	1	1	1	Mutant	Non-codel	un-methylated	-0.213864512805617	-0.0675363086934915	0.0977712704256958	0.255361346046101	0.219481297233554	0.371277436869523	0.326133929077869	0.116555003933586	0.241720986194573	0.0881280272374094	-0.096557067094276	0.138036936315762	-0.0505272145324317	0.279926318485518	0.0990263130034476	-0.0558208717200521	0.0559272215271182	-0.0475791648586256	0.368772515534517	0.19971592544641	0.0639469476038107	-0.390479666485746	0.32972091942971	0.00626644561825468	0.146149741582692	0.106286271661937	-0.0190941630216464	0.0451910444098519	54.49	3.67	48.26	0.2	0.54	0.04	0	1.88	25.25	21.35
Primary	GBM	WHO IV	Male	51	1936	0	1	1	NA	Non-codel	methylated	-0.126820637416557	-0.00457259455493529	0.19375876054567	0.345664351749424	0.249114649507421	0.372292206200121	0.392116880683776	0.274920062600125	0.188279149965162	0.281460573794028	-0.0739744057002777	0.251706712189031	0.0331867352318702	0.285855052234997	0.211200184369713	0.124443581423025	0.379232948397387	0.0131729414238227	0.398105812588397	0.251433941852747	0.193911908043717	-0.17192584503658	0.373096928897674	0.242496452708316	0.217991247333521	0.154715494863807	-0.0044121812164532	-0.011822425233427	145.29	6.39	561	0.18	0.43	0	0.63	0.96	39.92	7.1
Primary	AOA	WHO III	Female	45	1929	0	1	0	Mutant	NA	methylated	-0.190534341894429	-0.0173156960396859	0.038135731119563	0.12094430174355	0.184406177589853	0.332163633167859	0.315395634261044	0.142442008196755	0.198918361857786	0.0640122469158949	-0.0333497127895188	0.137489188150392	0.0166139470909168	0.272820937029524	0.0668434756727746	-0.0197183967105644	0.0788907561705565	0.0516043312742308	0.33065346001239	0.234119309549487	0.027357478059375	-0.293978958120467	0.294732718729944	-0.054586914345912	0.123292811760558	0.0607675246444612	-0.0357127646356615	0.0869840416276483	1.74	0.71	5.79	0.02	1.21	0	0	0.25	4.25	3.85
Primary	AOA	WHO III	Female	27	293	1	1	1	NA	Non-codel	un-methylated	-0.0236016409421889	-0.0445157259050015	0.202747213019331	0.302306942174327	0.24913162523226	0.383724242275182	0.349191395268274	0.212943163471938	0.201158407934681	0.234394010952689	-0.109100851228286	0.221012589219164	0.102661497746958	0.286310011842987	0.251029763940936	0.118411868819919	0.391127509904504	0.0193762960924301	0.406938748210018	0.188024947247707	0.144018359896989	-0.259224322906226	0.381664964052275	0.182212363951678	0.200246867640704	0.128885646956193	-0.019758530858127	-0.0681674097628107	197.3	5.55	777.17	0.42	1.4	0.1	0.04	4.6	35.92	8.1
Primary	GBM	WHO IV	Female	44	401	1	1	1	Wildtype	Non-codel	un-methylated	-0.207619149432732	0.0260213636435413	0.0840301768364138	0.258998458570363	0.225078910316368	0.392948386369816	0.409043879965327	0.170327556148581	0.226593516022676	0.131940786468658	-0.221682940551387	0.253665289524877	-0.0345255611451327	0.29024725652233	0.132472979007154	-0.0456177580119148	0.202861181803212	0.0902540813335671	0.372591122654784	0.215917419965804	0.166214910793133	-0.334388142158985	0.36533624472431	0.0370110039455908	0.166286068384662	0.111266585752244	-0.0246746715770857	0.115558170215343	42.62	7.02	74.41	0.09	0.97	0	0.92	2.9	44.32	11.37
Primary	GBM	WHO IV	Female	52	250	1	1	1	Wildtype	Non-codel	methylated	-0.143491364566782	-0.0163519932912769	0.0860714303680839	0.274125791364619	0.217896380560407	0.388996889672984	0.347912487982522	0.134140594023245	0.241610336128669	0.114952651921571	-0.0592827539911815	0.141111514936912	0.019692767581568	0.29500193043778	0.126805001970132	-0.000867330621366509	0.195118522946114	-0.0532224634288607	0.38087757716209	0.22809157220959	0.115539470439073	-0.345775926257649	0.346879819004182	0.0911584429001693	0.164418494107873	0.114891360567517	-0.0101051135889721	0.0504956080378165	64.31	3.69	60.99	0.3	0.94	0.07	0.05	2.22	33.26	29.19
Primary	GBM	WHO IV	Female	45	414	1	1	1	Wildtype	Non-codel	methylated	-0.223124149764578	0.0336403328927974	0.0739619819858394	0.195826723614439	0.257638570603282	0.317838437656327	0.36692010701948	0.200048735134461	0.214375531973024	0.0524630497877374	-0.271193215499635	0.241357800644909	-0.0849722745611594	0.277141806954246	0.0478019357623574	-0.120261640108975	0.084542634925971	0.0832186559911971	0.370590154692918	0.193959037472207	0.183244338416927	-0.309047058721969	0.356334484027138	-0.0111175000576066	0.118729282896955	0.0677752392353111	-0.0289862861282306	0.149195836328797	54.58	6.6	63.53	0.9	0.54	0.06	0.14	2.53	53.08	7.88
Recurrent	rA	WHO II	Male	51	459	1	0	1	Wildtype	Non-codel	un-methylated	-0.0226727778289889	-0.0301679469235366	0.243813629651311	0.332180196219462	0.237095583226605	0.389161941173321	0.376316678630024	0.198563796528556	0.232456254616463	0.247247708866628	-0.11263922656744	0.22362184447925	0.052598021423746	0.312399084959006	0.213245763852194	0.0824221121128646	0.356880307905201	-0.0197157858363105	0.385657104622187	0.2312443272404	0.181708048289289	-0.244775723858598	0.371909073717435	0.147913352229829	0.220143795827801	0.168640848050192	0.0535927588237259	0.0552718943628849	97.54	2.24	153.83	0.32	2.68	0.58	0.1	3.21	24.06	11.75
Primary	GBM	WHO IV	Male	33	710	1	1	1	Mutant	Non-codel	un-methylated	-0.120924221178793	0.0992960042440016	0.258321787789361	0.275832141661646	0.280280742878576	0.331588145379778	0.394556805103162	0.213238706881466	0.242212841261566	0.222952267497287	-0.0875523668816792	0.218431396503662	-0.00182070151791926	0.299526460356314	0.146302600644315	0.00130519746654465	0.26615768890924	0.0749115336788286	0.381872940934448	0.188288023522491	0.125009265811563	-0.2134142899752	0.348907677265208	0.127929247940989	0.167157704827466	0.124784152458554	-0.00168221010947537	0.108417689992454	49	3.36	143.08	0.2	0.82	0.13	0.1	7.34	50.04	9.35
Primary	GBM	WHO IV	Male	63	86	1	0	0	Wildtype	NA	methylated	-0.153659398625449	0.0855338721410197	0.14085865036015	0.276285544114625	0.205657153000257	0.389045513729929	0.436700543562791	0.248769512853188	0.124000361793123	0.262156455828803	-0.0715477813529447	0.302004232619979	0.130299141214042	0.335541301068325	0.186771571598591	0.0904459998375323	0.351763499552149	0.236885976310622	0.340968839240725	0.314353047931757	0.173103155407307	-0.219874231434367	0.331372466172949	0.215439300738166	0.220112807590069	0.142394494649561	0.0591709745647649	0.115921333179655	10.67	1.58	50.48	0.09	0.06	0	0.06	0.41	8.08	3.26
Primary	GBM	WHO IV	Female	49	1854	0	0	1	Wildtype	Non-codel	methylated	-0.175616730078836	-0.0760379320918413	0.0814857055562124	0.246342083481278	0.196083033948152	0.339384072360369	0.35834841680403	0.150485720603038	0.269678339085818	0.10714327332729	-0.046681795925216	0.153477838742085	0.01666105894362	0.319430493235435	0.115083161778536	0.0410617168004427	0.0687709582266618	-0.00745642027942903	0.354388398866257	0.244326226372852	0.0853861324661469	-0.3581269108656	0.355888911970065	0.0263397953266119	0.181259137395274	0.115294141397252	-0.0377099863990918	0.0963924194043529	22.43	3.45	58.9	0.65	2.14	0.03	0.05	1.58	14.61	20.59
Recurrent	rGBM	WHO IV	Female	43	267	1	0	1	Mutant	Non-codel	un-methylated	-0.136891829388156	0.205208297335484	0.160775831446052	0.299657341073343	0.293203057061995	0.299171486754842	0.409545211286059	0.214630931170527	0.186203612977717	0.167388191979885	-0.144154360677152	0.235363804139721	-0.0542625032816848	0.331909358526604	0.141867532871145	-0.0242444820337444	0.274742159884222	0.126412876517286	0.369844297458541	0.223120330417322	0.130731735830783	-0.343064804113298	0.330779907887006	0.204872649792547	0.156691827435975	0.12738761637209	-0.0225043856757732	0.166267465977976	92.4	5.02	146.49	0.19	0.07	0.04	0.22	3.08	60.48	13.55
Recurrent	rAA	WHO III	Male	38	1068	1	1	1	Mutant	Non-codel	un-methylated	-0.161123066809619	-0.0740132423476223	0.0440633488282007	0.194736715419723	0.246613520725571	0.347901870804487	0.341955000225788	0.134429484321851	0.24687063707602	0.0767123279115658	-0.16236142494472	0.159899269862185	-0.0675489310480278	0.277754709674714	0.069340881510351	-0.105517431714658	0.0413737643998031	0.00174815406172561	0.373073038366119	0.153191377347606	0.0272495103508154	-0.35185044689377	0.358594815901974	-0.0334620142192608	0.129271991973463	0.0691971096702018	-0.0395654966343156	0.104187365599397	20.1	2.91	39.53	0.41	2.2	0.08	0.18	2.94	45.06	26.96
Recurrent	rGBM	WHO IV	Female	46	104	1	1	1	Wildtype	Non-codel	un-methylated	-0.191541851679579	0.118431839900734	0.148669490220379	0.329058247670486	0.290032539832301	0.327959263520835	0.423078366386633	0.258095979085815	0.212412912527511	0.215114791446142	-0.133981939518687	0.28776334866676	0.0131802966747885	0.321664486510146	0.249293303071763	0.0430710494367681	0.305798886995277	0.168193181099339	0.369260174906197	0.237171261581689	0.221518180091949	-0.309912637023086	0.35858067300193	0.157279484608378	0.184345048731278	0.163428289046191	-0.0253817635699767	0.139022901639238	120.45	8.35	162.51	0.02	0.05	0	0.79	4.59	41.53	16.04
Recurrent	rGBM	WHO IV	Male	23	259	1	1	1	Wildtype	Non-codel	un-methylated	-0.119188259101254	-0.0193015926488734	0.108054256562829	0.264651626384752	0.239134528740245	0.380412901172675	0.397644313623174	0.209257370562093	0.247789693332153	0.134784059685699	-0.185473871740046	0.187920122570126	0.000208136646510539	0.308785173627374	0.132262702186014	-0.0385818179805055	0.196130132415372	0.00737388642326548	0.379526543210782	0.238099611334365	0.131723586512357	-0.338838252856432	0.370772693408778	0.0713440597117787	0.173769922801096	0.150404186006746	-0.00972513985475565	0.126707353080861	38.2	3.97	89.02	0.35	0.76	0.19	0.17	9.45	36.11	28.2
Primary	GBM	WHO IV	Female	57	1826	0	0	1	Wildtype	NA	NA	-0.163636743911314	0.117233987046224	0.119692131258105	0.261488477736557	0.213631098592032	0.349285395144133	0.401182349610746	0.186462482573687	0.164147958679034	0.203045565797465	-0.0922014194388038	0.27181337790639	0.12784470737703	0.287813552794499	0.10736517752805	0.0441515069526048	0.287352580278968	0.195262613682197	0.333257923265799	0.290890128460893	0.185814779613709	-0.174791091827641	0.320771383696419	0.156610164542008	0.218099792934515	0.127532478846363	0.0572142516990367	0.120515127204551	2.5	0.77	32.18	0	0.51	0.01	0.06	0.33	9.89	2.9
Recurrent	rGBM	WHO IV	Male	34	329	1	1	1	Mutant	Non-codel	methylated	-0.168162053018597	0.147290648255316	0.152729191138553	0.290645017357115	0.245534634536448	0.300506382244696	0.349522209683072	0.180000928265893	0.220032326474192	0.166707730828564	-0.12832590721896	0.253298540847448	-0.0711003731109904	0.262600623965448	0.117301830340498	0.0115318210048004	0.228513921856307	0.0996390762237315	0.350096990357833	0.193168346842827	0.139567959215028	-0.256343664131959	0.325659443433439	0.0770816245355905	0.142402500823268	0.0908152017129757	-0.0349371322546042	0.124173516396705	204.54	7.9	104.1	0.06	0.05	0.04	0.06	2.31	48.38	12.54
Recurrent	rAO	WHO III	Female	54	1817	0	1	1	Mutant	Codel	NA	-0.197551410340948	-0.077203218158231	0.1606315998054	0.203985430717401	0.266088097146565	0.266012466286904	0.348903854933886	0.119939072451401	0.17233768419903	0.150394253414179	-0.178309911937783	0.166577543596549	-0.13047496397487	0.258263518050023	0.0243445827577183	-0.120924929449649	0.034487233248016	-0.00781292982562411	0.354877837991584	0.112798449277447	0.0373215730647301	-0.346261434381704	0.314737717314492	0.0104663462175906	0.0951499853295562	0.0051130421269104	-0.0119597016754398	0.0167979973113148	4.67	0.3	55.3	0.02	1.12	0	0.06	1.66	39.47	8.53
Primary	AA	WHO III	Male	55	855	1	1	1	Wildtype	NA	un-methylated	-0.128914675539751	0.0210699461279268	0.0816485613333643	0.207547651194691	0.201696570441638	0.387810569209498	0.37335245540305	0.177016102676232	0.192799781144051	0.208207551968169	-0.0966658336463053	0.184159818950876	0.187634207667318	0.281283333544666	0.172694676430263	-0.037599133113974	0.25646803569741	0.157336219457291	0.316354273460984	0.32068499165088	0.1158287869817	-0.266247275188894	0.315339766330266	0.0856240611106861	0.181137407472714	0.129308866142383	0.0346327577366365	0.0725580144776763	0.89	0.78	26.36	0.17	0.74	0	0	0.73	5.71	4.78
Primary	GBM	WHO IV	Female	65	247	1	NA	NA	Wildtype	Non-codel	methylated	-0.286884664658293	0.140447925250192	0.105381902295542	0.225245464406825	0.233671235484995	0.362196957673669	0.362138137924435	0.171278639143998	0.167571804705437	0.0972305616698332	-0.178065132838492	0.26853825214097	-0.101344181427409	0.256476356864129	0.0835126169956214	-0.0632154845325795	0.135840846467438	0.197802621440028	0.344662929306076	0.219448964041622	0.103811764296378	-0.388274891595392	0.336637947702793	0.0644987175503196	0.131920551248431	0.0761666145279859	-0.0113486527441464	0.206435530952106	154.12	4.17	168.79	0.1	0.03	0	0	1.66	53.26	7.24
Primary	AO	WHO III	Male	27	343	1	1	1	Wildtype	Non-codel	un-methylated	-0.168064114700772	0.020421958660443	0.163097853753212	0.218212765772567	0.240039902204019	0.377796240417	0.352139887206993	0.158570620233027	0.221469927911232	0.153765694277827	-0.138200870997186	0.208137126781207	-0.0163781816504466	0.261086661110658	0.130678405057446	-0.0283862089813604	0.20586281784721	0.0601378892260529	0.371929802728943	0.24605669524935	0.113800290132064	-0.384769498813224	0.322386319702598	0.0753460602997157	0.146014907830878	0.0680899367031852	0.0192600779169929	0.0948797452747685	48.61	1.3	74.73	1.74	0.45	0.01	0.33	1.53	51.31	7.01
Recurrent	rGBM	WHO IV	Male	64	304	1	1	1	Wildtype	Non-codel	NA	0.00560178547671639	0.0702705215715543	0.360011179898862	0.397053838826642	0.248714320284513	0.354740017037378	0.433592984304848	0.242877973990185	0.252417602451706	0.290846696975462	-0.0109728861093984	0.30942948076267	0.211155805108574	0.355846343988999	0.305452623912743	0.220243581445364	0.480336402069585	-0.000420162116245402	0.403174644335212	0.2913669312256	0.238769632665009	-0.219323387097698	0.396736578735645	0.269457712782097	0.295139016511224	0.197671313066514	0.0783797726362153	0.0465487109167079	122.38	1.99	401.31	0.53	1.38	0.27	0	8.73	34.96	4.45
Primary	GBM	WHO IV	Male	65	780	1	NA	NA	Wildtype	Non-codel	un-methylated	-0.0653996639336913	0.0392702193388616	0.170993431850215	0.31854175022692	0.287668035162969	0.387702795385322	0.424148860562897	0.190635001431394	0.221416138639292	0.203230862359567	0.0098065310115607	0.230110701115161	0.101138919842728	0.335435626240611	0.165249232549065	0.079911365187213	0.305003286397356	0.0753318710714165	0.392898648012857	0.245635654640286	0.207179844602453	-0.266014952831906	0.36618726044465	0.164227020157376	0.197031901078441	0.166964252214343	0.0324513971304158	0.0957583046373112	57.78	2.03	183.87	0.11	1.64	0.16	0.25	7.28	38.39	6.84
Recurrent	rGBM	WHO IV	Female	46	221	1	1	1	Wildtype	Non-codel	un-methylated	-0.0693338056983621	0.0801156457707818	0.21258701393263	0.324370941398494	0.250789805128475	0.386787501232109	0.454276491201985	0.290357988943292	0.231289624986045	0.224065497179434	-0.0387991874021715	0.270180064844626	0.0227151256568583	0.321010069051969	0.233738387190411	0.16191795217302	0.383172821855611	0.0840105973485798	0.388673313816832	0.252425498670725	0.203006107456199	-0.275897789273337	0.389429382864734	0.21324004138241	0.239108038976785	0.20132918746307	0.0560131979251189	0.146707354917943	24.61	1.78	142.93	0.07	0.28	0.08	0.36	2.8	37.1	6.15
Recurrent	rGBM	WHO IV	Female	45	185	1	1	1	Wildtype	Non-codel	methylated	-0.106857353516577	0.0813085034576509	0.186283218607162	0.362401941857469	0.249040666357765	0.401794617691596	0.42286667561605	0.228098048227532	0.236418600993389	0.226874002920809	-0.208011743818478	0.250407973006266	-0.0211674663674591	0.344137388463387	0.185204176256321	-0.00940449707030981	0.328713350066744	0.0397568846697521	0.378338628067938	0.244258443438119	0.193962653931671	-0.340542852408568	0.385087049629827	0.139040826486269	0.192971352360423	0.176025038132466	0.0270932813193292	0.0965413939057359	48.5	7.07	85.38	0.15	1.15	0	1.06	5.07	49.13	11.61
Primary	GBM	WHO IV	Female	72	399	1	1	1	Wildtype	Non-codel	methylated	-0.108006275123148	-0.00506150837724008	0.224236575507297	0.319590598892805	0.250580075181314	0.325247702039368	0.388816163295427	0.173906891663959	0.206619609763302	0.273304329523986	-0.0237194425132953	0.237611109128824	0.0526169476511503	0.316857996420736	0.203676389586692	0.167937803682921	0.391256273456049	0.00490074087410609	0.404887305108635	0.213929690263753	0.188882702905643	-0.216024727979122	0.382730906332355	0.164932303116885	0.214696928350691	0.139051675460812	0.0686287026165305	0.0176697538124496	56.79	2.73	149.68	0.43	6.73	0.08	0.13	4.82	28.8	7.07
Primary	GBM	WHO IV	Male	55	1005	1	0	1	Wildtype	Non-codel	methylated	-0.192983250168171	0.0602636694717686	0.147711177653306	0.279710840727297	0.23520407205888	0.303636798423058	0.434271367292004	0.218469452946088	0.163063427980528	0.247182666240524	-0.0599225566156235	0.203351520915472	0.0165042959427663	0.313197117805019	0.137725781018581	0.0683698508219604	0.238741419431783	0.0800469919599611	0.391370028286932	0.220751171677796	0.0977234294308587	-0.331088537126378	0.362090010512894	0.139907181472809	0.174134705896898	0.153504151716791	0.0151980553454243	0.0992344305644491	157.5	4.29	116.06	0.85	0.06	0.54	0.71	17.42	62.91	7.33
Recurrent	rGBM	WHO IV	Female	52	77	1	1	1	Wildtype	Non-codel	un-methylated	-0.187188061592607	0.0722451918787893	0.13912286623565	0.311654447476273	0.240531845345362	0.341612404191059	0.386276799638945	0.175834258219277	0.183608555935312	0.151189732992134	-0.1024122190627	0.265122590247745	0.0292145141240078	0.29059778121001	0.111662485771011	0.0204494165078647	0.22773987420852	0.0912038438575082	0.354254102348376	0.203018846224667	0.154547521374154	-0.360220204550364	0.368735056545477	0.0760211471083834	0.175139574842288	0.123852036831037	-0.0302816376608758	0.107972414953717	165.94	7.36	40.3	0.06	0.41	0.21	0.13	2.62	63.61	7.51
Primary	GBM	WHO IV	Female	70	44	1	0	0	Wildtype	Non-codel	methylated	-0.121865616889307	0.00789626663822767	0.149137492304688	0.312139284139546	0.253361983406904	0.362830008472246	0.39343898318589	0.178100925658277	0.233167847008992	0.210401355703156	-0.101626888510787	0.226623071790401	0.0347113661886625	0.328399208568745	0.147026182419001	0.0280539067059101	0.21578534748203	0.0540562864883134	0.368815264771005	0.231446261745164	0.149668884170662	-0.239874920035212	0.367104533865843	0.0796212677510638	0.178993605655915	0.129514440261349	0.00851307425881247	0.0821003325684821	17.21	1.76	85.46	0.11	1.89	0.11	0.62	1.86	76.07	7.64
Primary	A	WHO II	Male	23	801	0	0	0	Wildtype	Non-codel	methylated	-0.174307414982823	-0.0642706686886007	0.114742521033792	0.283326131478846	0.228589012259164	0.394602873590407	0.382704811396225	0.135626337542496	0.277154513645952	0.13427230825784	-0.0382703872096179	0.151599125004776	0.0140106158434498	0.298947498967223	0.175095893321125	0.0514203791270945	0.14543006878475	-0.0383425803949828	0.376998590925131	0.228863987323424	0.109457896799642	-0.349888813185306	0.371246378130574	0.0994136268603713	0.189634744296755	0.145386191796286	0.0373696814771121	0.0484540439142756	49.23	2.48	67.51	0.61	2.08	0.04	0.06	5.19	22.12	26
Primary	GBM	WHO IV	Female	60	494	1	1	1	Wildtype	Non-codel	methylated	-0.194558488157084	0.105819523361734	0.139965401328081	0.296148091858475	0.268316690577472	0.359127248222138	0.42376287196819	0.239586240609713	0.215217292987384	0.165094940763291	-0.0742410093809724	0.281759611795589	-0.0276991487638904	0.315197371678688	0.138608672346767	0.0645692786806509	0.260107450030729	0.120412734462758	0.355393889061731	0.235701498418559	0.173556872953616	-0.26933797781273	0.36145398838295	0.16788778987098	0.185007029502867	0.129230042783217	-0.023546466811357	0.158798102014937	58.47	2.44	103.52	0.2	0.25	0.03	0.99	2.06	37.65	8.18
Primary	GBM	WHO IV	Female	58	1179	0	1	1	Wildtype	Non-codel	methylated	-0.145388586056448	0.0470866064644357	0.139034294475845	0.249918597162478	0.249307781720749	0.393237050722035	0.382772905213447	0.18456447692271	0.270151843201758	0.164266388987187	-0.0551966608737932	0.198556377900833	0.05383928054	0.297809463904121	0.130113838291789	0.0383968165746123	0.19354943858648	0.0455453716033735	0.371338434515911	0.214979869995346	0.097368906295399	-0.301241980042205	0.362413001071199	0.103231422223579	0.182006309266462	0.135156537713497	-0.0244342393007711	0.152412462054359	34.1	2.11	70.2	0.63	1.15	0.03	0	2.9	26.66	29.38
Primary	A	WHO II	Male	29	750	0	0	1	Mutant	Non-codel	methylated	-0.122401275085383	-0.029943714919186	0.118140434074695	0.244278711691749	0.264338612019723	0.35168220853025	0.355631644256065	0.155799007013338	0.247635487390135	0.16000843236272	-0.156165256922689	0.186686261156079	0.0207677979975549	0.302920257132937	0.182092278902245	-0.0756679210934462	0.171464900276453	0.0776740549764943	0.378531127755892	0.189423907568982	0.0996330430412205	-0.414651745878649	0.328579227036951	0.0580263976713291	0.182623803626269	0.0885924472235376	-0.0168733320437722	0.0502197261997186	69.71	2.6	74.85	0.14	2.33	0.16	0.05	1.6	39.05	11.64
Primary	AA	WHO III	Male	36	1626	0	0	1	Mutant	Non-codel	methylated	-0.159011007087063	-0.00321661291949648	0.129197754440204	0.279638643101239	0.246443162763385	0.341367168708402	0.358724895583778	0.154018054499672	0.197681373300304	0.143045844845434	-0.116270592337614	0.208293374314878	0.0146311941405144	0.29348930858577	0.206033412697926	0.000123946823614429	0.248117828893429	0.0610521933053934	0.397753598779978	0.19933695829937	0.12262172707515	-0.353326888258715	0.341397514416206	0.137449094443861	0.206283711340312	0.0720848717236838	-0.015158032892727	0.0219189325096941	81.42	3.03	118.76	0.23	5.77	0.05	0.04	1.46	39.1	4.29
Recurrent	rGBM	WHO IV	Male	46	157	1	1	1	Wildtype	Non-codel	NA	0.0154930361065123	0.117657776904137	0.376866168685948	0.380652913067068	0.270510440667821	0.358000805220835	0.426755010247675	0.254336722749528	0.244285393316081	0.32668237902991	-0.0472464455251207	0.332822183931324	0.0960287257368615	0.342974884846992	0.321717538036284	0.206502618517158	0.501869764235615	0.100233559906207	0.440034015550957	0.2885893364651	0.217070222606963	-0.139769883366672	0.371430212576182	0.30156632055714	0.309694463017859	0.215370331929167	0.0547865840895895	0.0812305980996941	152.56	4.78	299.08	0.38	0.46	0.18	0.06	4.98	29.41	9.09
Primary	AA	WHO III	Male	40	110	1	1	1	Wildtype	Non-codel	methylated	-0.239608760530169	0.0217743628939132	0.10190621502241	0.230564631022682	0.253151807104377	0.340065145587178	0.378430054386115	0.165862013326524	0.229885859735843	0.0753494435073014	-0.192770116464416	0.251873400845903	0.0276725007420859	0.319973202830126	0.0732699824932353	-0.070788786888104	0.118912445381784	0.110086394569403	0.358337562443916	0.231053599519172	0.172494048718118	-0.275603944601056	0.353532172950773	0.0119636423656671	0.148276193275047	0.11322135776783	0.000698185487273611	0.158141856935424	55.27	3.45	38.25	0.12	5.28	0.04	0.63	0.59	42.09	12.59
Recurrent	rAO	WHO III	Female	50	1594	0	1	1	Mutant	Codel	un-methylated	-0.204267341201846	-0.0227303051763561	0.154885317427212	0.194519610950793	0.241357760246795	0.348097498010887	0.328633632293334	0.116185517599258	0.20266111662694	0.112470448373859	-0.19541489099624	0.183978213712627	-0.128040030113076	0.233741890613735	0.0688608689043003	-0.112938962773058	0.0113758861917213	-0.0207023914818989	0.38253734940764	0.128654207170446	0.0494622310047182	-0.387985432548191	0.334243786315799	0.0258319274723155	0.112113044921749	0.0296486876247297	-0.0193724457490345	0.059691077517446	17.95	0.98	79.92	0.11	0.67	0	0.1	3.62	41.09	12.48
Recurrent	rGBM	WHO IV	Female	45	89	1	0	0	Wildtype	Non-codel	NA	-0.135233368739424	-0.0490759011902672	0.151215214951205	0.308599120675237	0.292094774387151	0.345598514762792	0.404478778715703	0.207029696291082	0.208776643586271	0.188876034978508	-0.235220219132233	0.245981464940978	0.0799055159168202	0.33831375312255	0.162933025584018	0.0400874539775051	0.32043664554508	0.0211369372963724	0.384353972947981	0.256728092358787	0.205984953400481	-0.298629480018891	0.398679964611574	0.119678384106617	0.20629746548153	0.145441525282297	0.0346720336570088	0.0789385985369708	54.2	5.84	111.93	1.51	1.98	0.06	0.14	2.56	63.47	6.13
Primary	GBM	WHO IV	Male	68	127	1	1	1	Wildtype	Non-codel	un-methylated	-0.249354430248531	0.0991517989337001	0.114824852486651	0.268146359354276	0.274674608767832	0.357988693925369	0.405111963743397	0.183752665151388	0.207272515399892	0.145934002124612	-0.12129030507002	0.267850761239779	-0.0255063720746963	0.311916321648922	0.0977283916680936	-0.022846279223344	0.212244113436599	0.100178430189355	0.362915311384714	0.215072550306451	0.185356544139933	-0.323526252334283	0.357994972843604	0.122578969809948	0.144241285035836	0.0765651571527467	0.00655491810779035	0.104147879641039	92.89	3.76	58.92	0.48	2.3	0.01	0.96	1.86	48.1	5.98
Primary	GBM	WHO IV	Male	62	1556	0	1	1	Mutant	Codel	un-methylated	-0.252130074374184	0.0177582427794819	0.118180634949878	0.202230366620997	0.248978451907509	0.33110946533175	0.326567818759361	0.116772337422923	0.212427622896619	0.0505210004887847	-0.146815465788819	0.168333254582105	-0.120749612808206	0.244233842916435	0.0514166402867865	-0.153598790865393	0.0219684385343158	-0.017440264781919	0.384172302630275	0.164907783673598	0.0596712672431858	-0.397388227492185	0.319961431087605	0.0182256583093323	0.0941454487954323	0.0204566759876488	-0.0330850308728366	0.0865311715766406	19.21	1	48.98	0.16	1.33	0.05	0	1.9	43.29	8.91
Primary	A	WHO II	Female	22	1558	0	1	1	Wildtype	Non-codel	methylated	-0.0450093048748392	0.0307392212815697	0.251917307785228	0.359713007553996	0.220694193413361	0.359061670227836	0.385881286835617	0.20703002256621	0.223023258272738	0.291881983906804	-0.0376555850289232	0.21364530890847	0.0779091846340946	0.305072195614424	0.239860365745001	0.151527140817191	0.42007301171828	0.123619326893751	0.440588374215706	0.241915484906868	0.168226859907567	-0.292747958815531	0.372439666319038	0.210970480133969	0.234368572873447	0.180394605392668	0.0139062209110106	0.00790865630722617	99.47	3.35	733.11	0.26	0.36	0.07	0.05	2.19	37.41	7.05
Recurrent	rAO	WHO III	Male	35	NA	NA	NA	NA	Mutant	Codel	methylated	-0.241576322837493	-0.0650005813434642	0.148421644058587	0.20885300504851	0.242007613257182	0.362285843882006	0.325261000820946	0.11856077473543	0.21004454017401	0.128619682979026	-0.167519788498967	0.140386365037298	-0.121466930567705	0.211620766435706	0.0562862716756577	-0.102913902197931	0.0457647245960812	-0.0417491502265491	0.369853788538301	0.124402949583595	0.0502315314253531	-0.394307791429517	0.323170245086092	0.0433905331190983	0.102387507003844	0.0412803937364473	-0.0219952612066941	0.0144865256181065	17.61	1.03	145.12	0.16	1.13	0.04	0	1.67	57.64	9.92
Recurrent	rAA	WHO III	Female	37	1302	0	0	0	Mutant	Non-codel	NA	-0.184312880348154	-0.041148721192757	0.117706782875016	0.237209768016653	0.27185563867596	0.382598531358385	0.34954235060031	0.145569852935446	0.174999356924351	0.139635965029199	-0.156507072880128	0.145466255291969	-0.0305683495383208	0.283670802141138	0.122077333470815	-0.0827398359008177	0.0940680797475752	-0.00492722687431961	0.36042129683355	0.169629360011956	0.0753516366133624	-0.368198998860652	0.29889073631997	0.0450017276450939	0.135148041272547	0.0487403673885872	-0.031885897096214	-0.0055793746636821	30.77	1.43	87.87	0.08	1.79	0.03	0	3.1	52.11	11.27
Primary	AO	WHO III	Male	33	1531	0	0	0	Mutant	Codel	methylated	-0.118920104599141	-0.00506541745140159	0.130108072885023	0.232999936289429	0.238645957130064	0.371679433522915	0.324162754185723	0.138687322267984	0.211467320487819	0.149062832053818	-0.111461049101445	0.161677546231976	-0.0434547773991139	0.234131197733816	0.0987993472732702	-0.0294862636971519	0.147022870457615	-0.0118862258084215	0.368702587368903	0.167184277844779	0.0696014523462385	-0.356835949457398	0.347348452977749	0.0422945428809442	0.134606791358326	0.0778072109479361	-0.0145088256174317	-0.00126025954332313	151.03	3.4	273.65	0.15	1.15	0	0.05	3.83	45.27	6.82
Recurrent	rGBM	WHO IV	Male	31	338	1	1	1	Wildtype	Non-codel	un-methylated	-0.138996072915966	0.0666744114622219	0.169694939233471	0.301931654997585	0.244046615448331	0.345533799132807	0.389939496834203	0.159451356835321	0.201580488672762	0.167768152924559	-0.117807674068076	0.222400450320279	-0.0237253256444549	0.302079641034191	0.148118017607703	-0.00667117466808348	0.261390651551968	0.0963578867921623	0.382976443440786	0.212613703038888	0.149562442327841	-0.258700347970999	0.360213004902531	0.0967774526710013	0.160392276724053	0.133087556402894	0.0179683885903546	0.0639868434208512	280.59	6.68	91.63	0.28	1.13	0.04	0.17	3.71	46.29	8.84
Recurrent	rGBM	WHO IV	Male	45	176	1	1	1	Wildtype	Non-codel	un-methylated	-0.0892710133291793	-0.0489500815706038	0.207382502362795	0.333537486436412	0.227386219564089	0.400813734097397	0.369600345339397	0.194306949659546	0.237036483086879	0.213821503143939	-0.0528300207417055	0.164050331624082	0.0678050156723737	0.277075065441438	0.187937892467513	0.0799789327278362	0.311265877323649	-0.0581490517878866	0.384347348573334	0.218668888839559	0.123975023812524	-0.280393510986491	0.360779578365732	0.153287366663234	0.158994184349528	0.142325368526615	0.030866060721382	-0.028686921932011	219.97	8.27	371.26	0.47	2.57	0.2	0.2	6.36	24.08	17.61
Primary	GBM	WHO IV	Male	60	540	1	1	1	Wildtype	Non-codel	methylated	-0.00680039238313163	0.0777702000716786	0.344896158190412	0.407081281676598	0.254953121787559	0.366184781983221	0.434337874430089	0.260954542534516	0.20508057068801	0.314425569756811	-0.105520004396064	0.271352514769688	0.0736498648952326	0.326202416782316	0.270665694640087	0.15328177865491	0.466657104608147	0.0530967284519187	0.408443500846404	0.259950151758999	0.230675212779516	-0.208517441850162	0.376499407287591	0.271235243675821	0.249809896845769	0.21875624048441	0.0543653902411067	0.0148985767789515	78.11	3.92	383.89	0.65	0.41	0.47	0.4	3.07	47.11	10.79
Primary	A	WHO II	Male	33	1479	0	0	0	Mutant	Non-codel	methylated	-0.215875462033571	-0.0146360859862039	0.140213575714918	0.220055678162935	0.255455940919937	0.367298441135047	0.380567059903839	0.147207519961784	0.220004437945231	0.115866897881231	-0.124186259650978	0.184873299312417	-0.107989089788345	0.27872554856084	0.10994190733735	-0.0599887642979387	0.106257930756541	-0.00367144835861154	0.380181236646581	0.171580574496642	0.0651548670812886	-0.365199472288943	0.341323242757651	0.0712794812560443	0.137894216302245	0.0885891275878856	0.0058685666325588	0.0588849067197653	162.88	3.25	149.21	0.28	2.25	0.3	0.41	3.1	30.71	10.9
Primary	AOA	WHO III	Female	24	1474	0	1	1	NA	Codel	methylated	-0.0453359111642497	-0.116261857032539	0.107212076676661	0.23775422676587	0.221005240213945	0.385286310486828	0.283931494593017	0.12601819533436	0.173310348828261	0.0667166044237354	-0.138535767837207	0.148616967204094	0.00877425609910494	0.203133473540197	0.0886448343183143	0.0256658553395567	0.191082620274046	-0.046237268067997	0.360437721533178	0.172032709758994	0.109516693993116	-0.324958848528251	0.33381446372126	0.0916074763492817	0.112270277995801	0.0530856410756014	-0.0421403840968931	-0.0664969296413257	155.24	3.27	1664.13	0.18	4.65	0	5.07	3.36	24.38	7.06
Recurrent	rAA	WHO III	Male	57	1054	1	0	1	Mutant	Non-codel	methylated	0.0467055456205239	-0.0390890594396833	0.279898554928848	0.289698686096181	0.251836241220299	0.403558804106735	0.38110962338797	0.214086521877065	0.232921879746792	0.255626130698751	-0.0910728127836386	0.223421201329315	0.0803057266284323	0.276041877071204	0.228598605193068	0.101065688149606	0.351613071529173	0.0489503881612477	0.402645825137273	0.218878866885581	0.1402481010284	-0.289695982176083	0.357568195164864	0.153113839025859	0.188935571932848	0.152210380281724	0.0111579827723003	0.0162949430789459	94.72	1.53	407.59	0.13	0.28	0.22	0.24	5.61	29.06	10.58
Recurrent	rGBM	WHO IV	Female	42	298	1	1	1	Wildtype	Non-codel	methylated	-0.139531095393224	0.0855577938382507	0.162476869527687	0.247481739949961	0.256879155288816	0.288648818987371	0.407811466819653	0.209938392426339	0.219220437217775	0.18908679592816	-0.168033043835008	0.232358225972072	0.0791806623239963	0.301657206020462	0.168215140511882	0.0331128573909396	0.233909098915864	0.194784313523958	0.369129919804697	0.261393579962957	0.124385889027889	-0.277692009797828	0.377621241159964	0.0871590526329498	0.180628471471941	0.144067198678267	0.0303752635093466	0.142805520987723	77.73	3.07	235.48	1.15	0.09	0	0.13	2.49	38.58	13.02
Recurrent	rGBM	WHO IV	Male	15	1451	0	1	1	Wildtype	Non-codel	methylated	-0.151241886526865	0.187117956213591	0.234446408423672	0.27141948103173	0.235699508346669	0.290688846115876	0.441576719497605	0.264272675904435	0.190799508334462	0.139844282404058	-0.161012539502062	0.314492939645317	0.0246454788084604	0.33014723677906	0.120003563977482	-0.0487522947100951	0.196990479600692	0.195096051707949	0.362330231677492	0.259574884259185	0.174618527651707	-0.392733424394789	0.384095050025127	0.0929963463446114	0.133359482259716	0.120845544460619	0.0039707677988311	0.115227761492114	39.9	5.11	152.11	0.65	0.27	0	0.15	1.8	30.4	15.12
Recurrent	rGBM	WHO IV	Male	48	507	1	1	1	NA	Non-codel	methylated	-0.0653443955314095	-0.0395506069793446	0.18150209606438	0.340205210156085	0.210402656020307	0.411818797424474	0.322524571513432	0.21967703428059	0.180166519049264	0.166309652278629	-0.0501718921471047	0.208844903166266	0.038019694048167	0.283792240203002	0.188720344622835	0.114236729880857	0.390927985381527	0.00615767536310928	0.386708723167385	0.230208656092411	0.190079996255787	-0.248961459254647	0.373262280857199	0.22856481158805	0.155567086164448	0.138379104364525	-0.0167126672730492	-0.0471469865608778	271.23	3.05	2096.4	0.63	3.34	0	0.24	6.13	25.73	10.54
Primary	GBM	WHO IV	Female	33	NA	NA	0	0	Mutant	Non-codel	NA	-0.184124835980356	0.0417146575568886	0.0717511748982627	0.237023222205985	0.258365492715813	0.350598000968955	0.378647597902318	0.201409733403209	0.191082258774436	0.10235504404639	-0.197326253045606	0.218917447646224	-0.0375151771088071	0.296541345238086	0.115660762982099	-0.106612454199517	0.185759443118157	0.116877723659017	0.385120601368734	0.214372401315586	0.112931214061848	-0.336616217036519	0.364216492026217	0.11490842711996	0.143093387985774	0.0852683210157012	-0.0403384873058064	0.116039510355373	49.43	4.66	75.06	0.04	1.28	0.04	0.12	2.2	57.54	11.62
Recurrent	rA	WHO II	Male	31	NA	NA	NA	1	NA	Non-codel	un-methylated	-0.0260918300159665	-0.160227192923484	0.168517430795802	0.246739787301793	0.228256625142923	0.370270672183068	0.29060912690862	0.173357645464883	0.16180548432766	0.153636635786369	-0.0305420454109776	0.16425354243351	0.0610672691715065	0.251099538344634	0.128399977531369	0.0147526955707067	0.288785068454443	-0.0210374949704009	0.366083430505743	0.165577504987628	0.080894883515716	-0.146426530247837	0.344600252619825	0.161863447313959	0.141007736692796	0.0703409510594879	-0.090015846275652	-0.0248851689129875	213.35	3.47	974.29	0.51	2.3	0.44	0.9	4.07	15.43	6.07
Recurrent	rAO	WHO III	Female	43	2304	1	0	0	Mutant	Codel	methylated	-0.182718352702922	-0.0602672924135773	0.109475311901161	0.19541607191114	0.252760858475507	0.367946228087226	0.336825927692586	0.123250651826358	0.215495516392478	0.109723070072025	-0.155645433811322	0.14951799817412	-0.00290241018445153	0.277334537630696	0.144543734938593	-0.12886452841604	0.0526058405530872	-0.0255592481811878	0.370524319682771	0.178246306204924	0.0740436840378938	-0.398101432184615	0.343081481126233	0.0145559327597993	0.141060978510792	0.0813871762680824	-0.00169231420247944	0.0255730580534274	25.56	2.02	52.59	0.12	2.86	0.15	0.06	2.43	47.36	14.75
Recurrent	rGBM	WHO IV	Female	51	142	1	1	1	Wildtype	Non-codel	un-methylated	-0.169691146611606	0.139448956706715	0.152419909001088	0.369946139659329	0.26832969586707	0.377575346922226	0.447968437485904	0.2386941986962	0.185536939714192	0.191139979139324	-0.106657652520418	0.279954646938751	0.0135863698110332	0.341258640514106	0.244508968604419	0.138653374746127	0.375767361283239	0.118915288274442	0.359128973912044	0.269644542916386	0.217454967453929	-0.297580030313737	0.374199327124892	0.241207930564818	0.240750357564035	0.174217202788683	0.00795542235749902	0.137164469790146	49.78	3.14	260.71	0.25	0.17	0	1.81	9.52	36.82	7.04
Recurrent	rGBM	WHO IV	Male	47	73	1	1	1	Wildtype	Non-codel	methylated	-0.143294442179366	0.057063772624794	0.24144614374902	0.386143802095787	0.25314449998621	0.38068871249296	0.423278609799384	0.197524694300704	0.212062303765248	0.221233380827862	-0.14981364087066	0.27812300052963	0.0555265885530384	0.317606747222486	0.207848848755713	0.0581578307166323	0.342491143576109	0.0873813039915283	0.355682382775512	0.19888973334949	0.184749042817319	-0.289413286055174	0.352809372088524	0.166214697372557	0.179875164589573	0.163225407739044	0.0113597235067293	0.0705277771072862	94.53	1.95	73.57	0.79	0.24	0	0.06	1.82	48.86	8.29
Recurrent	rGBM	WHO IV	Male	30	457	1	1	1	NA	Non-codel	NA	-0.222321054847092	-0.0785201329493724	0.100198659341963	0.237503012668075	0.215116996876794	0.397735347772338	0.326698051609013	0.122730189919803	0.201929536201445	0.141175655078864	-0.145440531857097	0.155847445565452	-0.068380083874734	0.287090836404552	0.103767007814842	-0.0302235170480496	0.1732378922902	-0.025527019988411	0.383432124815006	0.20610960811813	0.0947918903027378	-0.348893214219515	0.355684331702092	0.0898342859669148	0.136853044080819	0.0800434688096014	0.0179863644095361	-0.0353230938354756	105.98	2.46	75.61	0.74	0.3	0.22	0	1.35	29.88	12.47
Recurrent	rGBM	WHO IV	Male	47	1291	0	1	1	Wildtype	Non-codel	un-methylated	-0.0922523115170007	0.0908537418191453	0.211676874897364	0.370413439818913	0.275509672265685	0.383210925764079	0.447043396219785	0.269779713277034	0.267713009299449	0.230296327156327	-0.110294907159746	0.307515026783593	0.0975436261144075	0.359472240511682	0.275853978765506	0.150088716699365	0.395275215876346	0.114178138117127	0.393711621218071	0.283661027248555	0.222641009089241	-0.169061360309601	0.376798705251625	0.215155774252025	0.258737726704447	0.19319653963363	0.0363479704472115	0.0997747372091589	41.76	1.2	174.49	0.19	0.52	0	0.32	3.69	24.67	8.28
Recurrent	rGBM	WHO IV	Female	53	73	1	0	1	Wildtype	Non-codel	un-methylated	-0.244436103233087	0.0345175213553941	0.167493205899735	0.324632692958962	0.228877049974111	0.410591636725807	0.48754000030081	0.314029476484605	0.208954713347595	0.283612562514059	-0.122394297862153	0.311010031239456	0.0151490540391245	0.298902857037676	0.192837463554895	0.10651025924767	0.342837429864123	0.148899872973568	0.378253649605228	0.260555548355266	0.205909567521758	-0.29164798399905	0.406823706570413	0.231760223950328	0.179763901273868	0.157971186563425	0.0202623800423899	0.130507793656604	77.31	2.72	296.22	0.72	0.03	0	0.49	6.91	45.59	8.98
Recurrent	rGBM	WHO IV	Male	41	380	1	NA	NA	Mutant	Non-codel	un-methylated	-0.206326388863306	0.050614958474015	0.0924836578572974	0.249947816881584	0.280146564346389	0.320185765764753	0.357365809396927	0.191236252724043	0.14017897976797	0.189265654926287	-0.135731747337687	0.25567525116671	-0.03683709869668	0.274787711576742	0.0802082356509827	-0.0541376299140233	0.170109908433137	0.126189932194943	0.362700558006177	0.172308857828183	0.0791632388191442	-0.32690439087665	0.328966078263181	0.0967097233314042	0.149845672706314	0.0594842502136781	-0.00567722574434945	0.0790125167165428	130.85	5.41	55.69	0.07	0.45	0.23	0.6	2.26	60.97	10.95
Recurrent	rAO	WHO III	Female	32	1237	0	1	1	Mutant	Non-codel	methylated	-0.123150578928267	-0.0394511524490898	0.124242230262876	0.232173310851069	0.222152166699766	0.388390681182963	0.329611197841177	0.13402557331693	0.231839719871513	0.131441028714542	-0.131522252958498	0.154848829118138	-0.0800991704573994	0.237282033212671	0.101544275369125	-0.0923854653861806	0.0519465501507962	-0.0372137070857687	0.386977226806805	0.155912731288549	0.0801988923294692	-0.364603222303867	0.313737913507354	0.0257100976871353	0.132138124751268	0.0697472618636777	0.0057859244107854	-0.00120251488024336	141.28	5.02	71.61	0.1	0.99	0	0.04	4.5	33.33	19.17
Recurrent	rA	WHO II	Male	40	572	1	1	1	Mutant	Non-codel	un-methylated	-0.14359893943237	-0.103380412419661	0.151568647970826	0.207528517587624	0.25833006746697	0.378829063037968	0.382753770298943	0.165292491994944	0.233033807600272	0.155868027588611	-0.0917699789132629	0.206836135519847	0.0659912033417379	0.304589036144439	0.183439236105421	-0.0171060103789322	0.145086522022752	-0.00426869879300173	0.375711143939158	0.252327932230969	0.130212534341028	-0.336405261662561	0.356663894433584	0.0462566416126705	0.197550925821348	0.0896806599419831	-0.0143693484630895	0.0791449181038059	45.53	2.63	80.05	0.18	0.34	0	0	3.37	28.38	6.44
Recurrent	rGBM	WHO IV	Male	40	780	1	1	1	Mutant	Non-codel	NA	-0.0197328586443628	0.00278307301056122	0.241559289994912	0.31621261901414	0.241378133749722	0.399249638333373	0.384576151078921	0.183250875515687	0.273920813571843	0.204948917605824	0.0228642918133572	0.230199359068784	0.117670867602634	0.325786199188604	0.218239950028166	0.143300524055087	0.318632864301576	-0.0261078522784134	0.394163894499186	0.291162596912879	0.156470886213776	-0.287097437817512	0.360795293266558	0.153734457243339	0.248961477996651	0.174340622078349	0.0421307142538948	0.0863527082193628	69.49	2.68	79.94	0.37	1.25	0.07	0.06	8.53	17.5	11.24
Recurrent	rAA	WHO III	Male	43	626	1	1	1	Mutant	Non-codel	methylated	-9.86745580802913e-06	0.059137807505414	0.239818197560047	0.274790165651882	0.31410629485023	0.302724382313517	0.475995934811571	0.305449503380479	0.205827710196418	0.248932688962554	-0.0727963748909768	0.307573108384114	0.0836121874606396	0.339168431681753	0.293876460333521	0.0475380282097111	0.380432117807651	0.184231871394434	0.390916744213504	0.293527474566286	0.191124654546343	-0.237259470041279	0.368795286890795	0.207023917197411	0.266110172925184	0.217192264864052	0.0277898108618389	0.160775673959537	30.43	4.77	222.24	0.16	0.09	0.09	0	2.51	25.96	9.57
Recurrent	rGBM	WHO IV	Male	56	44	1	1	NA	Wildtype	Non-codel	methylated	-0.0746152873943271	0.0553857346454311	0.293215052948088	0.308600523149901	0.249192847426999	0.379883605372847	0.42775416474602	0.258725734181643	0.233772176744968	0.261025818395741	-0.0751947874380311	0.331905529424374	0.132306217597997	0.342975356228761	0.270935026711031	0.128587974451573	0.419802308457098	0.0218314397467206	0.407356913179564	0.298290957052861	0.223415465881497	-0.231604292731088	0.395351916887152	0.217516372609009	0.279919267937891	0.178066013984204	0.0564302422583558	0.0988381278153566	53.81	2.24	115.11	0.25	0.35	0.26	0	10.6	27.27	4.45
Recurrent	rA	WHO II	Male	41	139	1	NA	NA	Mutant	Codel	un-methylated	-0.133516584504613	-0.0259502227606698	0.148081370199681	0.220694984740797	0.272180762530053	0.339210133799544	0.372834006047193	0.187928069673923	0.194634912799038	0.140932950187484	-0.0894059805139646	0.244254014287763	0.101119477353771	0.293554406812745	0.176882222717695	-0.0261598870893659	0.231129854651606	0.00407232921549729	0.3836762835419	0.249565622438462	0.171586475763438	-0.289117569451836	0.339960459654465	0.105878638304112	0.189258640861632	0.0982627870220663	0.0363380126626878	0.0741797549259917	48.67	1.23	40.74	0.07	1.9	0.04	0.06	4.29	18.8	3.29
Recurrent	rGBM	WHO IV	Female	19	328	1	1	NA	Wildtype	Non-codel	methylated	-0.235344648092531	-0.0453896609300071	0.0844102821298161	0.236701679504897	0.20884634906428	0.363876193084071	0.336302984381204	0.133767647285631	0.227310717608591	0.0749906224861147	-0.0261960309768697	0.14804028809408	-0.0847999934836013	0.288357749146774	0.11799057503265	0.0172301725876934	0.044939813099633	-0.0617854290080188	0.371711416619945	0.217078108541139	0.0757059875860259	-0.348482965753488	0.331037711243347	0.0176813857758673	0.151662807426114	0.113623141114583	-0.00767907971953234	0.0822960981708267	39.24	3.52	27.25	0.47	1.14	0.1	0	2.93	13.63	28.83
Recurrent	rGBM	WHO IV	Male	44	NA	1	1	1	Mutant	Non-codel	NA	-0.117618034063689	0.0625172766408457	0.184980476769808	0.273531635018699	0.28912554111719	0.33137265473657	0.412261428820297	0.256530507983065	0.22292844449945	0.17824546472743	-0.104616941545268	0.277658508390405	0.113945318421221	0.289382566596656	0.211335136883124	0.0234711632913341	0.220388164670835	0.105715541783657	0.378543914580918	0.265589811238297	0.187581331022712	-0.223864220610775	0.365194620988489	0.138855985164758	0.204611705562662	0.114035659172766	0.0233872965587323	0.147515651044022	33.88	2.43	169.15	0.14	0.02	0	0.06	2.51	25.87	8.61
Recurrent	rGBM	WHO IV	Male	28	702	0	1	1	Wildtype	Non-codel	methylated	-0.158079942903023	-0.0542029421189357	0.151947248682439	0.251702934524238	0.19868316352492	0.39138526107049	0.320411151502234	0.124066601276121	0.252766378433415	0.154038848419612	-0.011125247381369	0.15239101246828	0.0019551824773539	0.268825586987026	0.135224673214316	0.128886139683801	0.158234686482397	-0.0592971756018354	0.383786603481572	0.209924659341202	0.0944809943562994	-0.341067053568102	0.337087642462731	0.068590708859937	0.172860340177762	0.120440162909631	0.0370667969834638	0.0176821443657383	130.07	5.87	109.22	0.38	0.36	0.25	0	3.22	22.06	25.06
Recurrent	rAA	WHO III	Male	46	251	1	1	1	Mutant	Non-codel	NA	-0.0484817284940552	0.100961498379796	0.267220100799829	0.308343607482277	0.290304923222268	0.361180948468992	0.409663892768787	0.25822594566382	0.247173920502141	0.210476525781292	-0.137874989828317	0.28963347240485	0.166186468103581	0.312250682884588	0.254030837493495	0.080298230519344	0.335996924177135	0.108412484042032	0.380870530241085	0.298621931293804	0.186989017083373	-0.263285712968531	0.365554543472618	0.203120775406246	0.255047114438175	0.163761483571702	0.0239890883176431	0.170336203132492	54.54	2.65	146.59	0.35	0.64	0	0.05	8.49	26.93	9.33
Recurrent	rGBM	WHO IV	Female	64	598	1	1	1	Wildtype	Non-codel	NA	0.0261376188344519	0.0922098116949783	0.285021633244987	0.324567944036122	0.312146080250838	0.377295471063835	0.386301228150304	0.267615755014278	0.204411815514648	0.205206505317896	-0.0044474438113763	0.275530079008905	0.20391678449604	0.340889413271726	0.269419033830945	0.144197876819503	0.399678070735058	0.0847206470969058	0.380933610943889	0.298467186876324	0.197503549571242	-0.246564002885018	0.384207155780338	0.193598031938424	0.2732745264246	0.160778857884838	0.00573625852720537	0.126786567626629	10.29	1.11	110.57	1.34	0.57	0.04	0.33	2.43	23	6.83
Recurrent	rGBM	WHO IV	Male	55	1031	0	1	1	Wildtype	Codel	NA	-0.200241993564893	-0.0691387786013129	0.100538412260978	0.243362302329598	0.232543438649298	0.372606849837842	0.348692294738736	0.158741304569406	0.249083085417207	0.0722171607034255	0.000118970304124011	0.148567288699433	-0.0377072922484354	0.275770544237443	0.0920816940925157	0.0131646502988556	0.0477620657716889	-0.0703095994792397	0.377153662323833	0.211388844537836	0.101034615948465	-0.342815648627966	0.334952801184572	0.0323836566310515	0.167275395040309	0.118367800350356	0.033115578229817	0.0714738907910161	27.58	2.67	29.48	0.22	0.6	0.08	0	4.1	12.2	19.19
Recurrent	rGBM	WHO IV	Female	41	1019	0	1	1	Mutant	Non-codel	NA	-0.0695591274996395	0.181094583715293	0.318130985210643	0.350709329005414	0.287457379649934	0.329578484984747	0.460871007159773	0.27245845441746	0.224233179160483	0.256371654530463	-0.0896321354723777	0.290827011491032	0.0945493389729154	0.305592531210599	0.278951871571491	0.128245819434844	0.419149528565822	0.138929403619269	0.402600158070346	0.259318316964334	0.203495156058026	-0.217566022671414	0.382627592953693	0.205165522146939	0.248584412136876	0.193474746903307	0.0330180140197065	0.14205431240466	86.57	3.47	211.15	0.11	0	0	0.37	11.1	26.89	8.16
Recurrent	rGBM	WHO IV	Female	63	41	1	1	1	Mutant	Non-codel	NA	-0.144304311253624	0.107827349932942	0.152648885864167	0.305925300770623	0.253608658759378	0.344479982898874	0.420979891985339	0.219773038614232	0.211442497160222	0.181075839576649	-0.0898131020871779	0.28897341308582	0.122293893426361	0.32797826714512	0.199094346832312	0.0642759243218254	0.333487006214133	0.118223744714241	0.372468165464886	0.296083268278162	0.18336571075685	-0.294572618277548	0.367370188993098	0.16439374531481	0.250413293252482	0.133818630308315	0.0312817778392455	0.150680218584197	83.42	3.62	101.44	0.15	0.28	0	0	3.68	26.98	6.9
Recurrent	rGBM	WHO IV	Male	63	266	1	NA	1	Wildtype	Non-codel	NA	-0.0647592987835912	0.0394013663729409	0.226388505420695	0.322063842444578	0.258786020969524	0.402915297076086	0.450697335055829	0.338034081184789	0.198569395330752	0.256473594564976	-0.0538133943493523	0.283181477669273	0.0761737137857828	0.3440698246792	0.246972651779927	0.13756849467488	0.383524806107249	0.210999745412611	0.384192282628202	0.272349204301088	0.213723351455832	-0.234479119513661	0.395617749751978	0.210546374412043	0.278760046926186	0.192862640901861	0.00580520417337311	0.145890285505314	21.01	0.26	57.11	0.11	0.25	0	0	1.88	20.39	10.88
Recurrent	rGBM	WHO IV	Female	61	280	1	1	1	Wildtype	Non-codel	NA	-0.0206747796428837	0.0956576437848855	0.258044601391738	0.328464307032429	0.246555793130233	0.373594461322953	0.43749455598763	0.253952936262853	0.219583759011369	0.247006125464904	-0.120977990392438	0.314514532415938	0.168997644081586	0.357670173364594	0.261460684677939	0.10118466113251	0.403023092781552	0.0594390601896476	0.378171370910802	0.298555263785783	0.232052983371993	-0.268638961217265	0.384692339772383	0.245482022412871	0.269834817557154	0.182780498150365	0.0417940193088389	0.13855551588034	45.61	1.06	178.35	0.39	0.54	0.04	0.06	8.26	23.8	4.94
Recurrent	rAO	WHO III	Male	45	964	0	1	1	Mutant	Codel	NA	-0.20867672800795	0.0856935292302327	0.138068279233803	0.224068597665146	0.25378337109079	0.310840015873892	0.363115783403078	0.174575500559094	0.248102251501997	0.0979489887988645	-0.0609524451645745	0.221447290499585	-0.0372878561372565	0.25307901717897	0.089085569411431	-0.0628270067104489	0.0598913902099356	0.0617063312454892	0.368743768539929	0.179645879083292	0.0937542731618959	-0.297294760755302	0.336775941173995	0.0739692779957421	0.164341050927638	0.03375965279564	-0.008574796414961	0.145529966871442	18.64	1.56	80.37	0.19	0.44	0.03	0	2.22	33.12	7.9
Recurrent	rAO	WHO III	Female	39	961	0	1	1	Mutant	Codel	NA	-0.212128466727772	-0.0501897364542827	0.145858537582129	0.158602691277387	0.263424450067592	0.316869857566693	0.335750409680559	0.12367546846109	0.235915248785153	0.0885043890885795	-0.17202970947138	0.203755305697105	-0.0968855609946948	0.223983960065381	0.128283761114386	-0.186365480557356	-0.0138340056290541	0.0165087561490076	0.398808391839883	0.198747020913834	0.0692812490349966	-0.240783800956957	0.330480394034954	0.00228894831108824	0.13656001291319	0.0526563105405581	0.0070346206583109	0.0888753234766895	23.56	0.83	88.8	0.05	1.99	0	0	5.33	26.18	6.51
Recurrent	rGBM	WHO IV	Male	41	571	0	1	1	Wildtype	Non-codel	NA	-0.0657858954284214	0.0944565912016455	0.165540276881341	0.357615195358678	0.263661438697629	0.35857286453942	0.430136885748085	0.265278979750396	0.231861633486632	0.246092397324477	-0.0888496974107714	0.295463427201032	0.17308015259845	0.366165657672487	0.31839633583018	0.147700467748551	0.416538512180273	0.10570242637419	0.392926579073574	0.297651653910042	0.204878054813433	-0.237027411543502	0.390903997945029	0.249814198435315	0.30386656009113	0.181285605129282	0.0451460650681933	0.142352933860249	51.78	1.56	133.44	0.16	0.02	0	0.05	4.4	20.62	3.88
Recurrent	rGBM	WHO IV	Female	30	NA	NA	1	1	Wildtype	Non-codel	NA	-0.0433001547229679	0.0885009318861571	0.311868594251315	0.332265054338774	0.289533511455626	0.382044753704773	0.443710320605094	0.322302714203556	0.223250068947116	0.264131523769937	-0.0631203801619666	0.33360322575236	0.168253051092573	0.36878256578032	0.262437128985833	0.165060732574655	0.447289272296049	0.0710479559908719	0.394100500793474	0.306793009248382	0.237233184897232	-0.240371898641808	0.381836002757815	0.274672062936753	0.286740754555493	0.224046616885269	0.020152079817893	0.147066122074019	26.88	2.11	191.42	0.46	0.02	0.07	0.17	6.46	16.89	4.41
Recurrent	rGBM	WHO IV	Female	39	892	0	1	1	Mutant	Codel	methylated	-0.127274086918061	0.0101052506699908	0.258384598057589	0.249492881492845	0.249279895243618	0.350567444919384	0.405138213490964	0.193814900927135	0.166880694984647	0.167470251468104	-0.0675009037854376	0.268506414199043	-0.0607598416395681	0.239470712899024	0.127801604657708	-0.0789818747138158	0.171433128672973	0.0447713626614446	0.384870287789136	0.20269087568913	0.142042709969157	-0.203298180997387	0.370929927492531	0.0713742640949953	0.153783145163502	0.0713631626556042	0.0601141201436509	0.0963510045228512	70.64	1.45	83.6	0.12	0.15	0.04	0.19	5.4	35.59	7
Recurrent	rGBM	WHO IV	Female	31	171	1	NA	1	Wildtype	Non-codel	un-methylated	-0.146336794493078	0.0500163733092388	0.154936215242938	0.245666093521946	0.232201040855994	0.382377166477891	0.371220212333534	0.19925352050239	0.229677606708979	0.137064613797263	-0.16131120254193	0.211863459869933	-0.0143754807495033	0.273732359156954	0.186396599227193	-0.0392764644931778	0.179455048129669	0.0357599226926291	0.379260792376339	0.218356158574112	0.108507075169528	-0.305701686209587	0.34152822765529	0.0994931773660414	0.187253547684162	0.130780140085901	-0.0171489418812381	0.130714207130429	98.3	2.47	41.98	0.2	1.1	0	0	2.45	27.2	18.7
Recurrent	rA	WHO II	Female	41	346	1	NA	1	Mutant	Non-codel	un-methylated	-0.01996879452387	0.0108243026739963	0.279542899607702	0.350188016923899	0.272888073800649	0.405592947670734	0.448013734476887	0.276710810198142	0.197152179608944	0.261886452782621	-0.0459583783936224	0.289709277517861	0.195241218316923	0.322461657569328	0.267042187955479	0.160669743362632	0.407975944064355	0.0566910108683567	0.408998893165503	0.31420216876285	0.204309912084333	-0.223955484805033	0.387884898342981	0.251029888256047	0.280681243048307	0.197951011892563	0.0723698942917004	0.0759925519810304	53.17	3.43	211.52	0.56	1.05	0.04	0.29	17.38	22.49	4.7
Recurrent	rAA	WHO III	Male	48	828	0	1	0	Mutant	Non-codel	NA	-0.237178752137904	0.0640948340478506	0.150626982706241	0.213334089067835	0.266292089904475	0.330713530070056	0.374245814842655	0.174618826412126	0.217893118723538	0.141122188600693	-0.0996951083756117	0.236968685065638	0.0209083136718066	0.281243451244754	0.139182691196612	-0.0409532927282736	0.113342307744526	0.0972387481164174	0.366008054038772	0.223556168110376	0.128000783872294	-0.314992348216461	0.316484978592617	0.0993320324530326	0.204977741922679	0.0934420699534966	-0.0259788641962794	0.132069138048871	15.77	0.96	79.24	0.13	0.01	0	0.11	4.91	29.04	5.8
Recurrent	rA	WHO II	Male	43	3959	0	1	1	Mutant	Non-codel	methylated	-0.0754933602180648	-0.0230549738573975	0.134456812345671	0.280895854274354	0.263852434362707	0.368079101239585	0.393501937174492	0.169264064756392	0.224429565835451	0.191982064442381	-0.0807007706904982	0.172170293332329	-0.00432414178135132	0.327367220023937	0.161511187787301	-0.0162700957926989	0.230840259545938	0.06730276994195	0.400227526086327	0.19348035605802	0.135610513849298	-0.348609333397555	0.333555475651638	0.143721246174663	0.180486780974527	0.123110101022135	0.0253049842180198	0.051862693044514	76.6	3.95	120.02	0.27	1.34	0.05	0.21	3.87	49.59	7.63
Recurrent	rAA	WHO III	Female	49	1314	1	0	1	Mutant	Non-codel	methylated	-0.144407860615782	0.118947801403265	0.156085555104709	0.284826877390306	0.232750746857225	0.362325386584164	0.361136670729075	0.204813040870844	0.202041761590786	0.183323011869501	-0.0357990523189738	0.228343291158318	-0.0088016532273331	0.270032200757779	0.165192137291595	0.0561120374901583	0.264251596543239	0.0727328568005798	0.388607413556029	0.168160548772495	0.105307790885951	-0.343227892953505	0.34607275396987	0.139233470458673	0.165683421380306	0.111310422560719	-0.0174896979909803	0.0566547693986201	44.62	3.68	495.74	0.33	0.19	0.06	0.19	1.76	26.51	8.25
Primary	A	WHO II	Male	25	1103	1	1	0	Mutant	Codel	un-methylated	-0.165618959958113	-0.0472663240395442	0.087676448855609	0.256025920711418	0.243835453745792	0.34903466343298	0.366963254146217	0.175017340107976	0.231112689604728	0.10552294352899	-0.100737842212091	0.17016150246519	-0.0108975162628787	0.296751639843912	0.14006508706029	-0.0223393266212216	0.154599881028333	-0.0150553488518468	0.394521229250024	0.218586465008261	0.117927067974783	-0.371939126938168	0.357226149977406	-0.0186476517451644	0.118533667883819	0.0876564954864523	0.0116694658766726	0.0442663314690203	23.05	0.96	84.64	0.12	1.81	0.04	0.38	3.17	17.49	3.75
Recurrent	rO	WHO II	Male	49	1057	1	0	0	Mutant	Codel	un-methylated	-0.0588816801103035	0.0643971395413563	0.25937266657084	0.2857478045619	0.280053165915837	0.381549678771296	0.402172726525535	0.203240676220519	0.252773271644436	0.227225673685055	-0.0620356093876492	0.290387886410893	0.0592972299133353	0.315674609631484	0.23977898623968	0.0501719688971991	0.318220360459877	0.0428217524137347	0.38855416931861	0.26899583198133	0.171050512543974	-0.263512257893441	0.372919675491178	0.22121862902509	0.263878811885815	0.131432173230218	0.0507050057638822	0.104280316591493	43.9	1.33	107.03	0.37	0.54	0.22	0	5.99	33.61	7.6
Primary	O	WHO II	Female	37	4725	0	1	0	Mutant	Codel	un-methylated	-0.157289245328394	0.0844064846173314	0.0798161093318891	0.247398501483097	0.253952309830598	0.303647965379056	0.392196620558451	0.207952910358942	0.276256442380653	0.116706081649271	-0.0998343695170409	0.20175340371041	0.0433373280931698	0.325506554157481	0.134007969934855	-0.0289171889282805	0.161476020436607	0.0747242455583635	0.367654022085797	0.225534360276346	0.11602890930273	-0.199586889710081	0.366557423762431	0.121894729747867	0.188970494738087	0.091259466395616	-0.0227172921545713	0.162861042417375	6.86	2.49	206.4	0.58	1.39	0.14	0.05	2.11	41.08	5.69
Primary	O	WHO II	Male	31	3005	1	1	1	Mutant	Codel	NA	-0.151891044682492	0.0243117357350497	0.0835081053308043	0.238429929749833	0.238422426533439	0.347455123215703	0.361307311713887	0.150844830341251	0.285203977982443	0.134840717766879	-0.186525850875915	0.150432225788959	-0.0292619077371885	0.30309720258295	0.171517128884167	-0.0538582758369609	0.127101051263958	0.0320384503662407	0.374866452608192	0.192851701290657	0.0900240231496792	-0.344815261924933	0.344293447287217	0.0447895841970332	0.189349821914858	0.111873342041406	-0.0272100410119674	0.0700103629380351	21.89	1.84	60.3	0.14	3.96	0	0	1.72	32.93	16.12
Recurrent	rAO	WHO III	Female	57	2549	1	1	1	Mutant	Codel	un-methylated	-0.169311265040693	0.0432186530388176	0.144077331105978	0.217496908791482	0.27705356400445	0.296621334528304	0.367194565723075	0.14305827636214	0.185416090494666	0.179988853227858	-0.0154453523969984	0.212194799947903	-0.0774062389125268	0.266030475639152	0.0665617833829731	-0.0137773628559615	0.0975555194840539	0.0565064400611476	0.383273280138828	0.159048381245827	0.0753023671556704	-0.34362915798912	0.359453316398597	0.0845557883643824	0.171863223387833	0.0555699880537531	-0.0654138383737879	0.105244366176318	59.69	4.19	31.23	0.06	0.98	0.16	0.43	2.28	45.08	5.97
Recurrent	rAA	WHO III	Female	30	122	1	0	0	Mutant	Non-codel	methylated	0.0193478312585869	0.0154297050255062	0.210265610019486	0.302069663114754	0.25955292115854	0.366514527878053	0.376225361497712	0.222195093372111	0.230156150848671	0.225613621132346	-0.0380841770248714	0.19020495562729	-0.00981646735772947	0.318591140767672	0.215183825198965	0.139707516877105	0.327261304778177	-0.0114464304339442	0.374961451281072	0.228013195286078	0.142703711420235	-0.24442170057299	0.364502106249388	0.18074471859554	0.196233327770106	0.157766265802988	-0.00564654983122018	-0.000972991106518553	74.6	2.01	147.3	0.27	1.21	0.11	0	4.81	20.19	11.8
Recurrent	rA	WHO II	Female	39	NA	NA	0	NA	Mutant	Codel	un-methylated	-0.0808624497132826	0.112522658487318	0.266435114171911	0.377694622682812	0.257239152330263	0.3182168922269	0.472324989875982	0.26302445652107	0.21433346124146	0.25603367816063	-0.0574473757787504	0.249331071790422	0.155706646490989	0.363914381554436	0.250953230305401	0.143447904988641	0.445856353906933	0.0947784337112189	0.377725950640795	0.280523480607286	0.207999863500073	-0.306336812415173	0.394782577083845	0.255777540689927	0.26180911227258	0.207124821073778	0.0477386223750573	0.0811679101666835	28.63	1.31	107.74	0.6	1.43	0.13	0.32	6.62	49.2	6.45
Recurrent	rA	WHO II	Male	33	4606	0	1	0	Mutant	Non-codel	NA	-0.148059184678249	-0.0376437208166059	0.0991853946341183	0.230827597109042	0.211829670189836	0.362269403908816	0.343736757189366	0.151528046460191	0.25257094431904	0.153508753646499	-0.0357725348982832	0.148072695466295	-0.0297723534682677	0.286096419593348	0.13997128295028	0.0516421087149753	0.166668750243699	-0.0490345750850901	0.378424409021698	0.233643233607501	0.0984841039469425	-0.378580779019891	0.354265589694165	0.0870592744309331	0.177474287723348	0.127206891754342	-0.0190297427761451	0.0454468632032804	47.14	4.84	51.4	0.73	0.53	0.04	0	3.01	23.14	19.16
Recurrent	rAA	WHO III	Female	24	90	1	0	0	Mutant	Non-codel	un-methylated	-0.225021856157338	0.121657081880449	0.0756263657856696	0.187040238616979	0.2303004599416	0.266497232175957	0.379703617991505	0.160724558936544	0.20494746878339	0.0340462128995868	-0.0947095984659574	0.213861359188615	-0.0866581780575204	0.284766112818626	0.0524915359491643	-0.0284377758764537	0.0307320729211257	0.138749985072731	0.389043129045442	0.164230838502707	0.0404477577917533	-0.380073410416619	0.341133908134726	-0.0248360581636437	0.105294315312113	0.055518321430205	-0.0761128560841921	0.204158528931813	52.67	2.54	48.16	0.2	0.03	0	0.33	0.92	49.99	12.55
Primary	A	WHO II	Male	38	2832	1	1	0	Mutant	Codel	un-methylated	-0.148984617216483	-0.0297343420590382	0.12536956460222	0.255839839666558	0.257118908103466	0.305053221524179	0.363627268970623	0.153316769974283	0.2561252297388	0.172234467346993	-0.16699802077104	0.23208195236653	0.0363890962000784	0.32461924457489	0.110291049300639	-0.0633111375093273	0.171568106576097	0.00308588000387503	0.363489198902514	0.208059760388807	0.126543000265117	-0.332012742671387	0.357660668070457	0.0771995749653754	0.190106431880742	0.0867568043728714	0.0246711756779524	0.0775446581809587	34.18	2.57	116.8	0.37	3.14	0	0	2.23	60.1	4.87
Recurrent	rAO	WHO III	Female	39	3514	0	1	1	Mutant	Codel	methylated	-0.216381584025322	-0.072481431591914	0.0666678341814553	0.185434606132037	0.253577866794104	0.243795135725722	0.342953237551663	0.182161313025503	0.15230183640708	0.102742072555821	-0.167763146292693	0.188881492843836	-0.0528439280472706	0.262154618645251	0.0165135429414353	-0.100970301146738	0.00457332040143709	0.0200679348183671	0.329690517013857	0.109854813585768	0.0171523211669548	-0.314067913868633	0.353634023184596	0.0483589744213834	0.11765073317313	0.0271352050923755	-0.00768749434133446	0.0493399891437164	42.71	3.91	34.42	0.16	0.39	0.09	0.06	0.56	49.95	14.71
Recurrent	rAA	WHO III	Male	32	75	1	0	0	Mutant	Non-codel	methylated	-0.249995824543044	0.07432483684589	0.0907374745729076	0.197007617570057	0.26325319508109	0.258307105661843	0.360259493648648	0.162459406424323	0.179682234709216	0.0546289786161298	-0.162568577447691	0.230844637595362	-0.169057174426057	0.227581754453941	0.0558607470855127	-0.0893635886604458	-0.00248268611525761	0.113552118434024	0.295689269128525	0.155210233870378	0.0783324457350455	-0.339309338674633	0.312264441442282	0.0184771139249316	0.0695802096765831	0.031990018788511	-0.0480521124812049	0.161440113503131	81.75	5.61	27.42	0.08	0.01	0.04	0.86	0.68	52.79	10.5
Primary	AO	WHO III	Male	NA	2029	0	1	1	Wildtype	Non-codel	un-methylated	-0.213355486010129	-0.00102845320103968	0.126364515378324	0.234720397784645	0.278434331157839	0.308649569727882	0.299973073018218	0.104189763194672	0.18069367574874	0.143456410503473	-0.186303685799877	0.218061535165751	-0.108380441265757	0.263718640079503	0.0662897546602022	-0.116246827054697	0.133606066867704	0.13662080219745	0.362261014449226	0.202243380558348	0.0893315818274507	-0.301465071031016	0.325170481141236	0.112865327099601	0.11255641319086	0.0568636547894595	-0.0320546753480091	0.0290034563696851	4.45	0.6	39.84	0.43	0.91	0	0.12	1.92	75.26	5.37
Primary	O	WHO II	Male	45	2511	1	1	0	Mutant	Codel	methylated	-0.0654386828801306	0.0462171059008572	0.191731731769189	0.2560183133802	0.262840039443161	0.335193112096918	0.377374621797633	0.195807320686839	0.24841426681875	0.150936849977805	-0.119536442047551	0.217895759106968	0.049948328617218	0.317640173782684	0.12840406930165	-0.04256831982069	0.223094188369503	0.0249183970567744	0.373839864102989	0.210499284051461	0.113728257557544	-0.311059478449034	0.348155560309936	0.137609372952786	0.190990874431553	0.096091731964916	0.0277917806203243	0.125043966157323	31.49	2.36	97.07	0.26	1.97	0.32	0.06	2.25	46.88	6.67
Recurrent	rGBM	WHO IV	Male	46	156	1	0	1	Wildtype	Non-codel	un-methylated	-0.181175556256166	0.109693718657943	0.139433798081162	0.33171088272888	0.244401753434233	0.341771884905833	0.453848191963118	0.26333989672933	0.247806861699642	0.212261414377078	-0.0871113639223449	0.312530690729538	0.145263119273371	0.348941474351263	0.195894633212617	0.126131276776396	0.331613924014384	0.118126232315454	0.369845020955795	0.303057890366072	0.201846463387433	-0.224701289315318	0.416892822908111	0.258821173264653	0.267777792544341	0.146463202876633	-0.00838521032598233	0.154899115653284	20.88	2.7	324	0.3	1.51	0.04	0.15	4.3	52.89	7.3
Recurrent	rAA	WHO III	Male	27	652	0	1	1	Wildtype	Non-codel	un-methylated	0.0584912770784934	0.125767103161179	0.26511503787962	0.313344697578027	0.242435030883459	0.352272598609834	0.439100689496442	0.235621394240172	0.220524497002383	0.270949469325616	-0.0601201201897113	0.319211202116216	0.173385762702755	0.345806927141922	0.209819520132545	0.109284126082867	0.413400173272924	0.151961686090745	0.395549886098121	0.290532173131829	0.173159270357178	-0.273246871030127	0.39396130414154	0.222590460160465	0.279401979346779	0.169849559880575	0.00129550457661541	0.16895736764648	36.47	1.94	204.97	0.53	0.1	0.15	0.96	5.47	46.03	7.69
Primary	A	WHO II	Male	51	4410	0	1	1	Mutant	Non-codel	un-methylated	-0.160027167878474	-0.0300444171187224	0.0551380330832147	0.233490390209169	0.227072862241641	0.357857223363422	0.376428769288678	0.170406918515946	0.287112994928985	0.123692376362167	-0.0728923488322168	0.151447750298768	0.0199666078394148	0.302922699943505	0.145035543394565	0.00110470380081201	0.140211905265059	0.00835388510620209	0.371669347224971	0.21583326980415	0.101321228352282	-0.342804937604579	0.351194992825928	0.0547380008248197	0.21099387338259	0.115403265299141	-0.0199521117349086	0.0838572251453184	17.9	2.71	69.06	0.45	5.37	0.19	0	1.42	31.44	16.59
Recurrent	rAA	WHO III	Female	53	302	1	0	1	Mutant	Non-codel	methylated	-0.192407848968802	-0.0555344567852272	0.032943069486898	0.238138611470813	0.239321734256952	0.36732301935716	0.365119328589881	0.136252596643053	0.242462990317938	0.0855062500547957	-0.091392928729598	0.155631643201228	-0.0618646807230571	0.301295304162651	0.117113745817322	0.00838752294589058	0.107368002387424	-0.0205622919414624	0.366035277741885	0.196250711806894	0.0758574923183701	-0.364477516631542	0.359702329798488	0.0406484159729903	0.175186326772765	0.116203174932711	-0.0103248724146415	0.0548192523030083	32.45	3.84	40.83	0.26	2.73	0	0	3.33	28.96	38.99
Primary	GBM	WHO IV	Male	38	623	1	1	0	Wildtype	Non-codel	un-methylated	-0.222805090230435	0.0294502749543898	0.0565116820989762	0.263766946910869	0.263838372589875	0.299022367654779	0.415842075061937	0.203343682803637	0.172804296267557	0.107907608429662	-0.187537887476577	0.240248731022384	-0.0748052999041124	0.29126721388823	0.0693309263625777	-0.0112133873789414	0.117530440212838	0.145592707549482	0.34971159002399	0.194772363431006	0.130318331753071	-0.34362130809351	0.335487567475808	0.100371997003541	0.112041976918041	0.0936142495874628	-0.0261914614966759	0.117875710687751	78.79	11.15	84.63	0.59	0.23	0	0.43	0.53	61.15	15.42
Primary	AA	WHO III	Male	32	514	1	1	0	Wildtype	Non-codel	un-methylated	-0.0716062184560138	0.0099904834046175	0.155604123726498	0.263925640568234	0.265746633089379	0.371838366080846	0.429568688781706	0.206031235402448	0.254068671981805	0.210533727692318	-0.20068760113323	0.224975660094843	0.143731311384346	0.351941353655957	0.222514946813606	0.0920853430836479	0.280376253509557	0.145737968796804	0.375266159859225	0.277900192501424	0.141212133614317	-0.280691232742145	0.361252782628128	0.0995354852143788	0.201100922844948	0.155787871052524	0.0143133993211372	0.129268054768435	56.92	4.51	153	1.3	1.09	0.37	0	2.78	39.02	8.56
Recurrent	rGBM	WHO IV	Female	41	506	1	0	1	Wildtype	Non-codel	methylated	-0.0907879450896282	0.0739929432209839	0.173982713264962	0.343234630230178	0.285351122009304	0.350173970496445	0.449804356868421	0.253444252470092	0.207492454476726	0.218611354089675	-0.117909358972546	0.27541985412556	0.0405515189116445	0.352347044751609	0.23675444186558	0.0571409792675856	0.350556060449806	0.121848902207077	0.389141873190331	0.262393441778207	0.188743428664098	-0.26822790649423	0.383654264089518	0.181587364152547	0.244065700061901	0.158874501106306	0.00816352224434552	0.121226109137619	49.79	2.35	238.65	0.18	2.04	0	0.06	2.61	54.13	10.52
Recurrent	rAOA	WHO III	Female	46	134	1	0	0	NA	Non-codel	methylated	-0.127757444581874	0.0664650222282175	0.168618772722965	0.286022689660914	0.19879974627503	0.392713138712052	0.317971005812083	0.152848521831653	0.221451908931104	0.167086639584259	-0.0609543190319253	0.176898794039228	-0.0724320830256913	0.208272456271244	0.155311866814114	0.0898917995252497	0.248192556300957	0.0345875842609136	0.385801138628583	0.177095431210471	0.0900221170318203	-0.241080014621601	0.335928888164722	0.0894009606160816	0.147835506004309	0.108360410829417	0.0532976299009019	0.0478567658257331	171.2	5.62	185.66	0.08	0.79	0.04	0.11	7.94	23.29	20.61
Recurrent	rGBM	WHO IV	Male	14	285	1	0	1	Wildtype	Non-codel	un-methylated	0.0101508429039408	0.120359352263181	0.253316939891672	0.369311359705583	0.24963512722219	0.414634020530587	0.388861148503176	0.279545657827329	0.283479778222377	0.260837784331682	0.0479882996774969	0.241861564300098	0.136076592392619	0.375777631950363	0.263696687969718	0.211432143595652	0.393484097622762	0.00131925460652695	0.401575081665459	0.266342777328374	0.173704640286953	0.18168806993703	0.420263761068944	0.144090773379218	0.222133080123898	0.190632153256246	0.0742455969272392	0.0491738350189928	58.15	2.64	54.04	0.19	0.82	0.01	0.21	4.37	23.2	10.51
Primary	A	WHO II	Female	36	3107	1	1	0	Mutant	NA	un-methylated	-0.155544005641542	-0.0216829356909355	0.0434597356570498	0.176009022088373	0.206169780754936	0.321701615980468	0.31816912796955	0.145873274480803	0.168621806130171	0.0834511986819151	-0.0918990251249085	0.165073317639806	0.0359388027762559	0.264112403849149	0.118968196813815	-0.105162383739056	0.13847901802214	0.134611303743586	0.333324602354502	0.268298849112741	0.0903710508203014	-0.314064584651607	0.293496547512397	-0.0683760657919994	0.17781876138096	0.0596514685992487	-0.000733629276801881	0.077057189471326	2.14	0.75	12.03	0.12	1.26	0	0.1	0.43	3.73	0.96
Recurrent	rA	WHO II	Male	40	550	1	0	0	Wildtype	Non-codel	NA	-0.185380825213225	-0.0395896517200832	0.0993484407938004	0.266171639595472	0.221710459833867	0.333917939017305	0.352593914705823	0.155123140907989	0.178867594329479	0.175606485385941	-0.140463682427844	0.195563770062433	0.111482251484062	0.312983953013208	0.142512925457446	0.0183243690005482	0.25083342955215	0.0647514535356275	0.367327892737574	0.226300533694715	0.0979146686077304	-0.267917497680009	0.349503834401836	0.0786441218003336	0.162484566888029	0.0881236078476331	0.00928820787411999	-0.0160937188547825	113.56	4.91	98.9	1.79	0.97	0.53	0.32	2.33	54.38	11.03
Recurrent	rAA	WHO III	Male	40	NA	NA	1	0	Mutant	Non-codel	un-methylated	-0.167071109360021	0.0362862209754229	0.202723553758556	0.213979807349878	0.264015987362597	0.319192671426312	0.363144024610914	0.166239342191516	0.163100783300794	0.183616990716192	-0.101649037338656	0.232903676177335	-0.0485425510626444	0.265846969752803	0.0788162362486822	-0.102180101230747	0.164393050354889	0.0569798665149945	0.351138992470111	0.176562194365899	0.0787052217841125	-0.306795083600721	0.332967703827747	0.061727588019765	0.141879973089968	0.0480795246673529	-0.000743339761715373	0.0846996948952608	21.46	1.12	94.68	0.17	0.3	0.04	0.51	2.45	66.67	11.75
Recurrent	rAO	WHO III	Female	33	2465	1	0	0	Mutant	Codel	un-methylated	-0.184811760559192	0.0158094823547452	0.143219385018932	0.243491777329806	0.251462793553595	0.367242739388733	0.348953450005401	0.136414819779416	0.213085797689377	0.185160508840171	-0.136498131750123	0.167728029290103	0.00251277197237623	0.281811122910915	0.13819191772041	-0.0755493273225806	0.194938521642241	0.00764255538743985	0.378513224776161	0.183093244035035	0.0865821664284085	-0.330670915724437	0.342500831489892	0.0744550004040387	0.140015645103666	0.0723065998820484	0.0460734599327387	0.0550903874886028	73.94	2.25	203.99	0.28	1.44	0.22	0.06	2.98	48.61	7.27
Primary	AA	WHO III	Female	35	2633	1	1	0	Mutant	Non-codel	un-methylated	-0.210994075380898	-0.00252358162086484	0.0361482067892826	0.236673387579296	0.228735394735082	0.381626398939901	0.342045019236637	0.135709051279777	0.273035646415769	0.0690942710581523	-0.128408617727691	0.137825663163376	-0.0467873289125836	0.301354007179206	0.084857722497013	-0.0696078075827635	0.0688768040280418	-0.0143954352251304	0.377829582337936	0.193968404335082	0.0801443400897805	-0.31103112359129	0.357637901074766	0.0179368323559133	0.141052140848527	0.089536315694205	-0.0404873186230216	0.0812370003659463	20.54	3.33	49.57	0.66	1.79	0.09	0.04	2.41	34.01	17.76
Recurrent	rAA	WHO III	Male	42	476	1	0	1	Mutant	Non-codel	methylated	-0.199727252518041	0.0374695288806683	0.112134523426303	0.242392347872402	0.250706967208497	0.334471564298669	0.347353748161265	0.152758746620952	0.281362870515634	0.127565041723051	-0.105823188367943	0.191203230121517	0.0210432059218337	0.279069951851587	0.146316107346413	-0.0371109317269366	0.160225615112759	0.0205777456635505	0.365350051222728	0.218013158768865	0.0939775844713909	-0.394011992769494	0.336127706378308	0.0667661132760589	0.176489429110742	0.0883421085210152	-0.0125387355487382	0.0895453535873275	42.05	3.66	63.5	0.22	1.21	0.07	0.05	2.23	30.51	27.29
Primary	A	WHO II	Female	29	4210	0	1	1	Mutant	Non-codel	un-methylated	-0.189703792838585	-0.0623242660328957	0.0600950037883016	0.196945827106998	0.223685760796227	0.35651569295524	0.336128662942166	0.149119891019856	0.258748110137573	0.051078827318558	-0.105415997394427	0.146154251676523	-0.0339350245117283	0.314087165273396	0.0927223268715566	-0.079489147358282	0.0487645198160448	0.0206313373343499	0.372294607564404	0.189032308909868	0.0464334121814124	-0.323776751189186	0.339638511833866	-0.0111133553489945	0.163224746878141	0.0719865692845118	-0.0375312577536604	0.0858198737789334	16.47	2.89	57.17	0.38	2.46	0.18	0.06	1.24	34.77	19.07
Recurrent	rAO	WHO III	Female	31	1355	1	0	1	Mutant	Non-codel	NA	-0.0200650235965989	0.0707697284260173	0.338998949055999	0.343543435585705	0.284394332716556	0.418647897695931	0.46772816315521	0.308957291862048	0.21180527962213	0.360165605080555	-0.00975108589123338	0.280541186716882	0.0384339791440214	0.371494477505344	0.257103920771444	0.0997315559643287	0.471248316305051	0.0990912730855757	0.412795076869194	0.298532520345486	0.232355462466004	-0.164752024796375	0.407790392542106	0.314850132857397	0.27884963974673	0.24195025646386	0.0520970549768976	0.0745549186583486	80.18	5.55	148.94	0.23	1.68	0.09	0.17	18.62	40.9	12.55
Primary	AA	WHO III	Male	41	1507	1	1	0	Mutant	Non-codel	un-methylated	-0.0775465964992014	0.0149070316966258	0.142366047012632	0.238935303054016	0.326671276985602	0.324174230682389	0.411606932496769	0.255992547169407	0.213546016802663	0.176629518823967	-0.16707659107769	0.248477218227828	0.018281596889013	0.361976952033586	0.123697952051353	0.0178532891081339	0.259175109203553	0.0967784970556079	0.357543609408352	0.233633410389713	0.143294437816615	-0.206714459661634	0.359717313394378	0.159101694485293	0.228106994273845	0.102191335669265	-0.0525802790218563	0.0544333672247325	49.87	5.34	121.21	0.19	10.27	0.03	0.21	3.53	49.32	9.2
Primary	O	WHO II	Female	39	3299	1	1	0	Mutant	Codel	NA	-0.1661115377033	-0.0459847767996141	0.0770208546931335	0.235915523022133	0.237236521613275	0.338537256168573	0.36833715663834	0.143106922449879	0.24957937962787	0.0916747237676638	-0.115795665350756	0.152180557275848	0.0520079995032274	0.302459164037017	0.132757790903505	-0.0656065809775738	0.0242105987570326	0.050640985586261	0.366838395687477	0.215207925284628	0.0815810680290397	-0.369083944324133	0.352169061417299	0.0318689790616088	0.150639700487839	0.110686693220944	-0.00880712309452073	0.0641778214977038	9.71	2.14	42.48	0.27	5.97	0	0	1.33	37.92	10.99
Recurrent	rA	WHO II	Female	46	1258	1	0	0	Mutant	Non-codel	un-methylated	-0.210143448557938	0.0168212670107963	0.109599440086417	0.203129190221831	0.274449323704687	0.343618553041465	0.339459601004059	0.122825555935362	0.208891162209	0.112086689153347	-0.152224255426375	0.177885336544251	-0.0973272863450004	0.251634735087799	0.0956973291967921	-0.11477046867835	0.096503211641467	0.0435297460770382	0.371055467348627	0.159623261879204	0.0600286331932002	-0.301363912142795	0.297609378295598	-0.00162388874241884	0.120540705000535	0.0531095077177003	-0.0365443087930081	0.0785988789338944	128.89	5.48	42.78	0.27	1.54	0.04	0.23	1.91	48.46	15.92
Primary	A	WHO II	Male	45	2552	1	1	1	Mutant	Non-codel	un-methylated	-0.118240252617108	-0.00842337148627776	0.105880689010779	0.264474121730432	0.237116420144656	0.34237851407645	0.369473927646484	0.162367139340168	0.293346417630081	0.156934358500954	-0.116291141325183	0.171260290525953	0.100082822509612	0.329254641703994	0.199220448339666	0.00354410506782827	0.253596708095884	0.005490466974399	0.361271313013374	0.259950649770082	0.120096404513355	-0.280131473700203	0.354925421497493	0.0829493260418139	0.216457601320881	0.132383216184377	-0.00223081857186525	0.0668607779205522	28.34	3.03	66.53	0.56	4.68	0.21	0.22	1.92	31.02	10.35
Recurrent	rA	WHO II	Male	32	4147	0	0	0	Mutant	Non-codel	un-methylated	-0.168183359302955	-0.0684845587133297	0.10361578647275	0.234661504558844	0.236515227340423	0.391963290555989	0.352402441926462	0.129662784264922	0.261583527301564	0.0928921528550445	-0.143687884496397	0.157167712449444	-0.0269870252471905	0.277479712466639	0.137419984735409	-0.0472592452349734	0.110523254901899	-0.0259897193033966	0.373475511523429	0.188913438700677	0.083388995351871	-0.365284042468668	0.346724208405509	0.0492766139347353	0.147404034202757	0.0888873662365101	0.0205493134373103	0.00854393277900597	61.51	2.62	73.9	0.5	1.97	0.14	0	2.77	25.9	22.15
Recurrent	rO	WHO II	Female	51	2118	1	0	0	Mutant	Codel	NA	-0.182853541048237	0.0139598213155344	0.130756392955013	0.257707870127683	0.27249031006551	0.319844002711631	0.387052688742396	0.178134997778009	0.226921852667437	0.145548092672281	-0.101374083690019	0.187919772451088	0.10677927929355	0.310147821961894	0.189251384406535	-0.00771252273722959	0.232747205089965	0.036767900598091	0.360401476478321	0.232209725989238	0.138163456792023	-0.272268953036675	0.367355267174339	0.144254934275683	0.220352835640074	0.103481160229608	0.0355444850430236	0.0809258753883392	29.99	0.97	109	0.15	3	0.23	0.06	4.32	43.97	5.87
Recurrent	rAA	WHO III	Male	52	319	0	0	0	Wildtype	Non-codel	un-methylated	-0.172502212595654	-0.139755779329964	0.0738205783934134	0.249394175519799	0.188930043430044	0.384223061647907	0.360795752851624	0.16265823212755	0.272180476539376	0.132741751713873	-0.0622903445356588	0.13931343064926	0.0827779606534457	0.30631419599342	0.129084284317235	0.026245694694151	0.17899278027565	0.00164759898016087	0.374743588522726	0.246964099116127	0.0945896176843256	-0.207623308611032	0.370801403288929	0.037837791208744	0.191081320467133	0.126609462747798	-0.0272789222805353	0.0581622300370663	24.99	3.13	60.27	0.78	1	0.21	0.07	2.51	24.03	23.09
Recurrent	rGBM	WHO IV	Male	46	146	1	0	0	Wildtype	Non-codel	un-methylated	-0.150104836468578	0.0631866670309706	0.116222867187324	0.369857813591116	0.263368704044433	0.342966747672265	0.443472276689884	0.279609380484582	0.283540147011983	0.22781649987342	-0.178682261162985	0.304709631374003	0.128781298518333	0.335475241173786	0.289886628262286	0.122815418158864	0.378251743147519	0.158746614325207	0.372545458727009	0.306678899212812	0.229832205442716	-0.260325668252764	0.422067502012868	0.234862085200017	0.295712075222101	0.175257548634184	0.0434174830584404	0.128048438592341	12.24	4.49	421.58	0.9	0.1	0.06	0.09	4.85	30.06	5.88
Recurrent	rAO	WHO III	Female	64	923	1	0	1	Wildtype	Non-codel	un-methylated	-0.184269146433679	-0.0557918193386645	0.0851503753045976	0.255411925690413	0.235899868969499	0.386610682209153	0.354193046527274	0.143572054547001	0.262558167544153	0.138229064601202	-0.096556152318147	0.164753217483273	-0.0295216422888918	0.295060941594935	0.137500106059837	-0.0531817742724131	0.148314808453364	-0.00403177788073217	0.376035199458046	0.235891240650954	0.105267497339898	-0.387109493855349	0.374693792765486	0.0537488843346469	0.176560832088334	0.122840596440323	0.0171296366037195	0.0699733720653483	35.6	4.41	69.64	0.55	2.44	0.04	0.07	5.01	35.44	31.52
Recurrent	rAO	WHO III	Male	53	1868	1	0	1	Mutant	Codel	methylated	-0.162230678358779	-0.100471813625123	0.0935940560434929	0.193039579756752	0.26101727707043	0.324229896703235	0.332624468771261	0.133214067804678	0.240071440914275	0.127603345636294	-0.134573336611248	0.153207881501742	-0.087280879757216	0.248407590865811	0.0529985603042506	-0.114893847338029	0.0546401724833324	0.000277017570469747	0.389658246508605	0.127646735027436	0.0445399927168958	-0.352759482448527	0.339353473227356	-0.00531982968525137	0.115671923020808	0.0672886258212088	-0.0346489791589721	-0.00137353632863818	12.52	0.73	38.27	0.19	2.03	0.03	0.1	1.02	52.11	17.72
Primary	A	WHO II	Male	26	1252	1	1	0	Mutant	Non-codel	un-methylated	-0.115630025784743	-0.0642028093213884	0.100382311103459	0.264120530751761	0.267926728693633	0.342362950672143	0.369252771978968	0.150955355027229	0.238260296276763	0.157698451321258	-0.151947683723848	0.178558434665921	-0.000879012351758359	0.314175872898374	0.194473595462481	-0.0699152271287292	0.214757490929439	0.0286405810481663	0.384933757085353	0.210735271400222	0.110521643962691	-0.338811628739351	0.321884841566949	0.0354765742250945	0.169598310399837	0.0994656884288244	-0.022827740737335	0.0292234168087828	107.45	4.91	91.52	0.14	5.31	0.03	0.63	0.98	41.89	9.55
Recurrent	rAO	WHO III	Male	20	551	1	1	1	Wildtype	Non-codel	un-methylated	-0.0640530873225813	0.19244047178294	0.268435856078622	0.480378251673931	0.328181514181821	0.402039996366811	0.463675416450667	0.373270371004242	0.255020043540968	0.332208782334858	0.105191835050208	0.366556724352601	0.138362828862235	0.413854711524451	0.346643472631656	0.283151429500365	0.500337261846347	0.186605468683869	0.42854052929057	0.310732966719489	0.251800023990077	0.312501410893909	0.465140001775928	0.37313563791986	0.271178199670698	0.25390472396449	0.021578003531464	0.116109604481499	50.3	3.97	153.28	0.33	0.38	0	0.32	18.37	46.76	5.53
Recurrent	rAA	WHO III	Male	36	836	1	1	1	Mutant	Non-codel	NA	-0.1865074406733	0.010337721571024	0.147070701692708	0.257136801953852	0.253365515181633	0.32785600361087	0.392056030018241	0.147680456420469	0.187325110199491	0.200176262658865	-0.0954391158782038	0.183850735075177	0.0596292992919668	0.303690308884026	0.149055010243772	0.00177611960022284	0.225741332349831	0.058662783766674	0.384630699638877	0.205455392222616	0.131035259594204	-0.322265524308839	0.331974994915704	0.132585340031099	0.171951344291389	0.066738164810203	-0.012777379882118	0.0754666535677621	122.2	3.24	91.14	0.27	1.21	0.18	1.3	3.23	50.45	6.86
Primary	GBM	WHO IV	Female	55	546	1	1	1	Wildtype	Non-codel	un-methylated	-0.133759680024549	0.069837151638407	0.125102920097757	0.29301228250409	0.274489318658921	0.334495663977395	0.443236503423361	0.251678104184209	0.174993523672881	0.212074912616662	-0.129189476905703	0.265468721812325	0.0357774096832977	0.304273286973599	0.176035950331832	-0.00135500143391723	0.286397906599942	0.088357623512288	0.370263029535216	0.237195232780436	0.160844202755319	-0.329054438778064	0.366146882668521	0.221045613627918	0.183919925683275	0.143335608796963	-0.00392905638601066	0.100580936472512	80.17	7.02	339.89	1.02	0.82	0.2	1.09	4.7	66.21	11.79
Recurrent	rA	WHO II	Female	39	2991	0	0	1	Wildtype	Non-codel	NA	-0.103705973517892	-0.0286126930021913	0.170718007472191	0.321714158598745	0.16772452901697	0.373795087115259	0.353299451541105	0.15483928975019	0.268162186712166	0.223797906538517	0.00617442902706777	0.175048515853038	0.108547544166397	0.288829647585806	0.185840206395381	0.109869350377123	0.308561691043948	0.00280290500136209	0.373000360915408	0.241381559237582	0.134677434966011	-0.342356488369561	0.364980796935837	0.0958512544107968	0.210850893140752	0.133810629645865	0.0178459399701606	-0.0063626565443915	150.01	3.86	273.86	0.68	0.17	0.36	0.25	3.57	33.76	15.44
Primary	AA	WHO III	Male	40	169	1	1	0	Wildtype	Non-codel	un-methylated	-0.157769331013561	-0.00950925433393568	0.135229288696562	0.280366666689321	0.25614869597994	0.315720778770839	0.39402962912236	0.180070826125354	0.283261458126952	0.170121049060969	-0.178933201571725	0.231863748261256	0.0646444349851107	0.340389438289078	0.189064131939142	-0.00499458584560242	0.251656273893971	0.0625579347490769	0.377616065856241	0.271132835663648	0.188004985332768	-0.32752856546574	0.364460153662466	0.092595849088572	0.204855535444853	0.125899066909746	0.0201430562534945	0.0936843100126301	36.37	2.49	141.29	1.08	4.17	0.11	0.21	5.36	35.95	6.9
Primary	AA	WHO III	Male	29	893	1	0	0	Wildtype	Non-codel	NA	-0.139938032552828	-0.02807665713708	0.142324357237747	0.305744459067829	0.209795292647118	0.423046330289527	0.412911283417065	0.214510848580047	0.2830113176727	0.186948885254114	-0.0260124127230398	0.20200431985499	0.147217859362299	0.331246292785568	0.248931244395588	0.0744919047115963	0.287075659377257	0.0431065081435923	0.377904164536226	0.293890794995279	0.186332422115605	-0.285687717538921	0.395491775355367	0.18892152546983	0.25906035751941	0.147928086580818	0.0352328353977241	0.0915058855405833	30.39	3.47	170.66	0.28	1.45	0.08	0	3.19	36.18	8.38
Recurrent	rA	WHO II	Male	30	NA	NA	0	NA	Mutant	Non-codel	NA	-0.192088516327032	-0.144424863000959	0.0702145374083748	0.264167767003128	0.206747483244879	0.363364454248149	0.364913690068579	0.13653097012579	0.256451440524618	0.0918773269832694	-0.118037257351234	0.125797131942636	-0.0480754947223299	0.286324711756087	0.121384191269029	0.00295238671751497	0.119191781671654	-0.0712920151062649	0.370995458430578	0.201663509211683	0.0631229966027375	-0.352279140475925	0.354058628883852	-0.00808978114729485	0.176942266136343	0.121176261246982	-0.0394348797022646	0.0251765908129147	40.38	5.04	66.76	0.24	2.04	0.29	0	2.73	20.79	46.07
Primary	A	WHO II	Female	42	2073	1	1	0	Wildtype	Non-codel	un-methylated	-0.137215474331629	-0.0819460772315705	0.137911588391924	0.232492508082599	0.19006261454195	0.320860998597474	0.378810008108742	0.150344541436209	0.278419316359069	0.157284853429238	-0.0706204650149488	0.160689462883064	0.137843573605509	0.324804915258329	0.0909742048536259	0.0120821600366562	0.123513663487463	0.0101044341778535	0.350910217032112	0.254605678809842	0.120996485440978	-0.315694792921087	0.376058552727594	-0.000709576403877	0.169005066075585	0.08414013175373	-0.0186755805861773	0.0627317399938931	52.52	3.31	68.2	0.28	0.98	0.16	0.35	0.9	32.16	9.06
Recurrent	rAA	WHO III	Female	40	367	1	1	0	Mutant	Non-codel	methylated	-0.126663148735074	0.097087752685587	0.159280863480863	0.320541227399888	0.270508297568625	0.334635114551275	0.418676801043342	0.228503498007691	0.17490677247586	0.203330819861903	-0.114366520680709	0.264031956248153	0.0684540857925208	0.307973051077469	0.244606436775962	0.0803027259431684	0.350705743552978	0.100744495987362	0.388241220281067	0.261581481860126	0.165548403386565	-0.235052698738712	0.348797995213735	0.189593515011905	0.219379379638122	0.105926412128423	0.0108522686492913	0.0878504072665235	126.05	5.38	223.72	0.29	0.28	0.09	0.34	3.36	54.35	11.59
Recurrent	rGBM	WHO IV	Female	36	537	0	NA	NA	Wildtype	Non-codel	un-methylated	-0.0423453221036169	0.179381278693708	0.326476531153309	0.407196123397111	0.25735160240401	0.386480900957188	0.456634237584163	0.405604298143251	0.213575708443023	0.360258497332349	0.00773509881967012	0.312480827093456	0.0750426445572872	0.384899442645811	0.299512040898977	0.182356536140078	0.482507002004099	0.144163718416717	0.424505639727471	0.26173254691096	0.222228688425304	-0.0719376098235238	0.388709566034254	0.299328193167834	0.264324595942464	0.21959012715544	0.0654028382488689	0.0630284545953944	311.47	5.67	107.31	0.36	0.18	0.03	0.38	14.53	26.79	7.96
Recurrent	rAA	WHO III	Female	23	252	1	0	1	Wildtype	Non-codel	NA	-0.163256252547074	0.0393110269552962	0.100968796675405	0.288826727804603	0.240291711235921	0.342765958669368	0.431246092454158	0.211494001730727	0.213274018286986	0.191317742215938	-0.192564912113147	0.223521938669462	0.046646116760319	0.280555799981208	0.171369666261745	-0.00384569569750919	0.246611914978542	0.130193817782473	0.351368462595777	0.228861881611234	0.152725667231103	-0.330335988620057	0.381151665504525	0.0665112021855823	0.165514570946641	0.140090428695208	0.0399982756250186	0.135199934493764	28.73	2.82	168	3.98	0.54	0.22	0.52	5.1	43.37	9.89
Recurrent	rAA	WHO III	Male	30	1008	0	1	0	Mutant	Non-codel	NA	-0.165843580911006	-0.0521250277874284	0.0508502645471552	0.239616685771474	0.212364076485794	0.358714524243247	0.35391767220222	0.156862586841819	0.27997708293079	0.0810872324555255	-0.136673877405031	0.155349861530973	-0.0198402399171294	0.287777003630576	0.110365568652935	0.0035151847851537	0.06419098676673	-0.00119453249635617	0.376220812771346	0.235769714555322	0.0798428368591529	-0.335961658890578	0.373403197825859	0.0379901408518274	0.172447573460485	0.0987813218344723	-0.0249545342489469	0.11770853652494	16.07	4.01	67.51	0.43	2.32	0	0.07	1.35	24.61	23.01
Recurrent	rA	WHO II	Female	39	NA	NA	0	NA	Mutant	Non-codel	NA	-0.170036798085986	-0.0343864297151305	0.080236675005934	0.221681760917547	0.237037452488584	0.336043688415217	0.364080297278402	0.126907205893526	0.247709174991646	0.0887520666586968	-0.149347286605984	0.181904394346458	-0.0321998446403703	0.284246350658684	0.135354579120957	-0.0429519061369611	0.149676019731198	0.000521983249537045	0.36876487898694	0.203235638785272	0.0993816672157768	-0.334772379057877	0.337731490607341	0.0392749810256487	0.154489663258141	0.0909307460520352	-0.0371631112114991	0.075393624229753	64.34	2.99	55.28	0.22	1.54	0	0.38	1.47	33.42	10.47
Recurrent	rAO	WHO III	Male	25	NA	NA	NA	NA	Wildtype	Non-codel	NA	-0.154320432906932	-0.0823648986030101	0.0678116867780528	0.257414845732897	0.195684050383733	0.399949131501687	0.339768571773129	0.145524030236458	0.263991157996121	0.165703836050848	0.0100856954904007	0.120860124742599	0.000564345765703014	0.282458062055322	0.118539335271764	0.0525665607032168	0.153950690900953	-0.0522881241190748	0.378190354882071	0.240589004795423	0.1096880451493	-0.338137458007906	0.364525558150599	0.114627465132369	0.180624268050491	0.126958651871896	0.0127106660579805	0.0196197369300937	38.25	2.65	52.82	0.24	1.22	0.18	0.05	2.32	28.34	32.39
Recurrent	rAO	WHO III	Male	29	669	1	1	1	Mutant	Codel	NA	-0.198149860492252	0.0253196521345594	0.0792325549022029	0.200821996794675	0.264450453000284	0.334957014890873	0.360233420697883	0.174653154465098	0.23830360985022	0.0928587136418684	-0.150829106414509	0.228691029772906	-0.0494424776410795	0.277780498083502	0.0268495493047847	-0.109406505385538	0.0782216311021177	0.0660467111566755	0.355870584457473	0.188348821368097	0.0655967238618659	-0.234606381518749	0.341609514650376	0.0983665236042537	0.163089086156714	0.0250034410054331	0.00403232610860208	0.126845326722339	5.23	0.21	131.56	0.22	0.62	0.32	0.3	2.85	44.46	13.14
Primary	A	WHO II	Male	23	3943	0	1	1	Mutant	Non-codel	NA	-0.231337757624571	-0.09097829441976	0.0994106169179919	0.211473026189213	0.197716118472524	0.357954638240565	0.325083555895881	0.109733023106722	0.279358289173556	0.0509908168035108	-0.159560254721062	0.149397123203023	-0.101675240527193	0.29062506553861	0.0877487899871564	-0.0682625664491166	-0.0207322698203185	-0.02258400805465	0.367407329150668	0.186252821616672	0.0484158992489155	-0.395411219416732	0.348359109688253	-0.0379997024938576	0.139367058346043	0.0896505241999891	-0.0335081274063484	0.0841260348627246	22.28	2.42	34.68	0.77	1.78	0.17	0.07	1.57	18.57	27.94
Primary	AA	WHO III	Male	39	2982	1	1	0	Mutant	Non-codel	NA	-0.18401296946757	-0.089322669340838	0.0636417101150494	0.215868083738507	0.268873061496426	0.341634314595772	0.365061429459389	0.141105929362349	0.19787747089159	0.109385864458354	-0.149660099579492	0.154012527297891	-0.0227287663238971	0.302490519072871	0.0998626391632478	-0.101107339070765	0.0865527762630851	0.0445415410403268	0.356796209400995	0.243825428999111	0.0927118746637158	-0.313913492174025	0.302173870925638	-0.0272372204561494	0.1317906382812	0.0538808791520048	-0.0279054144471276	0.0304440022202621	35.11	5.02	44.6	0.38	8.7	0.09	0.61	1.91	57.23	7.02
Primary	AA	WHO III	Male	40	929	1	0	0	Mutant	Non-codel	NA	-0.179038402549571	0.0378752219184819	0.0809112197358989	0.258080075887193	0.283885348833897	0.29803454476636	0.36000089491221	0.20254751118289	0.239042197829722	0.175065574770258	-0.0880821237597254	0.171089037478378	0.025503228362511	0.298196657618805	0.121836928716872	-0.00703722517993494	0.235223309328975	0.0647652200564038	0.365068660018313	0.193338146743093	0.0899469558672497	-0.186799114592964	0.344019726325411	0.0931357482500141	0.167738171190762	0.0639228156882233	0.00684471230330981	0.0701244930982057	58.45	4.1	63.01	0.27	1.25	0.09	0.43	2.46	44.29	8.13
Primary	AA	WHO III	Female	27	1455	1	1	0	Mutant	Non-codel	NA	-0.162804550153378	0.00150705892777681	0.0900271213622936	0.248545857899619	0.268008569365257	0.230265021521564	0.399895240013243	0.189229971631636	0.262902074134661	0.167093795500055	-0.0971430547977393	0.21828412202399	0.121649534582063	0.351824660546993	0.190542230202587	0.0325965784522024	0.191186626638513	0.138696140882076	0.360977385163416	0.277502011436968	0.151883669984895	-0.286563963772444	0.31930150009482	0.0438746570642084	0.187674746009838	0.102848437126304	0.0128349222530603	0.163218769251028	4.06	1.54	172.46	0.22	2.37	0.04	0	1.19	30.75	4.34
Recurrent	rO	WHO II	Female	64	297	1	0	0	Mutant	Codel	methylated	-0.23814874376214	0.133084494497205	0.0690393568093778	0.223526864416339	0.279690569035395	0.277229257320996	0.375868710583169	0.182203341778065	0.237576966236736	0.102390238258717	-0.173645256575274	0.222451655419468	-0.0550901217042542	0.267055020233597	0.0152373545570982	-0.130243868392786	0.045390190164384	0.119573460210075	0.365719113947111	0.184133722939079	0.0671703980946332	-0.346483900495653	0.338142663434351	0.0576950866373533	0.136874643248177	0.0447914307196398	-0.0186087672585448	0.114592961239908	9.87	1.54	95.44	0.23	1.46	0.05	0.07	0.92	44.18	10.5
Primary	AA	WHO III	Male	25	860	1	1	0	Mutant	Non-codel	NA	-0.214501709590946	-0.0364425614296781	0.072384624055415	0.221190435103383	0.273168685801965	0.28986801294221	0.330658977574812	0.128177412938551	0.223049049611025	0.0699515919663924	-0.113918387160262	0.167994017621117	-0.0853831153525936	0.319140205101065	0.115901491003505	-0.117009220913604	0.00679568478834856	0.0585926881760979	0.373574069000308	0.189146795925711	0.0307020804573295	-0.389729357945431	0.298009189695538	-0.00791787846648816	0.130575160411427	0.050419531327628	-0.0508972714029553	0.0419498047853357	37.33	2.23	41.94	0.07	5.18	0.03	0.1	1	27.13	3.65
Recurrent	NA	NA	Female	32	NA	NA	NA	NA	Mutant	Codel	NA	-0.150161315435534	0.081791482893894	0.165329424884978	0.234917160443357	0.246286589723992	0.30017851029016	0.4106710251783	0.197184249736908	0.280259126338202	0.152158532064831	-0.0616113138250527	0.191815875440577	-0.00852904828925598	0.302275828051457	0.107896590349621	-0.047747026453649	0.154624381295905	0.0942646358719041	0.35803425222087	0.173574614288185	0.092089961337728	-0.242992327658478	0.351937887588841	0.109272980022776	0.137801715462643	0.0792315997167635	-0.00205283179552683	0.116043348913657	20.03	1.85	51.04	0.46	2.02	0.04	0.05	2.83	46.5	6.15
Recurrent	rO	WHO II	Male	30	782	1	0	0	Mutant	Codel	NA	-0.162372836933022	-0.0634631460152419	0.121319229424151	0.230348985504504	0.247984759825235	0.26765674626943	0.356663904477281	0.172270495868941	0.231881538488858	0.138611031576715	-0.17032423361936	0.21519815153795	-0.0785297005884525	0.289712155182253	0.0462973361413689	-0.120226525437792	0.124188940043173	0.0578400142133745	0.34541062285945	0.171825214783618	0.079399548662379	-0.278631019385221	0.366633508972512	0.100877113975936	0.158927705700867	0.0669700973921607	0.0189124702135775	0.097380501497279	6.23	0.65	84.74	0.3	2.14	0.07	0.05	2.54	34.12	7.4
Recurrent	rGBM	WHO IV	Male	30	NA	NA	NA	NA	Wildtype	Non-codel	un-methylated	-0.235933928484833	0.060996625782601	0.0897788757711882	0.253219219228079	0.25776826380756	0.274677867068141	0.412275865337485	0.246806940127935	0.216104356950996	0.070539944605056	-0.204399941139751	0.229067158321644	-0.106842853461185	0.322402940044481	0.0684245415046448	-0.0440651412277094	0.0888708083132447	0.115476682552399	0.367086151387404	0.205261080868897	0.0955871640203543	-0.385331763643261	0.374965314603354	0.0846283020441989	0.110061719475185	0.0934562996748748	-0.0291084568145052	0.127435570347315	20.47	0.95	112.96	3.53	0.44	0.04	0.63	1.17	33.45	16.8
Recurrent	rOA	WHO II	Male	27	1693	1	1	1	Mutant	NA	NA	-0.133421518840932	-0.0401159939762238	0.0813323760373239	0.242855407747507	0.253277127345992	0.375831274802709	0.350720469351931	0.161092665734762	0.193499991170715	0.112775460419328	-0.16192949588077	0.183664216472636	0.022990156452023	0.305133648445683	0.151358427716765	-0.108905315181352	0.152460699582041	0.0784332797918359	0.368765602668607	0.18737035143903	0.10513436467445	-0.340549249657864	0.329614720929438	0.0706869528605421	0.15924148588034	0.0676261717569416	-0.0133278622585924	0.0715328239285563	24.72	2.07	59.5	0.11	2.01	0.21	0.25	3.22	66.51	9.29
Primary	AO	WHO III	Female	34	1134	1	1	1	Mutant	NA	NA	-0.184602698583959	-0.0248786087535953	0.0558135822710071	0.186603894069799	0.256376013562524	0.349983583609063	0.322114829310112	0.12882766716709	0.194911445483407	0.0675912916431776	-0.166602085867718	0.152775252398092	-0.0499425909721904	0.253789705944742	0.0360747515606009	-0.160709046868735	0.022769261403975	0.0044969776790189	0.387651369890723	0.147657492612719	0.0388000800674846	-0.376486851574712	0.362303171409481	-0.0192535513564061	0.136931704676177	0.025213754843275	-0.0604674183709753	0.0864606851109666	19.14	3.93	47.06	0.29	2.71	0.1	0.15	2.82	69.38	16.6
Primary	GBM	WHO IV	Male	67	268	1	NA	NA	Wildtype	Non-codel	NA	-0.13847497428707	0.0473374498941688	0.152073896761122	0.254782813846798	0.290556811060958	0.377844464498991	0.395682836162597	0.194776908162788	0.184554666438789	0.124006052058436	-0.149140239491121	0.242968847991185	-0.0424942606865557	0.276935504073555	0.137848278219241	-9.00902507166492e-05	0.241080246590615	0.0469154536347327	0.354023850280994	0.184150615894699	0.189109199243627	-0.338427119690729	0.321754846956363	0.12804267785901	0.167603259971644	0.107267826943457	-0.0261051119422245	0.102150918249747	123.25	5.48	223.82	0.18	0.5	0.09	1.13	4.43	31.3	14.17
Primary	GBM	WHO IV	Male	30	1269	1	1	1	Mutant	Non-codel	NA	-0.0405603070252038	0.305530247920159	0.382675760674804	0.285201847917701	0.252576577256246	0.296645483189	0.432628425764821	0.247510551035671	0.219760715377325	0.209641503780379	0.102890251184707	0.260333422025265	0.0625297718233319	0.339078330351317	0.10488025632918	0.179144653056761	0.329502806868402	0.141297899890601	0.380135825863078	0.243020744272259	0.135972811401848	0.0099818114535039	0.360396056853324	0.183392237184721	0.139094585744665	0.171727190598257	-0.0550175391244934	0.197002179144012	21.67	1.89	142.96	0.28	0.12	0.02	1.51	1.5	54.31	6.69
Primary	O	WHO II	Male	34	1651	0	1	0	Mutant	Codel	NA	-0.166614030704111	-0.0668440482254983	0.0570998042136697	0.219244733744918	0.244705830021182	0.340131019980837	0.368183136160892	0.150096400780368	0.267250866186151	0.0540247901147275	-0.149852465856993	0.155515076250281	-0.0700254580894374	0.29296678857081	0.0861143190265447	-0.143914544357773	0.030488860171414	0.00881231554475467	0.364376204941702	0.154965118520777	0.0359692962017796	-0.371453626560686	0.336188422946453	0.0110912204358081	0.156472120984915	0.0663754732979535	-0.0525221694571196	0.11595690427782	17.39	3.89	73.47	0.25	4.67	0.08	0.11	1.59	37.19	13.57
Recurrent	rAOA	WHO III	Female	36	167	1	NA	1	Mutant	NA	NA	-0.137826496841808	0.160701184489281	0.169581272587382	0.207667682909132	0.196965737968813	0.357083010718866	0.412771046502909	0.213662442953986	0.0749449667488625	0.220282688932758	-0.00174206239960036	0.216702185960309	0.115291915238293	0.263363665424751	0.166598969240183	-0.0858548828095888	0.304657147350446	0.228260634777094	0.309458623286695	0.283805962104874	0.131241527618218	-0.231591181390707	0.263459286522783	0.152924650999413	0.200279567574807	0.105998421209614	-0.0433226491156897	0.120412271324918	0.7	0.77	62.91	0.18	0.08	0.03	0	0.3	7.82	1.83
Recurrent	rGBM	WHO IV	Male	24	71	1	1	1	Wildtype	Non-codel	NA	-0.120655926431466	0.0591925388367743	0.112693601221682	0.311648004357769	0.237197586349036	0.366752544689466	0.424907809041791	0.27447084227903	0.214353613824608	0.16436003013079	-0.15362109020544	0.253942201784105	-0.0258435550019945	0.289411916101047	0.1469792788328	-0.0161877334620515	0.316095825165347	0.0827678603416031	0.385551501271488	0.239023295719637	0.132739113788308	-0.265697366952425	0.365259287355576	0.145923762680462	0.196662065024358	0.134298331174619	0.00575039775632973	0.129727811998676	71.35	5.94	157.47	0.43	0.01	0.21	0.82	4.53	43.96	9.18
Primary	A	WHO II	Male	26	NA	NA	NA	NA	Mutant	Non-codel	NA	-0.174189848169579	0.00896788386803086	0.0923855505183558	0.251452233919552	0.269177620229093	0.313828898948186	0.400446255602429	0.240171936495177	0.234618850601441	0.160522484486118	0.00929983279508472	0.20960717959948	-0.0338265856641877	0.337888844803695	0.0910151113288312	0.0826043866542596	0.232882305980941	0.10463818436092	0.35629387608224	0.22444009335666	0.114256289066361	-0.208100945715765	0.34024121782024	0.141830927327182	0.198709048318896	0.0923529592146608	-0.0170009491714993	0.11801347086367	7.91	2.22	141.35	0.3	0.41	0.32	0	2.68	39.51	5.95
Primary	AA	WHO III	Female	30	1644	0	1	1	Wildtype	Non-codel	NA	-0.158154974415636	-0.0673376171521463	0.0818408237546723	0.275686316279704	0.205296000684548	0.335338688687604	0.389997225557673	0.164896305993931	0.21605432104718	0.149323038850724	-0.121130151286486	0.23480598427502	-0.0143143939220797	0.314725135288041	0.129972467310602	-0.0344419936334839	0.180084412481671	0.0915673650661454	0.405294407603305	0.246018477522602	0.0977035932586061	-0.304669489437654	0.378962114693478	0.0750078024005887	0.230766662343744	0.0970699824161478	-0.0163464882645045	0.079821593589994	3.52	1.24	143.15	0.66	0.02	0.12	0.55	1.3	39.25	9.85
Recurrent	rGBM	WHO IV	Male	35	407	1	0	1	Mutant	Non-codel	NA	-0.166685495781489	0.0746146959052408	0.176244928511398	0.275278001121368	0.281339679183278	0.310097814513318	0.415037388681797	0.171804947638505	0.170769049817163	0.217062696908085	-0.150290902794133	0.244662818972112	0.0206289848091824	0.314048416479582	0.181963482679559	-0.01558200364541	0.275758878249017	0.0843741099549508	0.375221696335576	0.223668607502569	0.173721187222962	-0.276544128775514	0.340268099802048	0.0996726700749477	0.192743424327299	0.12954353207582	-0.0199465859574343	0.0761854183966143	154.08	4.5	132.56	0.27	0.14	0.05	0.58	8.45	71.05	14.14
Primary	A	WHO II	Female	38	NA	NA	NA	NA	Mutant	Non-codel	NA	-0.220477524535434	-0.0885072003585477	0.117731439380751	0.262486020622963	0.258433849500962	0.292005481844057	0.378589116886983	0.173849262941186	0.135949357723549	0.168167904815752	-0.135296384366694	0.19264490037019	-0.0701573705958175	0.311927743933237	0.107313815211865	-0.0405633556704509	0.224280601996773	0.0459546312712383	0.353271229203446	0.197201618974055	0.108840834634924	-0.296056208379338	0.337076964111207	0.108239438823671	0.174502907782595	0.0770827425605947	-0.00130652190923944	0.0353029556317326	153.86	8.18	106.73	0.2	0.15	0.32	0.67	2.64	44.34	8.2
Primary	AO	WHO III	Female	56	800	1	1	1	Wildtype	Non-codel	NA	-0.12485780833522	0.179538385150669	0.174173859539773	0.269028450166188	0.239705088561325	0.369910460798081	0.389517119494103	0.253507072159444	0.22309153260258	0.19497903481232	0.082157344270042	0.288672160975591	0.0619472116641095	0.332614419350926	0.0724090439136924	0.0435380612168573	0.228462221613674	0.102875872418972	0.360847637383668	0.247877118039365	0.127203012342565	-0.216059616709443	0.362056817824725	0.200243456620178	0.192937959930406	0.114513500221118	-0.00824999911508431	0.175928548471929	5.75	0.74	218.01	1.32	0.18	0.16	0.96	2.99	56.64	9.97
Primary	O	WHO II	Female	44	1638	0	0	0	Mutant	Codel	NA	-0.122624818182522	0.00704893699681738	0.135296851063147	0.223505480751346	0.26364599912939	0.336876574978611	0.407009748448993	0.170128670975272	0.252788457615148	0.11279996050689	-0.133290451822606	0.183712921719175	0.0547745773557706	0.304426507002611	0.123181841201135	-0.0683816049513458	0.1699417198699	0.0576300151607423	0.368802445301208	0.185266784768361	0.0814780790480127	-0.228379893273013	0.342478846792271	0.0447430884999996	0.161786252792155	0.089138409604319	0.0115161334921964	0.105884504276465	8.08	1.11	111.01	0.59	4.28	0.04	0.06	2.52	53.26	6.93
Primary	GBM	WHO IV	Male	65	834	1	1	1	Wildtype	Non-codel	NA	-0.154674146119935	-0.0305173143043657	0.0754127291005235	0.243779463060267	0.210815443139495	0.363473191914954	0.379381700642902	0.183772265211154	0.278867673075863	0.132183385377563	-0.0216962850198789	0.161970140780698	0.000376585145805881	0.312248345256995	0.149607341728076	0.0790775787144373	0.155321433361979	-0.00313690585142437	0.367124371722055	0.239940846653235	0.0994419455235221	-0.28345046487591	0.369170906781902	0.112557623300336	0.202842646479	0.135056908603382	0.0183006290519082	0.106731738055439	12.74	3.36	114.71	0.72	3.61	0.35	0.06	3.02	19.86	28.25
Primary	A	WHO II	Male	32	1708	0	1	0	Wildtype	Non-codel	NA	-0.178001155620866	-0.138025738241577	0.0528862085441079	0.218745715303673	0.193220060845534	0.368649579084638	0.360868230330343	0.143239425578607	0.26054608593837	0.041242647375484	-0.102104338149947	0.128102505974631	-0.0229038897047153	0.301643015662716	0.104694629537863	-0.00929079217321809	0.00327844554050393	-0.0569223321818023	0.362441855432003	0.198870210629524	0.0603383986402471	-0.39848169872784	0.352000871330381	-0.00639076397924988	0.178975400396339	0.118828651391872	-0.0309194384413678	0.100453440699869	17.91	4.9	81.15	0.46	3.67	0.08	0	2.43	25.15	32.24
Primary	O	WHO II	Male	32	NA	1	1	NA	Mutant	Codel	NA	-0.208137610528247	0.036041728814241	0.0913310620142019	0.205805097805944	0.259990080145261	0.213468240906644	0.377337557470221	0.156546574075062	0.27068336907464	0.0848457210294097	-0.0300413896457398	0.147828913752089	0.0314362826291525	0.312222622685755	0.0887352687194093	-0.0711684495496897	0.0583899158476751	0.0599351900477564	0.33836786855266	0.149479413838957	0.0519293718269895	-0.29189387357704	0.327405858127615	0.0960976030470375	0.143536487349214	0.0391611648708822	-0.0385492395065913	0.0878405266405502	8.7	0.65	55.07	0.15	2.86	0.13	0.14	1.79	50.14	9.29
Primary	A	WHO II	Male	25	1626	0	1	0	Wildtype	NA	NA	-0.078799548701179	-0.0794187669688711	0.0550829081621524	0.266783832574929	0.190778294743987	0.441947802626212	0.405553621029072	0.25887691694461	0.168744930521115	0.237304610556184	-0.0489889833927675	0.194934034970625	0.129775877100934	0.277299137466338	0.178362955336274	-0.0234430853297813	0.311170548296364	0.203176900633878	0.311945316067612	0.306221589138017	0.148304763254221	-0.205045622235048	0.321527998356314	0.116439533384397	0.220925352190656	0.151289659668185	0.102894041592135	0.0843241459180371	2.51	0.22	28.22	0.06	0.65	0	0.04	0.98	8.64	1.87
Primary	GBM	WHO IV	Male	58	305	1	1	NA	Wildtype	NA	NA	-0.164011234024489	0.12619950097787	0.0539420130848955	0.230748842100247	0.19733515292014	0.351875021373797	0.390046453795125	0.216809356697839	0.0697302187246895	0.154222345874139	-0.0493267491544036	0.277528333420224	0.0824900445646065	0.250519622666445	0.100609419149753	0.00386225521713274	0.277387084523783	0.191891633472286	0.3384418172418	0.289689944519075	0.13577866911673	-0.308014441600211	0.283223849715648	0.135507904636642	0.165456251321149	0.130840315062484	0.000260234414723009	0.155423332583434	7.22	0.85	30.23	0.15	0.12	0	0.11	0.07	8.93	1.82
Primary	A	WHO II	Male	39	1608	0	1	0	Wildtype	Non-codel	NA	-0.150199347424862	-0.0963128724877566	0.134646377665321	0.273150706309102	0.177667149761977	0.386775376266005	0.313545646205209	0.143666953151911	0.256830044224729	0.145381040110916	-0.0572458385003256	0.138498351935304	0.00135599456757439	0.248902434760008	0.156101015164707	0.0505403551844412	0.199233793599392	-0.0806883201695837	0.390059803267345	0.195405229981645	0.0763372257314768	-0.287680409388874	0.339675778531804	0.0685920748739575	0.147864710195816	0.123302595639379	-0.00559514126194366	-0.00947516012969576	161.78	5.13	217.71	0.19	0.74	0.12	0.04	5	17.74	22.28
Recurrent	rO	WHO II	Male	43	1638	0	1	0	Mutant	Codel	NA	-0.132148899991803	0.0360283635705951	0.117395354750289	0.209936027204749	0.260288489099955	0.296946806819801	0.390411826977996	0.196947719365258	0.267577857696878	0.150342377170699	-0.0562415117683249	0.203497318333041	-0.0123302739298229	0.327345781764033	0.106443769481313	-0.0760168555491528	0.18321504740625	0.0449326635127341	0.378899143421874	0.173443588041644	0.0936347620383454	-0.20427799653742	0.360603102390532	0.140187828269683	0.157520046792233	0.0804359718351186	-0.0104996325743228	0.11539822944384	3.81	0.47	156.06	0.07	1.05	0.07	0	4.17	56.74	8.74
Primary	A	WHO II	Male	41	1586	0	1	0	Mutant	Non-codel	NA	-0.155722843017536	-0.0646836137587182	0.0585894057169195	0.211738900395554	0.22141230369905	0.37653839748893	0.365896386959193	0.1461420197006	0.272476166171751	0.0893480963941869	-0.108500926535722	0.137745108867236	0.0179599779137439	0.301175522052607	0.107952089877311	-0.0653126200443124	0.0615781377161309	-0.0102794259552393	0.363813961564242	0.216691432701823	0.0792359452132646	-0.392470982353511	0.362784925390932	0.0189515778881898	0.171580126257579	0.105585285529116	-0.00991417986349556	0.0948384640170921	23.34	2.77	80.31	0.58	3.1	0.17	0.04	1.45	39.57	19.09
Primary	O	WHO II	Female	40	1938	0	0	0	Mutant	Codel	NA	-0.2209871492501	-0.0269167462655318	0.0453271936167304	0.173593304818973	0.237149799074748	0.342827852257855	0.350185507325189	0.128391466791346	0.233463086996874	0.0384447772965514	-0.158688761599858	0.126760653997086	-0.0660813515076506	0.28126760753356	0.0506921789983793	-0.124899971457369	-0.0241850743902653	0.00895741917892798	0.36229588454648	0.160391684866283	0.0217521589971755	-0.335807021549105	0.326402803607506	0.0183995736675565	0.12855520811136	0.0613773079253716	-0.0342571705839968	0.0836055213856653	15.64	3.01	42.98	0.5	6.23	0.01	0.14	1.53	44.43	15.49
Primary	AO	WHO III	Female	45	1596	0	1	1	Mutant	Codel	NA	-0.154013229373949	-0.0428457660619411	0.103545147404108	0.213631219006086	0.250794171763911	0.306480688939041	0.379043162958363	0.153635997121224	0.254667927403166	0.148475536624582	-0.148985701901405	0.172453300104229	0.0328687288110535	0.312751577894431	0.121630956172569	-0.0695610804288656	0.106509896709026	0.0588526807298179	0.370565211285945	0.163359545660416	0.0688683369659231	-0.333850153569442	0.342931950003425	0.0653797315250904	0.173933621482513	0.086149888803586	-0.0412244504964643	0.085071417146066	14.62	3.23	84.63	0.31	1.56	0.12	0.07	3.7	44.48	8.5
Primary	O	WHO II	Male	42	1603	0	1	0	Mutant	Codel	NA	-0.133098515828405	-0.038453571873908	0.146444660781253	0.237197437817175	0.282373233201438	0.260269486225007	0.40277760197619	0.193408066098677	0.232106056149473	0.176626720982397	-0.09411451831488	0.183665568425266	0.00601009738307451	0.325119096242958	0.156038575019976	-0.0764818242427971	0.147432181047111	-0.000656943658192749	0.354403457720409	0.192242567899494	0.129656749262798	-0.318791146894614	0.352957127273077	0.108340791799451	0.193362752819488	0.0918548036129096	0.0121948879398084	0.043967141234039	3.23	0.66	91.46	0.13	6.92	0.47	0	3.46	49.35	7.38
Primary	GBM	WHO IV	Female	41	842	1	1	1	Wildtype	NA	NA	-0.115657263500651	0.0025549690913716	0.0587927864251265	0.253993086354312	0.226153041181097	0.37401658449795	0.346310098340755	0.178472809819904	0.10923710794246	0.175572656475781	-0.0141832859767713	0.158234261141256	0.135076059867591	0.29352568899415	0.105316176511224	-0.0402002700698224	0.220726402885904	0.165352205594103	0.313755971198782	0.26122659212328	0.13421079298276	-0.270914974087744	0.324328970259301	0.0352852389857221	0.13429134133865	0.117207702353157	0.0537845993310151	0.0921336823222797	4.54	2.62	14.92	0.1	6.22	0	0	0.47	9.48	1.69
Primary	A	WHO II	Male	42	1526	0	0	0	Mutant	Non-codel	NA	-0.171865396174274	0.024039995524192	0.0725914835846869	0.196324736937569	0.286455249902313	0.225334482185171	0.369795222571705	0.15633514516461	0.214567313560143	0.138766158889013	-0.0060592902968911	0.165531544267269	-0.0122787551060935	0.336953935786806	0.111784191699688	-0.0283987281149279	0.0951744152970408	0.0660826905816656	0.360850303540314	0.197621944571814	0.0968103682017562	-0.364902536407752	0.317334387458872	0.0552689252234339	0.181018697523177	0.0635990427067972	-0.0352112664083379	0.0749298121702476	8.84	2.22	63.68	0.2	13.64	0.07	0.06	0.62	43.09	8.44
Primary	AO	WHO III	Male	45	1558	0	1	1	Mutant	Codel	NA	-0.168551953581826	-0.0237233190120086	0.14564178611895	0.25404350022362	0.27423058089184	0.310308538773176	0.398165934414042	0.174150773718252	0.254969168690159	0.164735204949898	-0.139643806441984	0.178803005101147	0.0940761019564654	0.332100563502253	0.181527104307552	0.0111112945187885	0.232380663551666	0.0135415200145154	0.362717677937237	0.221966276722525	0.129785205276282	-0.270774028880079	0.361268764872191	0.139538021693953	0.196229194894301	0.121717950831445	0.0259083706475212	0.0345065323622397	15.04	1.13	101.77	0.55	5.74	0.33	0	3.83	43.72	6.28
Primary	GBM	WHO IV	Female	66	261	1	1	1	Wildtype	Non-codel	NA	-0.0930749663066877	0.181430733591457	0.179538936262441	0.411368809029153	0.274956895091678	0.354194012856169	0.490801431035755	0.356419564274167	0.248277438492037	0.267594350301497	-0.00431609226310355	0.298802166089786	0.148404897689888	0.381025467200827	0.235859345316803	0.236334324259915	0.434924612222558	0.165016324058093	0.363233682715061	0.326947243143928	0.232557781474593	-0.112505808408629	0.432125454220548	0.353698114627654	0.271573919782693	0.212729953317507	0.0385418772324814	0.132710875311707	15.84	1.53	509.08	0.22	0.55	0.04	0.14	1.67	47.11	8.09
Primary	AA	WHO III	Male	44	1559	0	1	1	Mutant	Non-codel	NA	-0.119564131965746	-0.0079423594051595	0.108258443887627	0.249348300334151	0.256680200888709	0.336415789478944	0.410401132428831	0.201259743290315	0.262059132981593	0.156731462568774	-0.0458811090979238	0.159571462918197	0.0772762236154985	0.339093813777588	0.13944264347671	0.0409461048144685	0.196485320606084	0.0322788775606097	0.367122148073471	0.230335777066542	0.11115945943272	-0.25680234880714	0.378937645198501	0.132300737679535	0.19747384121034	0.134583476705691	0.00599289582276302	0.104203527852748	16.05	2.36	104.85	0.34	5.36	0.17	0.34	2.95	35.94	17.55
Primary	A	WHO II	Male	53	308	1	1	0	Mutant	Non-codel	NA	-0.174857640460476	-0.0462465160146804	0.135896915801611	0.25329769340608	0.231921284432442	0.374309293843347	0.384573973880977	0.136611376406012	0.264686785754625	0.17009451472874	-0.101504596391907	0.146410082231393	0.0708031124149564	0.309239008853641	0.155006736630629	0.0137096838985867	0.173392840321774	-0.0566022051221181	0.355142519363485	0.224590295292443	0.121879580687892	-0.356948155022983	0.364365012134264	0.123597084324149	0.182132172585485	0.112597807936532	0.02358219246453	-0.00558058811197626	71.66	2.23	68.41	0.36	2.49	0	0.05	3.5	44.5	10.26
Recurrent	rA	WHO II	Male	31	NA	0	1	1	Mutant	Non-codel	NA	-0.162076371595574	-0.00054815312934323	0.0955865159878654	0.243092340512932	0.247427449249821	0.338639236232691	0.388998643458512	0.195461306356153	0.268317786600878	0.119407860756987	-0.129589690446076	0.203795638464018	0.00498161377012548	0.33634455605097	0.100857828231826	-0.0115783614955601	0.183924710885116	0.0486046121644312	0.359075153268351	0.1991176230851	0.083142022273034	-0.272504258853167	0.341827335582845	0.0820709217219469	0.182480851403585	0.0964503868130721	-0.0207140883051018	0.137312525919278	15.78	2.2	103.19	0.47	2.27	0.12	0.27	2.6	43.2	16.12
Primary	A	WHO II	Male	52	863	1	1	0	Mutant	Non-codel	NA	-0.038560170145394	0.134421449267695	0.208253093041812	0.294554034924034	0.278195509140396	0.318497160388491	0.429100212367863	0.248926488704071	0.246117000643491	0.227478512029472	0.0753892400251823	0.263671468607302	0.157616237688076	0.344323327089768	0.180651086286252	0.146189336463648	0.351037871926966	0.0892036835367921	0.39066713795129	0.288656522865147	0.18524831949516	-0.225945400542844	0.38674962462686	0.260871397108483	0.28792642701647	0.167550852936796	0.0263618736708689	0.16142349870917	16.49	1.41	250.75	0.4	1.21	0.12	0.2	4.9	45.55	5.5
Primary	GBM	WHO IV	Male	49	723	1	1	1	NA	Non-codel	NA	-0.107598020046334	-0.0833788378614295	0.165790994511357	0.258324500093107	0.246685376885011	0.364604828111929	0.338096462815777	0.148818465990973	0.208118531036426	0.139080428278267	-0.125942445504493	0.146233347774073	0.00138096629488877	0.273498256024683	0.147783588880242	-0.0464199227889847	0.215686413019847	-0.0166478554272616	0.387766979883916	0.167710231819621	0.0750067845870168	-0.409356056716838	0.322996036890811	0.107984726906436	0.1384124142534	0.0884848629427499	-0.00889498151720457	-0.0297258792452957	174.09	7.19	294.89	0.1	5.6	0.23	0.54	2.01	46.41	7.99
Primary	A	WHO II	Male	34	NA	0	1	0	Mutant	Non-codel	NA	-0.124532656985897	0.0109694544814398	0.0872409305781381	0.254309595052337	0.268355789329383	0.279065076202866	0.383148475996555	0.165011173153228	0.2527000891365	0.145453192463088	-0.0999559415909574	0.162629065690062	0.0491953538043674	0.369978863908311	0.185132802021894	-0.0460109281757838	0.174962323045459	0.0959381429667994	0.377401721089511	0.221314047470468	0.115240216175552	-0.376954812801756	0.331165065005686	0.117959098327464	0.208680448729643	0.0950144252398468	-0.0034741356794205	0.0985459407750472	15.06	1.5	142.27	0.16	6.81	0	0.13	0.91	43.86	7.53
Primary	A	WHO II	Female	46	1582	0	1	1	Mutant	Non-codel	NA	-0.153036169663335	-0.0879629832001737	0.126607510784092	0.251968337266773	0.230320229436322	0.377783503069433	0.343242029430748	0.128026419245711	0.22584583114136	0.12441826035501	-0.130671566240486	0.159934204997649	-0.0565110694808917	0.294651712881778	0.149227228149362	-0.0515625318788633	0.152235265036672	-0.0566330108499919	0.386630544924744	0.190086822823186	0.0973227702910959	-0.368908768054281	0.329048658232249	0.0557229601669828	0.165292557306817	0.10913776387989	-0.0121857582175099	0.023463400972339	57.47	3.92	62.21	0.17	2.3	0	0.14	2.24	24.61	23.13
Primary	A	WHO II	Male	45	1484	0	1	1	Mutant	NA	NA	-0.14892143872974	-0.0574727581086747	0.0198165596612007	0.14794668627209	0.172763430841629	0.404116923476961	0.32851742531808	0.140097943258445	0.134824589044727	0.0931364734850136	0.0272227896843086	0.103703914574557	0.0915124960411018	0.267222400858485	0.0773560910143446	-0.0261521643197241	0.165182758516257	0.0995159685058484	0.320333630892828	0.268316251628556	0.0420788087685476	-0.316597501166712	0.267766271075521	0.0190271081806642	0.14933728737175	0.074071973405198	0.013025641229143	0.0843887142851328	3.19	1.29	10.42	0.18	1.82	0	0.11	0.39	5.74	4.08
Primary	GBM	WHO IV	Male	50	NA	NA	NA	NA	Mutant	NA	NA	-0.144787160392994	-0.040101535554918	0.0611023570321914	0.142482741580652	0.208829100283921	0.332086277835475	0.307644131056301	0.123375098957035	0.0822262519222463	0.146417645440803	-0.0528242593285957	0.157131726181304	0.105345587174121	0.204626873986234	0.0403462151243848	-0.0925349277663244	0.0716643522438797	0.0178544193055736	0.306079511878914	0.221502440729864	0.00795887024527816	-0.285833278036884	0.272840536235853	0.0128241584376463	0.126349991339792	0.000273224104114359	-0.00572883598825145	0.0818667899887218	1.75	1.31	9.42	0.11	1.81	0	0	0.63	12.8	3.54
Primary	A	WHO II	Male	50	1483	0	1	1	Wildtype	Non-codel	NA	-0.143467816037821	-0.078419458128278	0.11464580344799	0.227891840197676	0.276433332115464	0.418957417130764	0.398617939167022	0.193136344768251	0.260371574168874	0.110058946138976	-0.068074564224248	0.179598635751089	-0.0493979366182716	0.338953055593733	0.154375419504265	-0.0194793042488296	0.139066328945645	0.0445724565392007	0.393902578398777	0.230814861320742	0.138523603361996	-0.201567547677169	0.36868927593513	0.0348892203717603	0.17120558490716	0.140306495373137	0.00410298850621617	0.0915985334433406	32.37	3.59	105.19	0.6	1.87	0.22	0.12	4.62	41.82	11.02
Primary	O	WHO II	Male	30	1488	0	0	0	Mutant	Codel	NA	-0.195820603124304	-0.015750196607655	0.0833444743912373	0.216429524705639	0.248280171061876	0.373005913925448	0.355816485091154	0.153221031028179	0.267781793031089	0.0722497019328924	-0.105758691192609	0.147623359236255	-0.0325696493256126	0.284157200665897	0.135819575490295	-0.0367951534674391	0.129148928533987	0.0418291397084756	0.371130028029259	0.161666594507462	0.055833472111758	-0.318991815299703	0.322193416712538	0.013326865455161	0.177388650875231	0.0596970817524314	-0.0364878318669011	0.0690376129962939	11.61	0.93	74.33	0.43	3.31	0.01	0.04	0.75	50.63	8.7
Primary	AA	WHO III	Female	55	470	1	1	1	Wildtype	Non-codel	NA	-0.141274789803378	0.0450928441071977	0.132235727079588	0.278793577412145	0.22931100405199	0.309177378484625	0.416337428451198	0.189312133707158	0.229053138997375	0.181308240272931	-0.175334158400053	0.237910270585192	0.12023564309019	0.327237904061216	0.145264862172885	-0.0140011781748009	0.206644718146374	0.101828040610361	0.373006531574691	0.237838946074854	0.156945367738796	-0.265383752243764	0.37604015812541	0.0856315256941148	0.203056523596542	0.146795020846896	0.0336199607287131	0.179034912320783	10.05	1.58	187.78	0.65	11.82	0.35	0	1.67	30.84	10.75
Primary	OA	WHO II	Male	27	1510	0	1	1	Mutant	NA	NA	-0.156625739845944	-0.0451602046271351	0.0339197958372078	0.115692837589261	0.224945534180912	0.332241714826692	0.330472870193095	0.149012433258205	0.134677842342135	0.147802012698053	-0.0536064636676144	0.145262686478528	0.00575386963129142	0.219799354745991	0.0934017430626862	-0.158263945073038	0.10388859817929	0.126278712393936	0.33979113298348	0.226780370518501	0.0205603272679623	-0.320377596154866	0.256956443290958	0.0382115693673949	0.134431643241761	0.0332251068340662	-0.0113807975976355	0.0756194776721696	3.6	0.68	5.79	0.02	0.3	0	0	0.25	8.17	2.2
Primary	AA	WHO III	Male	59	211	1	0	0	Wildtype	Non-codel	NA	-0.108539992796484	-0.0962987926373011	0.139664284630942	0.295828376686194	0.247746417197871	0.311071918499792	0.395277635464308	0.195374355130086	0.275454589836319	0.168553089014514	-0.110920490602687	0.213107632739545	0.124988027831467	0.339918323675598	0.118623196523383	-0.0261659242038107	0.18962249452009	0.0189831034857843	0.3570550790805	0.249834367492056	0.170352305515308	-0.227460287981207	0.392545394167976	0.0862570831981026	0.18509833136549	0.143101776875591	0.0449898865681072	0.037416704226344	8.32	1.23	104.07	0.46	11.75	0.15	0.24	2.99	39.24	6.03
Primary	GBM	WHO IV	Male	38	NA	NA	NA	NA	Mutant	Codel	NA	-0.197783649989597	0.125099666299384	0.0885368705090211	0.23028340950279	0.265462864765867	0.294642590336069	0.396824093518798	0.205744732446713	0.228320742092769	0.114968173939799	0.0410142853884086	0.217926332327449	-0.0720972649858215	0.292513763493607	0.0471888007398189	-0.0161964529055445	0.123098495923065	0.0768152872894946	0.343427432727332	0.199216575975573	0.0726439977455502	-0.244127351285133	0.322796929201157	0.0845893111538631	0.136049390665259	0.0618574588000052	-0.0279180928399055	0.14934461676402	3.82	0.78	110.68	0.15	1.71	0.06	0.15	2.21	64.03	7.21
Primary	GBM	WHO IV	Female	72	219	1	1	1	Wildtype	Non-codel	NA	-0.00551908181701206	0.169416529034358	0.256639632470832	0.386799738929307	0.268911851076264	0.376757193968958	0.482417155467505	0.328454812795393	0.273685368671573	0.295167026737543	0.105452346002727	0.366073589321783	0.142713543324447	0.400712741445193	0.303118103201903	0.2763221058607	0.492929020611597	0.143827136079649	0.407207020146806	0.331219676949067	0.252053592208653	-0.156817263500786	0.422433002113641	0.343929970124821	0.326979578513149	0.230065253864127	0.0390224607978624	0.145006095799198	27.31	1.44	501.14	0.32	1.7	0.11	0.2	3.09	42.37	8.73
Recurrent	rAO	WHO III	Female	45	855	1	1	1	Mutant	Non-codel	un-methylated	-0.00181768935920224	0.163563681983656	0.315451427253045	0.304015440239098	0.261503016655094	0.333510951876922	0.422091148927305	0.191812296319847	0.235414699100893	0.250262724653639	-0.0554444056545908	0.253629235505536	0.189166940904617	0.340902793067212	0.14714350207205	0.0887400249046124	0.321593959495681	0.0782793794168452	0.373705049378446	0.27566902667265	0.162143274195506	-0.2761194566531	0.378454565880114	0.150865863869577	0.251013066342249	0.139039691444699	0.018315895857596	0.155774162864444	28.64	2.99	204.23	0.46	1.17	0.13	0.1	3.23	34.87	7.73
Primary	GBM	WHO IV	Male	27	1553	0	1	1	Wildtype	NA	NA	-0.134846628032062	-0.0148409183442695	0.092025528186517	0.259584901635211	0.189234480760651	0.408581843190847	0.405438914557433	0.234347866531554	0.13829412296986	0.258483150198146	-0.0923036377139952	0.262778049108025	0.169984329121927	0.234309986644475	0.208786707112063	0.0334242102263292	0.317250856874492	0.210518507905184	0.311417677644422	0.300544934967277	0.16375058303682	-0.195287399763933	0.332294312332934	0.152896949656322	0.227935712811706	0.157156367195586	0.0916306544112957	0.12951670134274	11.57	1.77	23.74	0.1	1.33	0	0.05	0.74	11.07	1.32
Primary	AOA	WHO III	Female	51	598	1	1	1	Mutant	NA	NA	-0.117517363551693	-0.0847408320763147	0.0586571547890158	0.158544089628432	0.209857356966675	0.390426373148976	0.345273885787444	0.140329448386567	0.147896961120634	0.0892306509195818	-0.034980750576241	0.135628340529027	-0.0239897538866195	0.222672800111137	0.0811805741750932	-0.122610965847156	0.142493449748118	0.0573533584253438	0.328492608873501	0.219167648637325	0.0511258862802966	-0.240494051518906	0.299372686636153	0.0682286337072954	0.139550061063059	0.0650586622183226	-0.00476679792336333	0.0610265706322302	0.75	0.53	11.84	0.03	0.29	0	0	0.76	13.79	3.07
Primary	AO	WHO III	Male	30	1930	0	1	1	Mutant	Codel	NA	-0.147214013059652	-0.0270511973474277	0.110762078855454	0.250660419113785	0.256271803513966	0.314182685424738	0.398262319403508	0.15264850264665	0.27832147426957	0.139881385126551	-0.101456134738119	0.170417032519622	0.0455972436017605	0.306591931298489	0.145863660905141	-0.063399281886441	0.12391572501595	0.0572464600699643	0.368769478410215	0.223148768473621	0.0878350170598726	-0.359168765766348	0.351720400481086	0.0761605637686362	0.194877687805407	0.0897545515095963	0.0147630867934505	0.0855106369231146	13.59	2.24	96.36	0.21	5.95	0.11	0	2.25	43.41	7.08
Primary	AA	WHO III	Male	33	1049	1	1	1	Mutant	NA	NA	-0.186617775309413	-0.032475307214319	0.0365985520889381	0.179732023373426	0.18962769869794	0.358268756261853	0.342139493113355	0.155217835577599	0.142946797616657	0.102128280614774	-0.0416790123613954	0.188307607865722	0.0839152595569372	0.276556688297736	0.0907057030308126	-0.0282408487885743	0.152298767835614	0.141083801248874	0.309099042312259	0.294405098283315	0.0696946914842461	-0.316997556223612	0.263688483227346	0.0369237237081028	0.160236875331458	0.0589801862456131	-0.0178445484074723	0.0996715318162374	1.55	0.98	19	0.03	0.65	0.33	0.04	0.48	8.84	4.24
Primary	A	WHO II	Male	31	1448	0	1	0	Mutant	Non-codel	un-methylated	-0.0369980288122704	-0.0261250373072755	0.133544510967443	0.266744187182906	0.259192698023849	0.305318631457492	0.420198373226737	0.192108515652527	0.248558058441657	0.170556581562365	-0.0732160098159104	0.198305608165739	0.147022274053507	0.364812903368694	0.199297086322531	0.0264744940625366	0.290501738439487	0.103847645237084	0.368131962292273	0.28964037280534	0.169954110950022	-0.303656196527982	0.372735652723487	0.143554985084478	0.264379542377889	0.143274606903881	0.0337638340360847	0.0720225532619723	19.96	3.71	176.31	0.43	12.12	0.09	0.1	1.52	48.08	6.95
Primary	O	WHO II	Male	31	1482	0	1	1	Mutant	Codel	NA	-0.159412342319731	-0.0134806093986391	0.110761012148082	0.230710631691345	0.256913137044571	0.348017219696969	0.38812768854653	0.174501287038988	0.275500266205425	0.174847949900795	-0.0437181295268174	0.178792915443969	-0.00365395917660662	0.320503575539361	0.126077606059725	-0.0361002056100294	0.15574516921251	0.0494939018519005	0.387548411886019	0.242419088889088	0.116422464761151	-0.321872540717425	0.35785919628795	0.100068460221624	0.199928183059296	0.0863915357981478	0.0193713602169708	0.129921807104928	5.65	0.75	159.87	0.34	3.17	0.22	0	5.53	54.09	7.39
Recurrent	rGBM	WHO IV	Male	45	183	1	1	1	Wildtype	NA	NA	-0.0191699102774613	0.0598270145276914	0.085754700415343	0.259942863113135	0.200659064387495	0.403934708962239	0.417934247903669	0.265892712483154	0.128861571697359	0.222527985556142	-0.0432139982476993	0.235512098683508	0.173040551724495	0.276468061798395	0.249121301941168	0.0703462847536565	0.368724765936275	0.188552980855661	0.379203357470033	0.338673744078024	0.184919708572136	-0.254854930720383	0.347792769582828	0.192857139693599	0.257597099158686	0.14816888056817	0.0598657448347898	0.10512734515635	2.35	0.47	52.36	0.13	0.23	0	0.06	0.95	8.51	1.78
Primary	O	WHO II	Female	32	804	0	1	0	Mutant	Codel	NA	-0.161477076816431	-0.0460024736435186	0.0651272844993806	0.192697534548463	0.245878616208269	0.338547827640458	0.371491448058626	0.164341879404236	0.236975517424933	0.0616212928034575	-0.108266255086319	0.144825436861268	-0.0361492962360436	0.301547196663179	0.117713442935192	-0.113815868794332	0.0754598930460997	0.0359177782234836	0.368897565266421	0.16361181121231	0.0507617111932603	-0.310759983578709	0.343154836308477	0.0229569357305878	0.158772718078386	0.0607722201698422	-0.0345037695186507	0.112434392808593	11.6	2.33	54.06	0.3	3.33	0	0.06	1.24	42.64	15.24
Primary	A	WHO II	Male	43	1442	0	1	1	Wildtype	Non-codel	methylated	-0.183619043401579	-0.0299622258513187	0.112462928912203	0.245723058137418	0.270005701953359	0.346514496725505	0.414151030287116	0.197977393432462	0.240388309207393	0.182355619538744	-0.165813935192075	0.191310145514842	0.0708916317519635	0.318395748654935	0.160850955388847	-0.05297357023858	0.224450936454118	0.129961205717657	0.348985319920705	0.242907544090946	0.136609062119025	-0.356010070855259	0.350665947093672	0.0656259306755058	0.216163284720332	0.100611245552029	-0.0433875495988353	0.0976753486700094	32.78	3.99	112.46	2.4	1	0.18	0.13	8.88	39.4	10.28
Primary	GBM	WHO IV	Female	52	1442	0	1	1	Wildtype	NA	methylated	-0.0860129361459709	0.00992015099995593	0.0663666619615294	0.225636177320179	0.163038422690161	0.435818110976579	0.399852711423587	0.223915122115159	0.185132267073846	0.159077663040977	0.0330716689983235	0.124215058528059	0.0499663206605307	0.288868600165735	0.148013492569428	0.0189941174340181	0.298785493599136	0.117191124702877	0.326587703690336	0.301634893000562	0.0958660326170808	-0.236963745526331	0.319150700546802	0.169114046208145	0.20169839732789	0.152027727267665	-0.00361154369280844	0.121256784402651	2.39	0.75	10.84	0.11	0.17	0.04	0	0.65	2.63	5.17
Primary	A	WHO II	Female	53	1454	0	1	1	Mutant	Non-codel	methylated	-0.171465786678072	-0.0769800471370608	0.0435038128554828	0.188293730503334	0.219030486506655	0.384284198898396	0.378022625570305	0.153275142009844	0.247217741863028	0.0428846186122892	-0.125347667236934	0.149780271257086	-0.00133181923777898	0.312098241653264	0.0857825206570185	-0.0762358601187237	0.0297456995373728	0.0437129274711284	0.361213581615549	0.227263937152686	0.0831117688784132	-0.361895844770731	0.342468853723189	-0.0100128899669494	0.167558609334448	0.100982565094801	-0.0148166434802339	0.106646600914741	27	3.91	59.18	0.34	3.92	0.13	0.05	1.43	35.77	20.59
Primary	AA	WHO III	Male	40	387	1	0	1	Mutant	Non-codel	NA	-0.122747128968714	0.0333324673564581	0.107667927602295	0.236470326520754	0.290406471483149	0.268629157560837	0.379451197803454	0.18376429218159	0.242610487603303	0.168186452973652	0.00633974839510011	0.164279949068411	0.0263800635024268	0.34916451161392	0.169761523656867	0.00193422406359928	0.132673320533802	0.0920792629426686	0.356201383108104	0.231302522138549	0.118258454224683	-0.333254487268112	0.344129684523191	0.0891592709619805	0.200425622201043	0.0810563615848131	0.0171117982692632	0.0536117030538312	17.18	2.49	99.12	0.2	6.38	0.09	0	2.87	36.9	7.46
Primary	GBM	WHO IV	Male	47	260	1	1	1	Mutant	NA	NA	-0.1192631138298	-0.0215447014556323	0.0851708037226852	0.270197222825963	0.203780608147332	0.404614005176648	0.400810558747579	0.238977416301441	0.117170431188952	0.203742346101904	-0.117322872534459	0.260731443355284	0.0853259185346287	0.205999012404813	0.173817434781857	0.00831932931945479	0.344787446171877	0.156929516225107	0.380872217619441	0.313461346066365	0.179992910217353	-0.199225801019675	0.346808077496474	0.1710319619882	0.231415720693694	0.131448750194037	0.0965352950217102	0.12232659469249	0.47	0.87	98.35	0.22	0.36	0	0.07	0.41	12.34	4.12
Primary	AA	WHO III	Female	21	238	1	NA	NA	Wildtype	Non-codel	NA	-0.117192516981491	0.0449987308526555	0.125028608987265	0.265162328225981	0.209855997853396	0.299598415689401	0.409782376752872	0.186444393662696	0.253566872358178	0.195244648272221	-0.0637743297617401	0.222191527206341	0.168944971976922	0.364244480592762	0.187562182063029	0.0649946934916465	0.256452707246616	0.0616421658427088	0.368874661577153	0.294977609298461	0.13323132910138	-0.343391066051727	0.399022182964465	0.114471470423287	0.258460155335544	0.117395386244006	0.00295427443552894	0.0881316041718286	40.8	5.15	203.7	1.18	1.14	0.51	0.11	1.68	50.31	7.83
Recurrent	rGBM	WHO IV	Female	58	1512	0	1	1	Wildtype	Non-codel	NA	-0.0393816416068342	0.212759131752243	0.228083991241159	0.426038868973963	0.276792848859447	0.425739102505534	0.487147388498845	0.389253175242795	0.280512348050006	0.326705396753691	0.0448428936369792	0.348477010820327	0.178215161149942	0.398760428789169	0.293712337799973	0.231173326872687	0.456088700854097	0.221884893188053	0.383608457020694	0.336024622680416	0.253823300835186	-0.141478777779391	0.429905556612886	0.371145660225429	0.292614705750711	0.244160500683608	0.0396345423051691	0.168191282574994	27.74	3.32	345.09	0.58	0.38	0.07	0.31	2.55	31.6	9.37
Primary	AO	WHO III	Male	58	1512	0	1	1	Mutant	Codel	NA	-0.176462906470279	-0.0431259948705325	0.0617162375395272	0.170502643820816	0.233584685055614	0.330596329288917	0.355713026499693	0.134784795923969	0.229530540198138	0.039380952397892	-0.144047428386848	0.142125390007971	-0.0215100176135117	0.253381626328943	0.0247424607936795	-0.1643259710641	-0.0443032506526088	0.0681792319049953	0.359637807967407	0.140206221515749	0.035260089787974	-0.3733868002382	0.329281590040461	-0.0156878276721609	0.101539527444279	0.0228844217446445	-0.0202944424603363	0.107215301766707	6.06	0.43	40.09	0.57	2.19	0.07	0.05	3.46	55.16	8.8
Recurrent	rAA	WHO III	Female	41	502	1	1	1	Mutant	Non-codel	NA	-0.143116159723488	0.10959939974698	0.101357013679392	0.240509724978626	0.261924824376662	0.330318881471258	0.426839963846996	0.193886507428652	0.252628939625389	0.159363104896853	-0.138209588420727	0.233107246404455	0.0191851135667672	0.320631570806248	0.127131899575348	-0.0408252511056083	0.198189514305404	0.143267475910984	0.354927195190163	0.244656108587125	0.161724157324256	-0.306264918263526	0.364679213040546	0.0929668917444845	0.181204094902006	0.113429844782828	-0.0140005848864558	0.166856340278121	30.6	3.05	144.38	0.42	1.83	0.17	0.22	3.66	51.69	22.31
Primary	A	WHO II	Male	39	1924	0	1	1	Mutant	Non-codel	NA	-0.125513419789638	-0.0443722694109203	0.110812099802176	0.237914169103467	0.263450610484319	0.326798686449643	0.376276945536982	0.181566299213873	0.267344840310331	0.144443782707735	-0.0363745518078581	0.161884525234716	0.0512201982953996	0.351891995802061	0.142436687922465	0.00874188182915497	0.196662661589976	0.0707707411538637	0.356697141555482	0.248625268770087	0.103316907230365	-0.298399761580252	0.34153443161743	0.080894974617422	0.210857467752015	0.104164069447367	-0.00755441529800331	0.0859010999953416	12.63	1.82	115.88	0.42	10.99	0.27	0.16	2.38	30.73	10.18
Recurrent	rGBM	WHO IV	Male	66	203	1	0	0	Wildtype	Non-codel	NA	-0.193721982953382	0.00942067117859514	0.114383653116363	0.291744107937298	0.236703272989688	0.36140612344887	0.399395372070772	0.233525208130584	0.149000064233126	0.213629484169042	-0.139477159487327	0.216782385812136	-0.000628681909392244	0.285243989622433	0.173307754824128	0.0332877941413547	0.307786959075512	0.0590493759424719	0.354719764297856	0.199949559650136	0.14477499968216	-0.24733842774611	0.344673885849717	0.183981077737034	0.185674522037765	0.130498790611362	-0.00566559233877199	0.0367928673954134	158.95	8.95	250.12	0.32	0.15	0	1.02	0.68	51.74	17.86
Primary	A	WHO II	Female	58	1923	0	1	0	Mutant	Non-codel	NA	-0.203483915492013	-0.110268245050093	0.07834484291088	0.187447825471347	0.256128629256395	0.366618502900166	0.375228155137747	0.135374144817581	0.23344211768301	0.0943702693901557	-0.181259933665592	0.17354207298554	-0.023276379378327	0.324963406519774	0.0860472358572804	-0.144691360455627	0.0749358376852753	0.0220601617817138	0.356214057586461	0.204508820625697	0.0744475502546543	-0.343949337590306	0.338501469521916	0.0642908912901833	0.158966316404032	0.0856690985923916	-0.0305041996187502	0.0825392022161828	55.89	4.84	73.29	0.35	2.93	0.17	0.27	3.94	47.88	8.08
Primary	GBM	WHO IV	Male	66	583	1	1	1	Wildtype	NA	NA	-0.0921865152046797	0.0389256813289001	0.115960020650829	0.290434606841143	0.211522072879207	0.446384449082383	0.414119293312047	0.255324879716959	0.121741081262727	0.212099356130217	-0.0412678734524306	0.230501108600503	0.157388279853441	0.293033048363916	0.160908219388704	0.0770853405662207	0.364548320559654	0.181917961617165	0.354343340862277	0.299614789286791	0.169036780942608	-0.178556031261243	0.355029294633049	0.155650205151127	0.193589833158658	0.168674503511569	0.0734109745259673	0.137125843519458	8.04	1.11	27.35	0.06	0.6	0	0.05	0.24	7.07	1.82
Primary	A	WHO II	Male	25	1922	0	1	1	Mutant	Non-codel	NA	-0.21829906032573	-0.0225329196235774	0.140576191616427	0.240687009968398	0.243198297730017	0.325014117067967	0.357384023974839	0.160900918315043	0.150608387436863	0.185733040631733	-0.0777495587366601	0.202218220919461	0.0157343131841283	0.282501226254075	0.127938033584642	-0.0376985342661617	0.253615093497443	0.0430812602799707	0.381630896711175	0.194668166125846	0.129753018985679	-0.338591639060967	0.355815798728077	0.0540421437964939	0.196876143806015	0.0798863386713458	0.0118109941859574	0.053352958957511	310.37	8.99	170.37	0.17	0.78	0.04	0.18	4.71	35.89	8
Primary	GBM	WHO IV	Male	62	406	1	1	1	Wildtype	Non-codel	NA	-0.20245562343567	0.00673208787479301	0.110475606324424	0.262412231578657	0.265947699148441	0.37288945427967	0.366629273469891	0.129095258810833	0.198723930037264	0.161608296267722	-0.126011118935735	0.224728810644513	0.0258679975602477	0.311139684579613	0.157112660669585	-0.0403325397974984	0.200141305672953	0.0464005505391597	0.380719841784122	0.215733667511508	0.14236742812599	-0.330949020146436	0.35437995649048	0.0248964301473144	0.170518637697696	0.0955369115139608	0.0293494980981148	0.0865698649294201	26.91	2.4	72.89	0.21	4.78	0.03	0.1	8.3	43.25	11.56
Primary	AA	WHO III	Female	62	392	1	1	1	Wildtype	NA	NA	-0.162281735908963	0.00434973659061054	0.0807848492003632	0.243407359625361	0.197301784362271	0.321499004737208	0.382632650166657	0.147009419761367	0.164575744099216	0.188709405778319	-0.0955301292544709	0.221261999728273	0.215111772191302	0.297362050122524	0.163901903901242	0.0383577386707277	0.292900938793087	0.192864897749204	0.348431563392534	0.314218392630206	0.142810352180637	-0.258596234552041	0.322016830057998	0.0312670434635435	0.179086158619975	0.113766641442992	0.0320340363564949	0.106943177704976	6.46	2.05	23.21	0.04	0.79	0	0.11	0.19	6.24	1.06
Primary	GBM	WHO IV	Male	64	147	1	1	1	Wildtype	NA	NA	-0.00824409249173693	0.0574600416388668	0.116480440523639	0.294349899711952	0.214328791403407	0.397823113676487	0.456664438364611	0.315762738189389	0.157206910042964	0.331665583886445	-0.0255821732547546	0.270186924734002	0.150670247498645	0.289463040850322	0.254219300966894	0.182413351795579	0.455649374026244	0.237686554179585	0.347526739752619	0.347107910372943	0.228104886860071	-0.20330629959081	0.370003147493759	0.27079174855272	0.283556589289306	0.217967404362583	0.103178141344141	0.11071275132905	7.52	2.41	62.24	0.04	0.62	0	0.13	1.47	10.82	1.61
Primary	AA	WHO III	Male	36	779	1	1	1	Wildtype	NA	methylated	-0.103159138455932	0.0686498849701767	0.0948502262528854	0.269235003695669	0.233726990606099	0.366165534232426	0.410791329422242	0.225503725042074	0.13092985911894	0.225352743818737	-0.0068547782408524	0.229625695436734	0.0804625280380161	0.263943455950989	0.166858515366964	0.0852877010700394	0.325283743958652	0.168775726537638	0.344955563210338	0.301382604739474	0.174544283930519	-0.0346225817535626	0.346333985295309	0.135252417557932	0.219678793425194	0.109986305863643	0.0173201821516182	0.115577780586951	0.85	0.84	12.24	0.04	0.25	0	0.09	0.48	11.97	2.05
Primary	AA	WHO III	Female	28	253	1	1	1	Wildtype	NA	methylated	-0.141452220875745	0.0932859933936781	0.0276182834533361	0.214866464096927	0.171487008268536	0.366262707217922	0.359419028943974	0.200489182300432	0.117544869212861	0.180079060762743	-0.0909192352203872	0.203454159286796	0.0651403404425499	0.255190294418016	0.0927562363054685	0.00566926515721277	0.187718697457161	0.206652738993618	0.348172468373635	0.280483941007002	0.0743884118608589	-0.290656922023922	0.280603877391803	0.0807193984255026	0.136895160103688	0.115881005850944	0.0242096081644522	0.127169597832744	2.95	0.54	16.38	0.06	0.02	0	0.09	0.08	6.67	2.43
Recurrent	rAO	WHO III	Female	47	511	1	1	1	Wildtype	Codel	NA	-0.138421329788127	0.0641551782670229	0.168537214828903	0.270389874027238	0.220678824597469	0.337729139497837	0.333058456252395	0.166821903079739	0.156275965728063	0.125950615914596	-0.060889263635701	0.217719293971993	-0.034669423051693	0.229388170190112	0.112042922832621	0.0152605531206066	0.207444903308421	0.0416885464385139	0.372837778288875	0.167507337910548	0.0845067883621883	-0.380467506683827	0.337019705221912	0.105870148582602	0.123517948416032	0.0756025082205767	-0.0248035980633266	0.0431589289302717	43.2	1.58	350.24	0.33	0.27	0.15	0	2.08	33.01	9.44
Primary	A	WHO II	Female	37	413	0	1	0	Mutant	Non-codel	NA	-0.161220219442238	0.00847878455371872	0.0646589593726616	0.201512730392519	0.261191232725553	0.314505955184146	0.374562018039617	0.15180574410012	0.240396260767731	0.0503318281020412	-0.143599699118502	0.161973216645945	-0.056511489400412	0.323703299319296	0.116178308840082	-0.126494342321282	0.0581733744845774	0.0608085766281259	0.370664492109409	0.165183979133603	0.0594127688225103	-0.399785459355683	0.339520280238582	-0.00926247231884393	0.16550978492706	0.0644854149302313	-0.0514668708332085	0.114031138790129	37.12	3.36	57.64	0.07	4.57	0.11	0.23	0.92	39.28	13.35
Recurrent	rA	WHO II	Male	33	NA	1	1	1	Mutant	Non-codel	un-methylated	-0.103979291400182	-0.0716430325521513	0.0861133970301366	0.227799768901765	0.284590812684987	0.294727468439849	0.40236062140148	0.185525766426132	0.198653055671278	0.0915386977211908	-0.103761973091374	0.204547029041834	0.0697161899384529	0.325761865026776	0.161745618394643	-0.0693179372671762	0.211261420708991	0.0936845371973842	0.365848386705475	0.258154907988019	0.13372858680397	-0.264946294435609	0.34123143014385	0.0960690181055799	0.202019434900983	0.0733627417819213	-0.00988289661898081	0.111887219826394	39.09	3.89	127.13	0.31	2.35	0.03	0.33	1.1	43.99	8.57
Primary	A	WHO II	Male	42	1376	0	1	0	Mutant	NA	methylated	-0.154204881753195	-0.0988267054367945	0.0288420200512126	0.164761679817111	0.198954795928816	0.343601633107972	0.326113777194965	0.166586673369232	0.117657287226852	0.129446409375711	-0.0799919775919363	0.170048311311376	0.104243010102685	0.283926797543157	0.0705152316625564	-0.158035608906487	0.133535367167293	0.123895038535486	0.328965723025534	0.262354966043274	0.063060850754189	-0.230718230991889	0.24210198691555	0.0342864872252868	0.114595632600675	0.0566450076695733	0.0154879858294615	0.0533245695065968	1.82	0.32	7.62	0.16	2.32	0	0	1.06	7.21	1.66
Recurrent	rAO	WHO III	Female	47	1334	0	1	1	Mutant	Codel	NA	-0.206574878471754	0.0273947080282296	0.131266488596819	0.187180892681896	0.264853172632461	0.309458753567382	0.337261862335843	0.122554724938195	0.191222042843704	0.0887947006529602	-0.17383331922861	0.147833960327435	-0.0690907624316445	0.255150206900611	0.0742256265346223	-0.171361704079534	0.0194261287099698	-0.0105888236935014	0.38237302475483	0.121028989005779	0.0506035896232994	-0.354627561366501	0.323867561212545	0.0351177940367121	0.101566990097006	0.0460073830263893	0.00353773406730754	0.0827817933431822	12.47	0.6	43.88	0.04	0.63	0.15	0	3.08	50.63	5.68
Primary	GBM	WHO IV	Male	61	107	1	0	0	Wildtype	Non-codel	NA	-0.183753207392886	0.123409986671278	0.135591048216492	0.303402560865387	0.263107736712714	0.297771916973797	0.4621203030969	0.296485002375419	0.232855904829375	0.182834906637695	-0.00996509761285568	0.292326058921702	0.0791085235638453	0.351601469843021	0.17607693823256	0.126074354175046	0.288407901585062	0.103096592481558	0.360564887816036	0.27207723076522	0.187704252513137	-0.205538619111225	0.398758860448695	0.207851185825121	0.244622847167825	0.150794609620993	0.00082347522427797	0.145086188313265	11.37	1.07	376.07	0.7	0.67	0.1	0.13	2.82	70.36	4.67
Recurrent	rGBM	WHO IV	Female	52	1342	0	1	1	Wildtype	Non-codel	methylated	-0.158545090915244	-0.071665153092604	0.104757723384305	0.255920803980615	0.211631218914101	0.381918006379237	0.361832070892999	0.149360651252761	0.234591119795182	0.126422311338606	-0.0337685094430511	0.145993701957559	0.00918641524328254	0.286373455653313	0.145305961041144	0.0239021126186172	0.156088695177723	-0.0841414237079172	0.374804808116818	0.223535822947673	0.0959396767097653	-0.346556550823314	0.334424495523496	0.0596413963229591	0.172278123725341	0.132171581584932	0.0239618234841281	0.0263794085739534	69.98	3.36	50.24	0.42	0.61	0.07	0.05	3.06	17.78	30.2
Recurrent	rGBM	WHO IV	Male	38	1331	0	1	1	Wildtype	Non-codel	methylated	-0.0796970647770526	0.0591596538062984	0.177596010962767	0.269320790134738	0.270443860540905	0.350292006622346	0.402034061373676	0.220059228494446	0.228496326052953	0.210034294649371	-0.166541842368424	0.292950300816144	0.00863960952751518	0.302284635856343	0.176634503883476	-0.0327849063993898	0.266816093547555	0.0614810722847262	0.338407692764057	0.252901552573338	0.187325583859829	-0.286287843259133	0.37965998893658	0.122841855802358	0.215240048161515	0.131820358892353	0.0330131150476325	0.104305266380762	50.52	2.15	128.15	0.28	1.41	0.08	0.33	2.53	44.19	12.24
Recurrent	rO	WHO II	Female	57	658	0	NA	0	Mutant	Codel	methylated	-0.234402915142961	-0.0151294124284595	0.131123395249865	0.177491615936855	0.268321964735839	0.314244150433355	0.319868324485933	0.140318620709841	0.181770284144106	0.0854441830541764	-0.170400437975594	0.18835871160242	-0.102485612231553	0.233492626357238	0.0671016577573042	-0.187728109513049	0.00950748922836154	0.0203697424948767	0.36410145913441	0.109649957423025	0.0438119875070234	-0.374704868719231	0.314310179495327	0.00213892145695596	0.144701870802235	0.0287806360654172	-0.0524770833124037	0.043314056299323	7.09	0.17	36.83	0.44	1.37	0.06	0.14	2.1	62.24	8.34
Recurrent	rAOA	WHO III	Female	22	103	1	1	1	Mutant	NA	NA	-0.204904586088856	0.0621891380486388	0.0671661522731078	0.175912382159902	0.168464049193263	0.365283064610375	0.366751405673292	0.16541244743502	0.123355120076993	0.109417359746423	-0.0256358568571968	0.204636080856064	0.0738062107995444	0.225944960823573	0.0425329672088484	-0.0409164526355109	0.227137953330843	0.148199570857538	0.318019396007619	0.27523347897899	0.0645646446620893	-0.245523225197783	0.297847806756744	0.0543898051217944	0.157453077031627	0.08138928398811	-0.0374049714506494	0.157109670400653	2.34	0.97	23.63	0.15	0.09	0	0.32	0.76	13.84	5.76
Recurrent	rGBM	WHO IV	Male	46	273	1	1	1	Wildtype	Non-codel	un-methylated	-0.12146920493052	-0.0160013396774427	0.137049374301487	0.290752931117675	0.278123726969963	0.387283278140053	0.368247242330265	0.163795337447879	0.210236681826458	0.192424354217555	-0.129183847670878	0.204782852063071	0.0321916318971721	0.308710454010481	0.18098148173675	-0.00423165128081524	0.299821745536967	-0.0258339351979134	0.365852172570374	0.222284646193708	0.157216419805686	-0.393300557459356	0.354998220299847	0.0964854403914448	0.18637484874755	0.142880959688208	0.0495139471773605	0.0196906691408686	124.35	4.12	46.3	0.3	2.61	0.08	0.06	1.94	54.13	16.76
Recurrent	rAO	WHO III	Female	50	NA	0	1	0	Mutant	Codel	methylated	-0.142699414076465	0.0434519598303336	0.12973755190669	0.24553262753471	0.25320228523103	0.318031746203261	0.35601946915556	0.135495882643434	0.222204387433146	0.138378460531159	-0.198227156437658	0.184453094840983	0.00197792680694216	0.269401375103039	0.161182076741239	-0.101780983789978	0.186910007248847	0.0284633950695636	0.356314986425646	0.156764170676764	0.0722955816914796	-0.347205458509743	0.335204057797755	0.0361559240867791	0.137289443799652	0.0685287524005863	0.0105547587019396	0.0672723260418906	15.57	0.58	55.59	0.33	0.55	0.08	0.12	2.07	47.56	13.43
[truncated: 68 more rows]
[truncated: 5,000 more columns]
