# Supplementary material for: Weighted Gene Co-Expression Network Analysis (WGCNA) Reveals the Functions of Syndecan-1 to Regulate Immune Infiltration by Influenced T Cells in Glioma
Source: Front Genet. 2022 May 20;13:792443. doi: 10.3389/fgene.2022.792443 (PMC9165731; doi:10.3389/fgene.2022.792443)
Supplement: Supplementary file 3 [file DataSheet1.ZIP]

Archive with 1 entries (1 files):
- LGGandGBM.csv
