# Supplementary material for: Weighted Gene Co-Expression Network Analysis (WGCNA) Reveals the Functions of Syndecan-1 to Regulate Immune Infiltration by Influenced T Cells in Glioma
Source: Front Genet. 2022 May 20;13:792443. doi: 10.3389/fgene.2022.792443 (PMC9165731; doi:10.3389/fgene.2022.792443)
Supplement: Supplementary file 3 [file DataSheet1.ZIP › LGGandGBM.csv]

Histology	Grade	Gender	Age	OS	Censor	IDH_mutation_status	1p19q_codeletion_status	MGMTp_methylation_status	Activated B cell	Activated CD4 T cell	Activated CD8 T cell	Activated dendritic cell	CD56bright natural killer cell	CD56dim natural killer cell	Central memory CD4 T cell	Central memory CD8 T cell	Effector memeory CD4 T cell	Effector memeory CD8 T cell	Eosinophil	Gamma delta T cell	Immature B cell	Immature dendritic cell	Macrophage	Mast cell	MDSC	Memory B cell	Monocyte	Natural killer cell	Natural killer T cell	Neutrophil	Plasmacytoid dendritic cell	Regulatory T cell	T follicular helper cell	Type 1 T helper cell	Type 17 T helper cell	Type 2 T helper cell	Activated B cell.1	Activated CD4 T cell.1	Activated CD8 T cell.1	Activated dendritic cell.1	CD56bright natural killer cell.1	CD56dim natural killer cell.1	Central memory CD4 T cell.1	Central memory CD8 T cell.1	Effector memeory CD4 T cell.1	Effector memeory CD8 T cell.1	Eosinophil.1	Gamma delta T cell.1	Immature B cell.1
O	Grade II	Female	45	129	0	Mutant	Codel	Methylated	-0.188942537119639	-0.0762606012304976	-0.0245788483868866	0.0701189138512595	0.243802936230738	0.345195224304891	0.344071811799529	0.143633159407895	0.274253028539417	-0.0193403895061342	-0.1355401974808	0.0668686619591859	-0.0883656511564203	0.283180755139931	-0.0456326692252091	-0.178323078087098	-0.0951669104090787	-0.0322607529387068	0.420652460936226	0.236078174223742	-0.0294549682615431	-0.293602070504485	0.341430592131215	-0.0247187385365077	0.145575104572067	0.0515820877910284	-0.0805993794966469	0.110857810215181	-0.189774420105309	-0.0772262059408391	-0.025392095995556	0.0693412818411916	0.242857817111096	0.344140958540793	0.343081154318679	0.142688311997681	0.273397226032389	-0.0204379945531122	-0.136667550063481	0.0659139560286865	-0.0890846719127644
O	Grade II	Male	29	696	0	Mutant	Non-codel	Methylated	-0.25988808593529	-0.0932297170507978	0.00364932532067973	0.0892313907047446	0.248105067503038	0.268175017629099	0.363597249977471	0.127849840637767	0.278242409838131	-0.0523713059626719	-0.144697022717687	0.0908098401247008	-0.125845175137379	0.330327961484455	-0.0299177969437525	-0.107217568785706	-0.093618012105637	-0.10139768090083	0.429472440640058	0.193327398889864	-0.037458347618698	-0.371285819925022	0.330298097961045	-0.0215077766945646	0.17831338168362	0.0520722002086818	-0.101992253890921	0.14199437175097	-0.260830311828535	-0.0942803449780993	0.00274117099127433	0.0885068164830228	0.24713547313323	0.267193200552288	0.362565131989408	0.126853258579803	0.277276500572158	-0.0534911342169743	-0.145765342958255	0.0899053779320345	-0.126743655920386
AA	Grade III	Male	32	810	0	Mutant	Non-codel	Methylated	-0.176012317410429	-0.031031061510783	0.000907107455810214	0.12075788577106	0.296765612367529	0.251124082287394	0.359632258282142	0.161778670048472	0.223099913641718	0.0161268949746273	-0.129107469621617	0.104321763606592	-0.0701021645873648	0.310698395801275	-0.0202931120469868	-0.154448097003654	-0.0136806125286193	0.0178311486025974	0.419631019381019	0.248187596303924	0.0118981190727611	-0.302806743468752	0.337627139561562	0.0203215934333179	0.169488099156173	0.0317757698732109	-0.114681079757841	0.104953833750367	-0.176810250104415	-0.032035282333122	1.90182873627722e-05	0.119916879291505	0.295837972558923	0.250100307617424	0.358637650918688	0.16083624082034	0.222121253416252	0.0150284408314232	-0.130181811054446	0.103397340780119	-0.0708381120748142
O	Grade II	Female	51	525	0	Mutant	Non-codel	Methylated	-0.203509259996385	0.0141122292437186	0.0645117050302097	0.181540067919402	0.273216788474201	0.242880586198696	0.439240385815007	0.192241588614261	0.222017734111209	0.152736736907171	-0.122613171175639	0.150234230971333	-0.0199629971719422	0.341832234955248	0.0151922724397351	-0.0855445256891425	0.224566238041719	0.000571718628527999	0.396301020582384	0.270827047702729	0.0291676722984328	-0.241291636085047	0.372322956435461	0.127179407229734	0.202643115908824	0.0611479300506884	-0.0883773968188737	0.089865001263658	-0.204502288737856	0.0130668265209963	0.0634716130557851	0.180660330263141	0.272247040232087	0.241812336026911	0.438258700062566	0.191278971043173	0.221030441835213	0.151726827985736	-0.123797055850029	0.149337326765973	-0.0208600882955267
GBM	Grade IV	Male	46	399	1	Wildtype	Non-codel	NA	-0.229621429116583	0.14142269907957	0.117218914539405	0.226034128923116	0.274840886734442	0.311683341032181	0.457273232670604	0.322944422759733	0.246839586410249	0.128867615884646	-0.146242802632468	0.280790298452978	0.0745399944673442	0.347751682802202	0.101943422770077	0.0379442697395935	0.298477721442864	0.0698266479610754	0.433413017762651	0.32417910268369	0.0685483838995145	-0.345059999157464	0.370480283504544	0.235351724353219	0.278200626483478	0.131570015752344	-0.118988098230879	0.195487476779821	-0.230598978164668	0.140356249092936	0.116180098571498	0.225173104409646	0.273812584853911	0.310622020194779	0.4562631638832	0.321981803715104	0.245814671133993	0.127860725627409	-0.147379884628928	0.27981482551362	0.0736154375508588
GBM	Grade IV	Male	63	138	0	Wildtype	Non-codel	Unmethylated	-0.216269436702043	0.128202539058721	0.122624047891734	0.231746123299505	0.319770543989598	0.256527677006711	0.440019324908285	0.277715256731094	0.241444330579468	0.221843012882593	-0.105645014463285	0.236870866216169	0.0583168197462158	0.346499707535563	0.0616952878836313	-0.027479430786018	0.228131793953559	0.00686481440881981	0.37797217634317	0.290215653354026	0.124531855398179	-0.28450625925018	0.396984747421668	0.127805276410419	0.251715158727977	0.132773476100817	-0.111096140978947	0.198341010037242	-0.217284451099062	0.127110001264508	0.121556772080072	0.230883531010047	0.31877375538774	0.255513483006703	0.438998298056931	0.276740289320919	0.240432870071978	0.220858728889486	-0.106770087992468	0.235926242733994	0.0574726945342706
A	Grade II	Male	65	159	0	Mutant	Non-codel	Methylated	-0.187823402206321	-0.096093021301446	0.0484136738346913	0.126135649212252	0.307977476494154	0.285286952838602	0.400222958850093	0.180903074325838	0.201136387757962	0.0813183682486779	-0.146666662174832	0.146856500487538	-0.0544212250455791	0.341712802235773	-0.0140256237369544	-0.2189452445762	0.0775056650908026	-0.00405689298047228	0.42515975550444	0.251594339677775	0.0319187874968975	-0.331257798507157	0.355482126646728	0.0203706173866185	0.173172543017179	0.0689383312974012	-0.0736291194126329	0.0653888720181954	-0.188759716943086	-0.09715765201279	0.0473844355321162	0.12534393099982	0.307012495458076	0.28422253361698	0.399252340147642	0.179965422729978	0.200120430404838	0.0802597532491453	-0.147670412787755	0.146012765096979	-0.0553435725140115
O	Grade II	Male	56	1269	0	Wildtype	Non-codel	Unmethylated	-0.20474227824712	-0.163817964461201	0.0186793222122299	0.0978290139881035	0.246869461313924	0.263458100028915	0.399607594360056	0.180555623464128	0.201558999241699	-0.00524521670972854	-0.186410160163898	0.106915269861681	0.0175166584715217	0.293663219777283	-0.0634896819012083	-0.1772434968451	-0.0794454302954588	-0.105237583132295	0.439776800209221	0.224633908712763	-0.0185480618141774	-0.320110828268117	0.354242878595162	-0.0531188821372587	0.119519502305563	0.0327055939801211	-0.155454700863484	0.102903666657292	-0.205640036960186	-0.164957685699343	0.0178491575711458	0.0970468397845444	0.245866654696428	0.262399998140466	0.398622433687984	0.179597114263666	0.200578132523142	-0.00629053483419387	-0.187595437205995	0.106051240417282	0.0167061409565709
GBM	Grade IV	Male	56	228	1	Wildtype	Non-codel	Unmethylated	-0.282201059657577	0.118263894242469	0.0937880508972752	0.273782476054211	0.283231603131791	0.394411713909038	0.501624483490242	0.331253166312775	0.207043149250112	0.15541388238835	-0.206549917735322	0.284351287734079	-0.0750217149361802	0.347116084416315	0.100373629822811	0.0692841289176161	0.36721803102793	0.0735374419276158	0.41584511021531	0.303920003507872	0.139019928686388	-0.329788275135436	0.375621010808285	0.244010796983224	0.284877235467753	0.180899808896436	-0.0679584091948044	0.15414632773323	-0.283107551860298	0.117205138582185	0.0927381682977058	0.272919095606957	0.282218774037154	0.393382971052093	0.50060802150275	0.330290978863606	0.205998581441971	0.15440092317728	-0.207723163350519	0.283422815935775	-0.0759983053179643
NA	NA	NA	NA	NA	NA	Mutant	Codel	Methylated	-0.182369231683622	-0.0355874093674624	0.01016928898071	0.08736612857635	0.254450667438438	0.288633725956024	0.374280087616569	0.158577449669493	0.256613206175899	0.0741239354192608	-0.13462680294832	0.0788063322428662	-0.106356210994175	0.281431560125463	-0.000285818301173348	-0.181614166387854	-0.039591058364489	-0.00516873729587744	0.435844513830052	0.20422536549394	-0.0117649485057845	-0.312446141279693	0.324370419436159	0.00173554469993137	0.161840975910904	0.0221898075474972	-0.0797487191266769	0.0797116016446961	-0.183233771857352	-0.0366475818794853	0.00912447934661914	0.0865324972560251	0.253466537451681	0.287596472766802	0.373309869032486	0.157589142402845	0.255639050037943	0.0730831773708534	-0.135622396063922	0.0778672089892159	-0.107183680652922
GBM	Grade IV	Male	65	414	1	Wildtype	Non-codel	NA	-0.266103254401204	0.0358417704168177	0.0282405531479908	0.180810094301031	0.284071764308676	0.34598673551181	0.455621336655528	0.274489901517525	0.159913137349541	0.0716480258465941	-0.253320945080646	0.178139982325975	-0.0631608815864061	0.312514989548685	-0.0695163962383472	-0.101399510483352	0.096116916896384	0.02967799324315	0.406878891341284	0.239782670601776	0.0697597702789594	-0.26058287516146	0.371247892049188	0.0790529947047742	0.186925387140485	0.0822588596336918	-0.106576246885511	0.161236442412532	-0.266983162962286	0.0347662523901505	0.0272023225647476	0.179942991814138	0.283056668330215	0.344942702981799	0.454600198174999	0.273483774235738	0.158865789806238	0.0705636312591273	-0.254461681385197	0.17715535987773	-0.0639673737593643
NA	NA	NA	NA	NA	NA	NA	NA	Methylated	-0.315295716921656	0.0637161392770751	-0.0138535713821868	0.160946936613626	0.240403199028792	0.274353937456127	0.392836685789493	0.296414281135048	0.187097515614139	0.0495902277503391	-0.207105221122615	0.197814961609346	-0.0761835558702078	0.347619275826168	-0.0840123371617131	-0.0969371618497536	0.0258095618766502	0.0386326664515051	0.387794861238291	0.236909348448475	0.0943201620679468	-0.310162230357086	0.361474379992541	0.0533547261761067	0.138172303943274	0.077351013071868	-0.115886705103014	0.141682213039552	-0.316281703888614	0.0627125683100714	-0.0148853740971212	0.160070235844381	0.239418580271009	0.27330892233961	0.391822833559215	0.29545315303809	0.186105949010231	0.0485163635180938	-0.208301420544281	0.196915178066	-0.0771051317592815
NA	NA	NA	NA	NA	NA	Mutant	Non-codel	Methylated	-0.172815044003099	-0.0606089831625743	0.0206486499130452	0.172488856477217	0.281879496182834	0.22400753621283	0.386373179323311	0.197234025507806	0.208785347248245	0.122319694127025	-0.0977696555773168	0.110220359040256	-0.018774218059501	0.333565285884816	0.023296014756112	-0.13312056604066	0.144961270566997	0.0116621836776703	0.412056678978263	0.28604405055233	0.0391664201193721	-0.313650257170814	0.356250904035185	0.0082243036249456	0.18962922758095	0.0638391128727026	-0.0824584360779403	0.0876731241736751	-0.173793478528542	-0.0616460195769232	0.0197277689439998	0.171649688507718	0.28091554594428	0.22294391656294	0.385399889923864	0.196317399777167	0.20778712436068	0.121281867010169	-0.0988486574868933	0.10925854150985	-0.0196148292935254
O	Grade II	Male	39	1773	0	Mutant	Codel	Methylated	-0.215003316445159	0.00508353658490162	0.00588757094833561	0.0921203258769946	0.244992735972456	0.307254509596776	0.346133911147278	0.133148641527656	0.29107147422234	-0.00795989838360684	-0.223214553970041	0.078634416058314	-0.0994041046032526	0.280612588526093	-0.0385078903282762	-0.179891170907378	-0.0913888538358519	-0.0243117925787016	0.431874001543659	0.236997342135858	-0.034038090637396	-0.338216389456809	0.330081287235542	-0.00898069784557134	0.146122290807048	0.0316758261141557	-0.08050294578915	0.171766630179988	-0.215899955401727	0.00405823931925813	0.00490714951368831	0.0913308809470102	0.244029156663794	0.306189886587771	0.345172149888678	0.132185370560035	0.290121909376465	-0.00899438659364088	-0.224347444692197	0.0777283408782333	-0.100346561752233
AA	Grade III	Male	43	102	0	Mutant	Non-codel	Methylated	-0.224495989225569	0.0215628181283436	-0.000865082222430614	0.115296176245505	0.295683957077522	0.27096164629535	0.363098957924875	0.169571373055626	0.221224629685763	0.0179887730937688	-0.167942790270795	0.125420257385087	-0.0966153536761227	0.30342313751046	-0.0645766302019905	-0.149175392358652	0.0241563371759956	0.0241264627511987	0.397475786917969	0.235945952490163	0.00919466003331999	-0.306321732737578	0.336552253347175	0.0281969026986331	0.177298697228744	0.0282350486470865	-0.0925785375329104	0.135297063655429	-0.2253818770049	0.0205084873208748	-0.00174416440796178	0.114538340525421	0.294703305888137	0.269913389722524	0.362137665399648	0.16861460962973	0.220234728884255	0.0169126431975137	-0.169036370676331	0.124567862077305	-0.0975569504929177
GBM	Grade IV	Female	78	36	0	Wildtype	Non-codel	Methylated	-0.222899683661116	0.123585555395051	0.100054296752372	0.226190943059457	0.286686557454591	0.26576410012428	0.498439200294717	0.315636274429743	0.243169589558036	0.152518926236543	-0.193854645784232	0.271083816493174	0.0410548933506727	0.386834374663313	0.0851512526139996	-0.0793003433545376	0.334003158901334	-0.0162822632763804	0.431138743806659	0.334862902069954	0.146193246096726	-0.322389053980949	0.402870180388613	0.176692461147082	0.244038627404939	0.128647561067866	-0.0652748514630229	0.167053018473143	-0.223970730130187	0.122502762770635	0.0989696437502265	0.2253243215322	0.285671427918537	0.264700532120449	0.497442275458739	0.314668187374176	0.242144389856677	0.151500990240025	-0.195074477717895	0.270122385899041	0.0400818558278348
O	Grade II	Female	49	888	0	Mutant	Non-codel	Methylated	-0.232694540298351	-0.0767870838253257	-0.02309507801488	0.0885731386378314	0.21772337372927	0.320183416906212	0.32582632346683	0.144262316838674	0.220292490383593	-0.0685851594648489	-0.105465755512145	0.0365106901595011	-0.120210183910596	0.293056803880096	-0.0562011197449235	-0.135420859941657	-0.0912546451947102	-0.0971924700648398	0.411361535661425	0.205511133092381	-0.0602751215841452	-0.296220593697322	0.334926762192532	-0.0433392963398468	0.141593318672184	0.0580915603639064	-0.101214634065776	0.089490262351447	-0.233712158394317	-0.0778412867819345	-0.0241321819269608	0.0878390729212004	0.216756987188589	0.319142368354309	0.32479017513112	0.143289882615438	0.219351251897447	-0.0697273865352457	-0.106524804909154	0.0356162134123282	-0.121255752083971
A	Grade II	Male	50	318	0	Mutant	Non-codel	Methylated	-0.226673814005683	-0.0864557289859899	0.100534487591577	0.13562366180152	0.312053096171115	0.270427428043675	0.381837712471186	0.198344521434621	0.206728678148897	0.113365083171547	-0.155147554529601	0.149863967049648	-0.0211835495088316	0.3248714244301	0.020051873474779	-0.116454733667817	0.0967347288755906	-0.023454817166137	0.440465328832914	0.292149746682613	0.0342511304532923	-0.350717120797658	0.388401937113599	0.101078779297373	0.21444154735435	0.0855734476528287	-0.0983471320241823	0.101600185271633	-0.227637436047404	-0.0875422057593769	0.099510204267422	0.134782241112907	0.311085831544958	0.269369620842643	0.380814823376235	0.197402527725813	0.205728155228992	0.112361813201326	-0.156151749346846	0.14887335986227	-0.0220553886502654
GBM	Grade IV	Male	46	327	1	Wildtype	Non-codel	Unmethylated	-0.265582574074826	0.130420972885363	0.066436944461185	0.215712366203235	0.267362303132345	0.312624600119746	0.436944738125476	0.224676280870225	0.234702101240618	0.128216060534719	-0.226756879260252	0.203676751981147	-0.0385911762366817	0.282267752508853	-0.00382914915036341	-0.0857081180534811	0.174712440871508	0.00877091144015965	0.444139809735898	0.244126170747893	0.0671786791044663	-0.307221598576846	0.354140974282842	0.0736517853261641	0.237759033057306	0.107672044096057	-0.124365810748751	0.171070411065335	-0.266455998905562	0.129389571893247	0.0653773148738557	0.214884842456069	0.266350869183905	0.311601088410552	0.43592371724016	0.223675974827974	0.233680449959999	0.127192275188316	-0.227901478958695	0.202774302933404	-0.0394278857083079
AO	Grade III	Male	75	6	1	Mutant	Codel	Methylated	-0.139089988558871	0.0449524479157006	0.09741340020235	0.165078209171321	0.268983687847468	0.274303747221161	0.445850541387782	0.26543197689117	0.261636078767127	0.188350299653571	-0.143894204740003	0.193533649532933	0.0686615052338366	0.313878238212114	0.0206233452351153	-0.0856871173588186	0.195456190782403	0.0189234284503302	0.443127526248834	0.292652995134816	0.028756558688667	-0.228622400327675	0.400805033660736	0.215292802520938	0.227673050069941	0.126056750212795	-0.0701619091750399	0.11338798853418	-0.140232398592212	0.0438512798387836	0.0963014775286601	0.164217492346585	0.267961918048238	0.273226339156796	0.444827131418413	0.264483675841768	0.260596544440744	0.187302755401619	-0.145031800132641	0.19253638356232	0.0675937243581008
AOA	Grade III	Male	58	180	0	Mutant	Non-codel	Methylated	-0.2257409979903	-0.0417398205056759	0.0625792379972769	0.180874786704084	0.307698587479485	0.286569707374298	0.419646870661241	0.19320253692356	0.211905264792338	0.116323768893428	-0.103142409851052	0.131900859834329	-0.072761693690594	0.315692599717672	0.0415533769017598	-0.0967506477487055	0.179311077866217	-0.0453500684146392	0.453800573719845	0.285218550996351	0.0592111795182795	-0.277974082511862	0.379006843554333	0.0939719412366909	0.235533893548087	0.0706165724065972	-0.0702961735546266	0.0933896650414773	-0.226629856844049	-0.0427633999442571	0.0616575824243031	0.180070189196995	0.306727474500339	0.285508616287097	0.418642516158194	0.192243106177183	0.210885242484906	0.115331271523252	-0.104156116852169	0.130935159844274	-0.0737027074456132
AO	Grade III	Male	53	672	1	Mutant	Codel	Methylated	-0.217960799361111	-0.0317058633449047	-0.000787191565930815	0.0992274449888863	0.265137689654883	0.276033862432151	0.406531992128103	0.182345788893679	0.206914514287462	0.0972201037876662	-0.196437623676859	0.117243924573377	-0.0865142319290878	0.285062670576551	-0.0557421890986961	-0.209339000674731	-0.00530791177552936	0.00732586642515141	0.400746282836168	0.182144663520316	-0.0172680161219827	-0.266229788643505	0.350846894722103	0.043840314332479	0.176520392522314	0.0799475300091489	-0.0663549000447691	0.0856360047569563	-0.218985990525025	-0.0327621545232072	-0.00175288488122507	0.0983567936836676	0.264153763282242	0.274960453667766	0.405544178997777	0.181387876686584	0.205908654965749	0.0962227720679712	-0.197617047100186	0.116298783981078	-0.0874571592067779
A	Grade II	Female	31	3	0	Wildtype	Non-codel	Unmethylated	-0.202210971466255	-0.00287215847840166	0.0660464085300094	0.222396719255599	0.281537302855115	0.263435360600963	0.422378908013477	0.235364809677342	0.245445029288574	0.170242196772519	-0.00650641136031864	0.170118468591487	-0.014819047390443	0.384525384963458	0.0883949945154976	0.0632032079803106	0.208298010732066	0.0502311158660178	0.429173261778615	0.292286976028772	0.0828555203068327	-0.266840753188663	0.431547470457908	0.0962598247106503	0.234850155412092	0.127238275365725	-0.0287079982513864	0.104318621195954	-0.203238213822031	-0.00394662722973924	0.0650047811312697	0.221548897939503	0.280531061683619	0.262397286739783	0.421382417315624	0.23435447802682	0.24446058393709	0.169223959804119	-0.00749128197284752	0.169122136783248	-0.0157757115790252
OA	Grade II	Female	25	1683	0	Mutant	Non-codel	Methylated	-0.199902148428879	-0.0210185771738041	-0.0384198050187037	0.078630103792816	0.231138017638908	0.277971253597233	0.319106123253535	0.135675565058109	0.244821615353596	-0.0337118681227623	-0.133847977205287	0.0564837300853228	-0.103881565328096	0.288541241039998	-0.026748702956214	-0.123225754524778	-0.0741492888148833	-0.0241127490059737	0.41530483411416	0.191860033305724	-0.0506343557170707	-0.323032866189123	0.326884646719565	0.00294278517822078	0.152952632046715	0.0451493962686921	-0.113506283779841	0.111057159409522	-0.200787814269277	-0.0220785243701274	-0.0393908602157996	0.0778664393462543	0.23016326994663	0.276934723318247	0.318090057860043	0.134676628145902	0.243846329658652	-0.0347969058231216	-0.134942883611635	0.0555479188833532	-0.104749044682645
NA	NA	NA	NA	NA	NA	Mutant	Non-codel	Methylated	-0.167946905387766	0.0128025184294511	0.00604419709921148	0.184453741006344	0.283022036974849	0.327714626325904	0.384444026691093	0.223511488573259	0.230514490031916	0.111417937518216	-0.148593572285824	0.115509891984496	-0.00290317740543323	0.315382504034109	0.048949763852725	-0.105361251694723	0.112768089599304	0.0180434945516242	0.432492061459502	0.254867159944285	0.0401280539865181	-0.297128955618338	0.350459596137845	0.129100835342217	0.233806250950794	0.0549214300744435	-0.0941160603426244	0.106335967618549	-0.168821700742627	0.0117645960926514	0.00503640862694821	0.183687714347183	0.282086294867554	0.326673553065313	0.383454324025553	0.222520622944157	0.229498179430387	0.110371186481442	-0.149732691419983	0.114537598648778	-0.00378662964546064
AOA	Grade III	Female	26	972	1	Mutant	Non-codel	Methylated	-0.220656431198273	0.132851057410224	0.000996641876549495	0.0966927133441216	0.275219094450825	0.246237356768554	0.395933554070272	0.182148368159341	0.229274477681613	0.0371569329780061	-0.145781067985891	0.148866118050226	-0.151736290902131	0.304388585922401	-0.0907023161852735	-0.14587293707042	-0.0409396603364417	0.107486503779522	0.389465912926236	0.229252187114693	-0.0116999864436148	-0.242921074466744	0.347110265545495	-0.00899214969634556	0.106945477833942	0.048471677395755	-0.110487886631039	0.18747361390262	-0.22167234023811	0.131828194559502	-1.87428076446156e-05	0.0958966027577622	0.274194888547146	0.24520718342418	0.39493281409171	0.181133021414127	0.228354732803887	0.0360887860946508	-0.146921931317978	0.148024419080568	-0.152793759780941
AO	Grade III	Female	35	696	0	Mutant	Codel	Methylated	-0.220021729891845	-0.0786267288248651	0.00200069821103223	0.13187301816719	0.276266831875827	0.242978893209193	0.406986285403808	0.204596406399272	0.176961900576331	0.03441730950931	-0.13849281331483	0.129408846888901	-0.148300959499789	0.302722040965772	-0.100822861107907	-0.197255959735729	-0.0449762464786647	-0.0199699662277918	0.408390467434833	0.140450781477716	-0.0213479269658611	-0.322128795994753	0.373854637923405	0.0741479519605658	0.100328828825279	0.0296309903084342	-0.154925672405269	0.0282767889548757	-0.220755977105105	-0.0796737960352541	0.00116009141812239	0.131038676140829	0.275335572095966	0.241904277310933	0.405978929058729	0.203659942886285	0.17600843007991	0.0333467031046259	-0.139476429093443	0.128504222176472	-0.149184964079791
NA	NA	NA	NA	NA	NA	Mutant	Codel	Methylated	-0.188630204956971	-0.0990489312063312	0.0235669120660355	0.0810403622035006	0.272278019144221	0.299365916484619	0.350155358878728	0.151033286367596	0.205006136015797	0.0622450195761795	-0.129877326055916	0.072954879957693	-0.09117899568641	0.255342605072979	-0.0609714063943813	-0.217580814945633	-0.0954402370382846	-0.0325329254480505	0.448494652122061	0.209845299727275	-0.0225042912277038	-0.288715208604708	0.344267271115543	-0.0215448142450648	0.145687761948299	0.0294013197680605	-0.11146885772023	0.102727373881066	-0.189437218257729	-0.099997871518147	0.0227164044321945	0.0801948751658497	0.271334422412668	0.298318823921312	0.349160967842552	0.15014196835441	0.204022595646954	0.0611659619140234	-0.130930806949594	0.0720185105544717	-0.0920092681479782
A	Grade II	Male	39	6	0	Mutant	Non-codel	Methylated	-0.184108306380675	-0.0609991111966822	0.0690710863853345	0.109838326290235	0.278658647694484	0.23280101777988	0.36966477615021	0.17163736909494	0.20878311615999	0.0668398306841885	-0.14930163296232	0.110737025675673	-0.0335296650841758	0.317672958860526	-0.0121279160722661	-0.198199186911844	0.0370329415705968	-0.00131667101822499	0.434771795028827	0.229848765456689	0.0252559641417974	-0.28385977769032	0.369082862533017	0.0596322410959779	0.175862767153707	0.031173631513345	-0.114109837266971	0.133969147964394	-0.185100587649418	-0.0620758653307565	0.0680303085293581	0.108989083611268	0.277680381408404	0.231740221509844	0.368685444953465	0.170696088533888	0.207762453423204	0.0657599433820458	-0.150456814249015	0.109835414045472	-0.0344433833447425
O	Grade II	Male	60	126	0	Mutant	Codel	Methylated	-0.241063842681578	-0.0424432217650157	0.0951015159169933	0.127520387395478	0.302466355960152	0.283661738090572	0.350452455110999	0.172314434865204	0.201279936141889	0.123659441050433	-0.197501526997307	0.120622106082998	-0.115222202099433	0.254805705519132	-0.00870590258869887	-0.22752962395877	0.025345160888841	-0.0631339006615865	0.468441928906797	0.171268096487002	-0.0208621947581101	-0.364530265846033	0.320919779635485	0.00145699523148099	0.153954866528574	0.0218102166277687	-0.110970442603518	0.0737990933402824	-0.242050977741888	-0.0434878286806101	0.0941336316141357	0.126727343779221	0.301519157063454	0.282574895159705	0.349460695932066	0.171375245237704	0.200265661924742	0.122605765424904	-0.198605482527278	0.119724966940309	-0.116174880335834
NA	NA	NA	NA	NA	NA	Mutant	Non-codel	Methylated	-0.18403610456836	-0.117906070389668	-0.00485585331653499	0.10592842099087	0.282892243379032	0.305728248765308	0.370418184106286	0.141833894295347	0.247779647273231	0.0188222487186906	-0.157617999781065	0.0820070022853382	-0.0983709879813782	0.303167503037078	-0.0657671831982615	-0.20467539120839	-0.0555604656884274	-0.0173853955431306	0.419132658004625	0.214704914198497	-0.015159370379292	-0.326099667764625	0.333292982706925	-0.0183524663805516	0.150114140392879	0.0482224761945763	-0.0993753837247772	0.0919055043251263	-0.18488220333018	-0.118980453788321	-0.00581854956467082	0.105192734401828	0.281936403334804	0.304693737839935	0.369439127085602	0.140923535211602	0.246817782746819	0.0177227006019291	-0.158694088877762	0.0811590019617457	-0.099235718426307
NA	NA	NA	NA	NA	NA	Mutant	Non-codel	Methylated	-0.21645347076894	0.0021906212247324	0.00695159854026732	0.110393000234819	0.291423858977121	0.316325529115809	0.33917961878209	0.141191955722699	0.226499202370013	0.00143607836569605	-0.134170879241946	0.112035126846405	-0.0944143016815572	0.298255186297714	-0.0501793610923134	-0.22751300066865	-0.107336452365938	0.0251328593593429	0.422286378533616	0.176836171091071	-0.00367476719662141	-0.359328270049335	0.315129649671183	-0.0375928565817248	0.115765121531143	0.0426572313795823	-0.0940656402314855	0.140691815349683	-0.217332167738413	0.00116104518108652	0.0059875119271854	0.109583006751326	0.290482368465733	0.315321630074051	0.338178906367993	0.14025213339604	0.225556161620272	0.000355113161570425	-0.135286672418798	0.111191342662133	-0.0952293954868144
AA	Grade III	Female	33	420	0	Mutant	Non-codel	Methylated	-0.203498076709448	-0.0728196515512432	-0.0210262758311015	0.122980615775384	0.241844358498591	0.322376075410072	0.344194746433867	0.141035256661399	0.242182437209456	0.0224152067853576	-0.0906981564450147	0.0835547365135675	-0.0948592725852158	0.303366755082273	-0.0453337832049469	-0.137897069005357	-0.0480782356950928	-0.0311766104897306	0.422859364945339	0.242875002478422	-0.0231148359832839	-0.351440117282281	0.342290167342566	-0.0338143481047678	0.156390790670185	0.081659321193166	-0.101501945769012	0.100504871752191	-0.20429598269737	-0.0738846234839391	-0.0219887626389204	0.122241622676022	0.240906557273607	0.32135196902268	0.34319690666787	0.140054502191266	0.241301133064706	0.0213437170329167	-0.0917550298982275	0.0826776558496718	-0.0957260571352053
GBM	Grade IV	Female	79	87	1	Wildtype	Non-codel	Unmethylated	-0.247234521686407	0.0326459245909319	0.205733136772054	0.222235486252881	0.289949889887203	0.28362456166381	0.490764432386723	0.245503480865979	0.167818896077113	0.127193344828322	-0.218497943228825	0.26717932260027	0.023311172678549	0.385855784225749	0.0411166586433727	-0.0538601919897727	0.22480902383277	-0.03710293785014	0.427758874391882	0.293714082932874	0.110166566198991	-0.308809303238101	0.366415511025536	0.116391207566057	0.239597910629385	0.139842817957984	-0.0272852678188136	0.142609222743513	-0.248308960144986	0.0315251323366372	0.204626265112136	0.221378337240643	0.288946337064463	0.282624690558573	0.489748035341163	0.244511670010228	0.166788883421439	0.126175170239874	-0.219616243290612	0.266250538509817	0.022385332810189
GBM	Grade IV	Male	67	222	0	Wildtype	Non-codel	Methylated	-0.206737342868049	0.0419459506697582	0.0491087797746361	0.258084579975238	0.270818490992877	0.325666840226165	0.497132707673638	0.330542052990001	0.236982818507347	0.217533294527209	-0.156478543632676	0.232884337049265	0.0539546029179114	0.358341647312645	0.081724539162082	-0.0462665781072915	0.321176159197991	0.010897556257301	0.431551732442716	0.342226249501872	0.149449498719621	-0.263935277686153	0.397464021045452	0.200276033546394	0.265349701840504	0.136299744203229	-0.0897434316975142	0.115852226851036	-0.207713042458178	0.0408429291867958	0.0480302917990229	0.257238401881976	0.269815958401287	0.324621009102655	0.496129670365861	0.329571304139342	0.235946882661632	0.216516644400617	-0.157626789928901	0.231938148505049	0.0530576491550092
A	Grade II	Male	31	567	0	Mutant	Non-codel	Methylated	-0.178931982328145	-0.053128186885067	0.0685027285532027	0.160899002017736	0.30780178869586	0.27409430579528	0.421999221053737	0.243371426658649	0.199624339492295	0.145696769727003	-0.135220840861479	0.118759161580955	-0.00371441591060596	0.338674693363863	0.0230618767518391	-0.123528266280392	0.171728747964209	0.0246793868066185	0.445481864697648	0.242918986658232	0.0285864967934724	-0.289042128750106	0.337176681378898	0.0954691770777316	0.215200417612013	0.0749794801321187	-0.0976964406009556	0.0942488510296374	-0.179964960039886	-0.0542364149848232	0.0674594475537653	0.160059201720811	0.306817569676112	0.273020760045016	0.420990359032366	0.242383839141994	0.198597474652057	0.144693376736276	-0.136382879248265	0.117807111647098	-0.00460635577729574
NA	NA	NA	NA	NA	NA	NA	NA	NA	-0.152326576704341	0.163242886896851	0.120494485814305	0.246028715262525	0.249382514020864	0.389243547128331	0.496391618798326	0.341632847108222	0.269476804114243	0.238946509186138	-0.126657027195062	0.225919768657958	0.053193081506959	0.337900057005448	0.0765241752622193	-0.0695923908434425	0.323951517303032	0.053793349330839	0.437159514327584	0.306052022947167	0.105522952162371	-0.250473669446186	0.396017809835987	0.210045602487481	0.280355022319218	0.177548154383985	-0.0610472743416308	0.184770328204603	-0.153433409963229	0.16214409668659	0.119377779525747	0.245189666295567	0.248354737596515	0.38819765819649	0.4953573350994	0.340689494004063	0.268428482288079	0.23792057012308	-0.127769436852712	0.224958564181064	0.0521880635152321
O	Grade II	Male	50	675	0	Mutant	Codel	Methylated	-0.245205069632307	-0.0694744374075304	-0.021654815735199	0.0521581328092645	0.248927033369155	0.284329226108845	0.327573077282447	0.141121629009621	0.272523848622953	-0.0475063683190826	-0.227240637925202	0.0782718756681056	-0.101935428896581	0.260738017491264	-0.10273269818243	-0.240148742318635	-0.143140562865212	-0.0470160030047454	0.418949603160739	0.135826092886735	-0.0351925785378085	-0.38708504823397	0.332639163157904	-0.0424287292218399	0.10868063857946	0.0040810814118746	-0.113151629931231	0.092066929322105	-0.246091527265348	-0.07050267572197	-0.0224389565540385	0.0513844887465674	0.247960967125062	0.283252428963206	0.326557649373392	0.140164327406843	0.271563413718617	-0.0485917338732553	-0.228414554984656	0.0772954075369317	-0.102706057421766
OA	Grade II	Female	40	645	0	Mutant	Non-codel	Methylated	-0.150611567100968	0.0087799760715562	0.0166199194196096	0.167950259565224	0.223099888264964	0.343061938190244	0.453200045006526	0.271010859197813	0.251348858156909	0.130956871072499	-0.0548838548944569	0.126866006664224	-0.0387015017960719	0.320226050364381	0.070814736634206	-0.00979868541505731	0.168034197657722	-0.0380954724894129	0.431268664976185	0.321990438215402	0.055592130676791	-0.303278781760805	0.365956658182192	0.173939961024935	0.252956289386033	0.140305232253829	-0.0411742560731778	0.108739658332135	-0.151622475172356	0.0076916585128493	0.0155518338276631	0.167192480178353	0.222101163999264	0.34202002744055	0.452181927597265	0.269993673227149	0.250385445060809	0.129905189303474	-0.0559573338311932	0.12587913846359	-0.0396583105075862
O	Grade II	Male	87	342	1	Wildtype	Non-codel	Unmethylated	-0.270578500078506	-0.127576776011684	0.0194597725170625	0.0769910198910453	0.289756484932726	0.423103348826215	0.34917857001463	0.130202249504639	0.208999329250133	-0.0595939728894909	-0.187789566046057	0.111489236919997	-0.105754538327296	0.327383411193367	-0.0520760081890796	-0.207133401431663	-0.106658814340537	-0.0807852820394019	0.424174438729104	0.230894834084336	0.0277549559067383	-0.358512857084512	0.353228771255705	-0.0907180922861646	0.123402001040733	0.0699763161069434	-0.103857595039706	0.0592115062990611	-0.271475652000658	-0.128693373818799	0.0184745404240716	0.0762005457639689	0.288732830825386	0.422118095602904	0.348151764521325	0.129259202635779	0.208034775900655	-0.0606876778138585	-0.188916339050765	0.110576857857281	-0.106603087707912
AA	Grade III	Male	46	522	0	Mutant	Non-codel	Methylated	-0.148375863860145	0.0006258144845043	-0.00346257260032308	0.171698441834878	0.259660395215276	0.286318031321201	0.416666848188655	0.210932428498527	0.288843778886066	0.155030101387534	-0.0992799475855167	0.114681955029716	-0.000303480448825035	0.327264343740349	-0.00370353185036817	-0.070801622058224	0.100204270533194	0.0150823960353424	0.422213340817658	0.288833351567849	0.031425053443157	-0.300178126601945	0.380223956924349	0.135690037460892	0.221100296937888	0.0782410117500041	-0.0661954561272144	0.136887799648228	-0.149204662040988	-0.000376566589088025	-0.00431978524141159	0.170917446797312	0.25869209958869	0.285274828144197	0.415672021233224	0.209941817326603	0.287870559022465	0.154005167988842	-0.10040159016898	0.113763836751446	-0.00110569278636609
AO	Grade III	Female	73	540	1	Mutant	Codel	Methylated	-0.261775944966121	0.0580008323071458	0.0550506306174637	0.120842852537536	0.243348213178037	0.357316927247321	0.406960990262771	0.201705362829457	0.171284006853734	0.0411920175816285	-0.203326556079461	0.149887833438728	-0.122542099501855	0.26485165122387	-0.0867012607597407	-0.195601840186687	-0.0371753311382366	0.0194824924304495	0.433024008714848	0.218958404481839	-0.0295833246845095	-0.365837122161217	0.345760594041936	0.0640928050619877	0.145441097898742	0.0682296358482188	-0.107051535198124	0.185379511866859	-0.262749174715981	0.0569244133560865	0.0540323631511472	0.12002317462914	0.242388899657429	0.35628278619622	0.405950106472525	0.200750841455175	0.170309276727214	0.0401263350985169	-0.204486154984141	0.148947958336184	-0.123564973289473
AA	Grade III	Male	70	561	0	Wildtype	Non-codel	Methylated	-0.155316264776071	-0.078309921781755	0.0151985157788895	0.10744691469916	0.247689602534857	0.310822425526392	0.398559534720428	0.182361619451193	0.211127801251564	0.144208080203626	-0.156544775687441	0.117643670961307	-0.0119831256680887	0.344678824129646	-0.0210996443434179	-0.113271789134127	0.0300337489924224	-0.00479791678095779	0.4036742374494	0.301594993543541	0.0337068506532669	-0.294170497218338	0.363837403743975	0.0166635084848259	0.211897411261097	0.0937310338171948	-0.0598074018584443	0.114547961926579	-0.156127586515018	-0.0793956820655807	0.0141381011796108	0.106585905817069	0.246706241619971	0.309774726093046	0.397576906409524	0.181406787579266	0.210114051935899	0.143201628226022	-0.157679131672389	0.116766606079146	-0.0128330807023783
AO	Grade III	Female	41	84	0	Mutant	Non-codel	Methylated	-0.213238219040927	-0.0191045384552171	-0.0248071544130401	0.113279931723429	0.269324276966299	0.313540551535446	0.345794315857438	0.170220107393547	0.259593997938539	0.0257250672987919	-0.0957075872223752	0.0875857883516452	-0.063960245238628	0.316179130039244	-0.0190647768151981	-0.0755012138096707	0.0110573037289338	-0.0319946102457268	0.431609809384921	0.220926946955239	-0.0140466737003594	-0.32566455886056	0.341613035574186	0.0614952878552958	0.192704425675819	0.0657535692938532	-0.0994225580492946	0.125406042094878	-0.214119067840849	-0.0201530761248606	-0.0257411475523394	0.112532882561742	0.268351390272911	0.312502286048565	0.344780915378821	0.169226996089227	0.258659245249017	0.024648326914093	-0.0968019326812185	0.0866205627403436	-0.0647762160248848
O	Grade II	Female	31	180	0	Mutant	Codel	Methylated	-0.222980249465642	-0.044450335756805	0.00511820919528729	0.118167552927666	0.273825183010534	0.255878998618688	0.342266562242005	0.169966418026297	0.254038187003753	0.0241323918775954	-0.103156924649647	0.0984472193162347	-0.116435865469702	0.265990197171223	-0.015027385462613	-0.172568653657013	-0.0443206078154584	0.00157975045378628	0.424487078990951	0.178745532928995	-0.0164005661499752	-0.323523254025165	0.330309056574479	0.00525409886287704	0.127743554629715	0.0241811165140889	-0.0933305080287233	0.0627541186801994	-0.223819862742547	-0.0454282260348203	0.00421331532537676	0.117399220639177	0.27286804057572	0.254803778576253	0.341258684397812	0.169047321782054	0.253115942102029	0.0230522652921455	-0.10414952069289	0.0974922792738614	-0.117306764940479
AO	Grade III	Male	40	495	0	Mutant	Codel	Methylated	-0.237498496158674	0.025885118124772	-0.0189800552637228	0.0477302076524972	0.264219483048619	0.348916917453415	0.322730486798594	0.191370488202104	0.196177576564001	0.0288387496265014	-0.0867018938177001	0.115848141251484	-0.0596751410420028	0.268555946704661	-0.108979314143608	-0.197048986515766	-0.13891701908211	0.0100115262749501	0.399561276898489	0.166146524421603	-0.0429335328753591	-0.334161007332446	0.307645465591548	0.0214210768352739	0.101274876144383	-0.0190019521490095	-0.136237742017765	0.126208807166504	-0.238342270946339	0.0248476180779333	-0.0198439656069918	0.0469389821608181	0.263264930763792	0.347858103267516	0.321748359173327	0.190412307013286	0.195193955168335	0.0277824847219567	-0.0877764854617484	0.114919829560602	-0.0604465283942151
NA	NA	NA	NA	NA	NA	Mutant	Non-codel	Methylated	-0.170693092801299	-0.08856022100759	0.0395525982585585	0.112280765484607	0.288157932663171	0.30825825968281	0.367308317588021	0.15210901085855	0.172438303675607	-0.00929759025214169	-0.162230938608259	0.0947732298212081	-0.0825852133507892	0.290392029969488	-0.0109650547727651	-0.199054526431287	0.0475671931698452	0.0207017405812063	0.450837711591689	0.230530381965682	0.00752336876778962	-0.339089903153674	0.332640285645019	-0.00668898073132332	0.172569334911078	0.0434026645166895	-0.128678753600423	0.107566600019586	-0.171486788063353	-0.0896302212331872	0.0386866488098812	0.11152793617001	0.287224629127962	0.307212525224657	0.36632950804152	0.151178013663442	0.171498020092807	-0.0104157882297682	-0.16332295500529	0.0938363148151273	-0.0833218784564898
AA	Grade III	Female	36	192	0	Mutant	Non-codel	Methylated	-0.225977583931047	-0.0600307353344446	0.000987926339007797	0.132997434307969	0.287313217720213	0.290320981425662	0.379874056350514	0.163876762036237	0.275043968880117	0.0463771659003646	-0.17530102654828	0.10327638669665	-0.0925798896788798	0.319461683587179	-0.0253980934061526	-0.16536722052766	0.0616207893259658	-0.013483887347044	0.41962384044365	0.236681793434214	-0.0195384679173832	-0.325283007716321	0.347589907278928	0.0605704020404005	0.170109857049845	0.0471775264423239	-0.12904645075033	0.12477019050354	-0.226829531735042	-0.0610178748613224	0.000155235436456662	0.132305455767662	0.286326509019332	0.289277071248403	0.378879619603535	0.162900262750489	0.2741513861191	0.0452855356947475	-0.17639064284415	0.102362234228394	-0.0933110926369996
AO	Grade III	Female	41	48	0	Mutant	Codel	Methylated	-0.162400587339801	-0.0119692262991139	0.141739150320283	0.216729282363822	0.299067969333758	0.284923227775509	0.498599961915417	0.307039367303172	0.216594184172308	0.221307590957533	-0.173306963010374	0.173543638180431	0.0890938832079228	0.352526948672201	0.0811981071259291	-0.000374618844501262	0.299533442079835	-0.00686264066843071	0.421674932952465	0.307867226428045	0.0788935421406869	-0.269939011614407	0.428760774297836	0.1965625646111	0.244024897272284	0.16135112924525	-0.0921624116599713	0.094416889754198	-0.163502872613492	-0.0130776880724991	0.140633229408755	0.215853480806291	0.29801987995114	0.283846976347814	0.497587274007399	0.306030973470033	0.215555646791693	0.220273095725231	-0.174490384686146	0.172612812124227	0.0880731766102031
AO	Grade III	Male	40	849	0	Mutant	Codel	Methylated	-0.209970673102101	-0.047893331545264	0.0695832064463773	0.10949665934506	0.271271050677638	0.284932851918632	0.393745469417359	0.199686213980353	0.254890182528456	0.086984089833404	-0.122012230680511	0.132667485466245	-0.0663343112206111	0.291164684932781	-0.0146171942420496	-0.18149398998952	0.00522218242488046	-0.041475961190143	0.432412689892085	0.229744111021264	-0.000648895456892187	-0.287078375224669	0.391569000745125	0.0876437030718703	0.145483292538253	0.0520361104689612	-0.0892637527335973	0.140007231886558	-0.21109645777112	-0.0489920277142659	0.0685186552994224	0.108668898939771	0.270270663016649	0.28389516039048	0.392743967071911	0.19871948985375	0.253878517559965	0.0859200614873922	-0.123052148690017	0.131697726430147	-0.0673580882067949
O	Grade II	Male	54	1971	1	Mutant	Non-codel	Methylated	-0.153453009816242	0.0619098027682689	0.0337344212994327	0.138042413023267	0.299019426892939	0.287559986808686	0.389727531924181	0.194510400575301	0.232180024401173	0.133291715975777	-0.149535775611676	0.126721629919415	-0.00139234878722086	0.310122805825039	0.0334635475673047	-0.135381719308742	0.124445278461655	0.0295561908651474	0.431710977819232	0.287754283336689	0.0326141394225136	-0.296580502749382	0.357958002171036	0.118506324413745	0.200116665834202	0.0534246312968292	-0.0945414746888739	0.136696516824997	-0.154333540843125	0.0608851490928971	0.0327203078005528	0.137229902747179	0.298049821452047	0.286525822299623	0.388742150070536	0.193529114465615	0.231166128487969	0.132297246987824	-0.150674461446742	0.125783788535947	-0.00228434640747157
O	Grade II	Male	43	246	0	Mutant	Codel	Methylated	-0.178305368057232	-0.0608796592595157	-0.0050507411031317	0.115540003598807	0.264478178054234	0.293322373313176	0.368461712209931	0.161346098648288	0.262915770965585	0.0973834934182727	-0.159377427467338	0.114796321537237	-0.0433417989150173	0.279337165232918	0.034561453468447	-0.195037131311919	0.00541450460903323	-0.0149930055582169	0.421681806442757	0.220494754397632	-0.0103433285623264	-0.30688008518164	0.348740285472987	0.0279112804473942	0.16802668389822	0.0390053655234594	-0.0611564843475429	0.139479424289489	-0.179224909418996	-0.0618963960644391	-0.00602280413532431	0.114764347640262	0.263481145287448	0.292254532318423	0.367452575655238	0.160382056971255	0.261938709358507	0.0963136749287712	-0.160508763522552	0.113780822707234	-0.0441478006839729
NA	NA	NA	NA	NA	NA	NA	NA	NA	-0.267659958884112	0.193330614616829	0.0600406669954123	0.292145677839065	0.269394028746068	0.316654081775283	0.490806203054783	0.348975786686434	0.238573589272399	0.151599318345847	-0.19630974694809	0.297842433787094	0.0119375415171577	0.364856442610133	0.100234709510181	0.0135007817739493	0.332348061687877	0.0761079177436895	0.408407241962948	0.338730333401966	0.126827536984041	-0.234989892011764	0.394055296690393	0.297789240484062	0.243509501035306	0.144967426138903	-0.0922056264579988	0.166064115801715	-0.26876287105776	0.192273000339765	0.0589534780730705	0.291279741181879	0.268404184485576	0.315625368251088	0.489803771805881	0.347983136631964	0.237547069970951	0.150563113843778	-0.197510231487407	0.296836306343146	0.0110405560707767
AOA	Grade III	Male	25	3	0	Mutant	Non-codel	Methylated	-0.124008924398521	0.0865540755628249	0.0254424061122521	0.188646702645343	0.294905950379361	0.272295793480659	0.416872222967966	0.340819917084221	0.198177089261186	0.187541164071258	-0.0157437437932373	0.125384868389764	0.0305526894397069	0.34500011671686	0.0934934653667397	-0.0672910256831398	0.303818143736204	0.057088101123636	0.419922176378963	0.343343656072887	0.0448681439338368	-0.269102609317589	0.3730600938873	0.178197933120634	0.262993894865147	0.0965797437072979	-0.0901232662673293	0.119407942297525	-0.125007417345754	0.0855074510338017	0.0244241437879116	0.187819563452576	0.293933090057915	0.27122343783359	0.415902496917616	0.339873285446812	0.197109052703206	0.186531339817281	-0.0168144150001295	0.124409353662621	0.0295987440706462
GBM	Grade IV	Female	78	135	1	Wildtype	Non-codel	Methylated	-0.177017549678519	0.0657672413233947	0.135285921402695	0.330226962273906	0.272815732051958	0.327539126931581	0.515061441300514	0.341071445976536	0.3132775356052	0.263083546103874	-0.0852823146540008	0.272808342680848	0.0653481171026222	0.384576667776017	0.193930089518324	0.130655086425446	0.458948881959504	0.0503983216831045	0.448601199726403	0.375783821851817	0.15158588923431	-0.216609663562785	0.433396756146018	0.293518784765479	0.312606414192501	0.192278808158021	-0.0107044496853577	0.153053147653397	-0.178034273063282	0.0646493243977726	0.134208048279895	0.329375453404212	0.271813895989284	0.32648889227927	0.514056579424526	0.340081710795902	0.312271503577983	0.262089944635357	-0.0863758513918585	0.27188420403678	0.0644122381605303
GBM	Grade IV	Male	43	459	0	Mutant	Non-codel	Methylated	-0.260857482345532	0.182737859847175	0.0900989790821214	0.21863093672962	0.273817758892612	0.295490488079234	0.454089372449359	0.296939249591506	0.230090064304312	0.129057958066309	-0.164752996286323	0.260994272795554	-0.028845004021865	0.310533132842531	0.0566612413970703	-0.066724319704832	0.258638776747523	0.0965625294484849	0.385266205556252	0.280396646221916	0.0422298116045783	-0.234410512376204	0.338434989697896	0.220334925072996	0.229626080446337	0.108502819330913	-0.102441034994799	0.18466584909793	-0.261953352214291	0.18168298940037	0.0890395812629178	0.217758795937543	0.272816388741553	0.294442413065274	0.453079359897342	0.295970026054203	0.229065319584081	0.128026841563974	-0.165944319477573	0.260090597719366	-0.029759931083672
AA	Grade III	Male	34	1524	1	Mutant	Non-codel	Methylated	-0.242822061317345	0.00807623530970818	0.0389495398547717	0.102265870562276	0.273427049813798	0.309346663556018	0.36830632391199	0.20423206935152	0.215328322806992	0.0122298707940676	-0.144479339223429	0.166605875982348	-0.0689801842398885	0.302034428661347	-0.038901384328583	-0.188381585295111	-0.0575499722685961	0.0392727234803634	0.397215748230792	0.228968446582751	0.0257077749836469	-0.368468205926528	0.316010704200766	0.0397900183830446	0.160612976762347	0.0415666884600721	-0.0928670411990691	0.175698694964188	-0.243744410989061	0.0070788370088821	0.0379765715614778	0.101426212588512	0.272466175177582	0.308321597607214	0.367325031147137	0.203282894717744	0.214284001020354	0.0111257701308238	-0.145578781141228	0.1656488166451	-0.0699185076226718
GBM	Grade IV	Male	53	462	0	Wildtype	Non-codel	Unmethylated	-0.20547067024288	0.0863040131183698	0.0542034482570061	0.182343584004698	0.298554731305921	0.288570396103632	0.408778699989855	0.254304729566895	0.24961984357581	0.108846671231079	-0.0907275818899067	0.182793743195087	0.00400244985746591	0.291435129216629	-0.0492087747955038	-0.074049769071479	0.101873344808564	0.0331563778169528	0.420483102105864	0.280848896577876	0.0839697987392617	-0.311260295419531	0.357849417674387	0.0265141938705182	0.201697414939128	0.0998149520233792	-0.114450471130442	0.198084585995194	-0.206343433436439	0.0852274088149897	0.0531114999353604	0.181543800568841	0.297532512310472	0.287532849903527	0.407763248312514	0.25332228254277	0.248625085847174	0.107784130470238	-0.0917885633281106	0.181894739518568	0.00307461191205864
AO	Grade III	Male	22	6	0	Mutant	Codel	Methylated	-0.246081506824278	-0.071012767602455	0.0369968164036682	0.0857153483871802	0.306573124001316	0.295519224483893	0.411950555148379	0.211453006619378	0.230279719841125	0.0736552051001455	-0.171379031816531	0.142324588412919	-0.0556871791806651	0.302383625124269	-0.112762397840555	-0.249605543746534	-0.059138273640025	0.00522499233839455	0.444253134578367	0.234537176948767	0.00162324306949044	-0.325285681254439	0.368315548787376	0.0320661291757734	0.13653145291846	0.0289836519878175	-0.115316261267296	0.110549880750343	-0.247056820417766	-0.0721047988990144	0.0360128593001075	0.0848761312104407	0.305633727877084	0.294492625790149	0.410942717890674	0.210546926407998	0.229278394979984	0.0726483685558774	-0.172484571969622	0.14134984735285	-0.0566501552857821
AO	Grade III	Male	66	111	1	Wildtype	Non-codel	Methylated	-0.194671903326484	0.124871309158208	0.126933975440925	0.303836621204837	0.257510396689326	0.338681804437112	0.538622210489307	0.51818339459612	0.27756284700722	0.316816584709464	0.0361129579768399	0.356309167292867	0.0672588235906765	0.406789166924641	0.221481982104084	0.196087319991497	0.506256011856821	0.104873992583267	0.459729704187055	0.415481651537292	0.191669672118884	-0.111684015026561	0.449876713939566	0.410775547170306	0.328857200478812	0.245012636609021	-0.0548948831829672	0.153020545433243	-0.195790827524965	0.123772961600289	0.125803962037152	0.302989547877532	0.256450324089591	0.337682062055122	0.537604454731171	0.517179216444222	0.276495091190558	0.315836767408688	0.0351363761632872	0.355335015543692	0.066218420718673
AA	Grade III	Male	44	213	0	Mutant	Non-codel	Methylated	-0.138180430979774	-0.022784738247856	0.0500453990274517	0.163528817206051	0.288227539165419	0.278537849834239	0.392371295791557	0.188201267281152	0.241270309179274	0.0956274540236554	-0.101137763873285	0.117881876343894	0.0564157565496426	0.335521947027619	0.0671694598527347	-0.0104895348209062	0.129507055490355	0.0219207923749375	0.420919652126563	0.32868460727172	0.0668490535865577	-0.308144435539223	0.373092102953853	0.0777548215646444	0.237553328500223	0.0878535093618977	-0.0717097530413693	0.128188202853762	-0.139129561687196	-0.0238117921668754	0.0490215023126405	0.162688596721765	0.287266658999979	0.277489519841177	0.391393157472907	0.187217636071849	0.240255469101514	0.0946209886804716	-0.102244674794444	0.116907104229178	0.0555981007448632
O	Grade II	Male	39	534	0	Mutant	Codel	Methylated	-0.178696732902343	0.0183112644147033	0.0128911881963143	0.0887098792584675	0.251009800380073	0.311604498633242	0.342040967359788	0.181570665523005	0.245970991765797	0.0777023453192202	-0.193502221544136	0.115854950999335	-0.0502649310698596	0.256063927300364	-0.0578265509814277	-0.215352974460053	-0.0183503150949081	0.0142964982421882	0.418299147425261	0.19927727763836	-0.0197021410643972	-0.261724632165404	0.319775358109463	0.062604432577818	0.150575095884789	0.0201658970368116	-0.117712814060018	0.12004842533286	-0.179725402371327	0.0172216879876444	0.0118638608563014	0.0878938038554394	0.250013893260898	0.310545707995568	0.341037758868234	0.180611446633021	0.244963273052753	0.0766673271068007	-0.194684006378972	0.114850913003564	-0.0512848852145206
AA	Grade III	Female	61	171	0	Wildtype	Non-codel	Methylated	-0.140769976921932	-0.0343646603502894	0.0947638509728175	0.214178282847996	0.249007899193691	0.340814348936269	0.449282580693261	0.212507913439638	0.219767402797096	0.194389530173057	-0.156245851202714	0.171487113455082	0.109215050502448	0.34577627751845	0.0637791054502337	-0.0277367008121026	0.261160952386188	-0.000861909332325515	0.457171243102807	0.370215973447441	0.108695059439219	-0.28036177776814	0.410572247895879	0.0682374209724451	0.252028690165613	0.153004940037404	-0.0441807142512206	0.131131886457691	-0.141659862853294	-0.0354907511312132	0.0937149100717888	0.213376282757563	0.247995832826894	0.339777232849533	0.448269884634389	0.211534534005083	0.218786059456297	0.193358743343502	-0.157347200025134	0.170580397044107	0.10842360891492
NA	NA	NA	NA	NA	NA	Mutant	Non-codel	Methylated	-0.258531046092803	0.0100831662322058	0.0827769764609925	0.151122670473891	0.311205242501647	0.254649223351883	0.394993855052842	0.193283600756493	0.165025114889072	0.0764125313620416	-0.146770457121309	0.120664019138394	-0.0721617641523718	0.316058494561531	-0.0371039495285635	-0.144200112416981	0.142776480573561	0.0537131886540079	0.462030423150862	0.236086843883638	0.0178840325397765	-0.275207421580311	0.331584647276837	0.0317489527830818	0.138612249782143	0.048420594024136	-0.122994848830969	0.096359585623497	-0.259630950316414	0.00902507081643746	0.0818847473296002	0.150267319867005	0.310205666243365	0.253572838154611	0.393998965867159	0.19231949547177	0.1640259856499	0.0753775769494765	-0.147865691490927	0.119759713675073	-0.0730085591986977
O	Grade II	Male	38	96	0	Mutant	Codel	Methylated	-0.253056755819108	-0.0396912905800617	-0.00167745911864007	0.0820863529555682	0.251331627292209	0.22741798740577	0.304392828281547	0.140405126997984	0.293690442062159	-0.0276666109195303	-0.175643428489905	0.0709803298209326	-0.131726891621218	0.275954039789761	-0.0304852678297671	-0.180658666603768	-0.0956384084422085	-0.0451379230544098	0.440475917302452	0.162069561418433	-0.0440619730208481	-0.354226777037495	0.325868167590816	-0.0134086706990664	0.141844162489304	0.00130929071009917	-0.130455125388185	0.0710457268701546	-0.253924886710819	-0.0407367018446767	-0.00263606559589308	0.0814025380584491	0.250422790920631	0.226365057389918	0.303399058271963	0.139437803545148	0.292698649232022	-0.0287660093244065	-0.17676334656829	0.0700393407647927	-0.132587391399744
NA	NA	NA	NA	NA	NA	Mutant	Codel	Methylated	-0.207665049224537	-0.0862758453472493	0.0166960280612201	0.100782453111915	0.280630504092519	0.318193986127166	0.375811112779345	0.146238640976489	0.241287538013269	0.0042181619811722	-0.202899396174157	0.0816431974343125	-0.0487177159186203	0.295619773101499	0.00222902999035035	-0.225298693620847	-0.0320008609488598	-0.0188800722281772	0.42815941759829	0.232287069886196	-0.0135231516458319	-0.33279912494742	0.35133520976853	0.000447660979284667	0.16362723540154	0.0538378504735596	-0.0706627844236997	0.0845504776991584	-0.208583825969659	-0.0873423517410244	0.0157380779182696	0.100009317125096	0.27966644122114	0.317126540172118	0.374805552826922	0.145277142312505	0.24037737875248	0.00310668530398599	-0.204071176565376	0.0806510899445804	-0.0495768476571818
AO	Grade III	Female	56	240	0	Mutant	Codel	Methylated	-0.19210517141004	-0.0461346673541484	0.0461000398941561	0.0860958709127552	0.273070065316236	0.233111437890393	0.347357073639449	0.171153468427085	0.193240398608589	0.0686583764121603	-0.149868844780226	0.113235146536031	-0.0649062563680129	0.288584366136932	-0.0475812808864182	-0.211208743763818	-0.071184501432749	-0.0673495880753579	0.416822263598897	0.186470056112794	0.000635530024232104	-0.334814079912438	0.340866029721362	0.0133829873225854	0.169652430901285	0.0181694432993921	-0.121846138880729	0.1148571200845	-0.192987491638856	-0.0472191436752189	0.0450870299784071	0.0852255262349028	0.272113226110004	0.232030512575937	0.346365621337978	0.170272863678442	0.192270943258913	0.0676018285575565	-0.15089136782402	0.112310446520806	-0.0657887463103143
AA	Grade III	Female	37	222	0	Mutant	Non-codel	Methylated	-0.237907678732562	0.0797597210702602	0.0212436214236374	0.150638069097928	0.241225254742873	0.320873445380838	0.42363526022472	0.183548573345348	0.195245344741016	0.095253644813813	-0.171489649401257	0.160573986102237	-0.0915738242479936	0.302365070194232	-0.0150979200744833	-0.192836496308805	0.0617832856177636	0.0825044599461842	0.421673135307808	0.229434516372079	-0.0072113674775563	-0.330011634162705	0.325273156000057	0.0680811863201271	0.168449561216591	0.0836664429908893	-0.115540312370061	0.155043609809985	-0.238830259874222	0.0787422109494768	0.0202406389923201	0.149810112970058	0.240224274583606	0.319843891394221	0.422630492002311	0.1825536706812	0.194381914619371	0.0941871313461247	-0.172588485196591	0.159727870013529	-0.0924876258130341
AOA	Grade III	Male	50	564	0	Mutant	Non-codel	Methylated	-0.184115520459729	-0.0322653370405213	0.0926793716286809	0.200945740401314	0.302584215981795	0.332508784227288	0.504111963072688	0.317996435185822	0.160719589415625	0.235970823171994	-0.168548944597449	0.197024782833037	0.00467637094452718	0.381593859330493	0.109436839026462	-0.122151440573128	0.308586727377881	0.043616431507257	0.421138472399417	0.296766947345051	0.10740530321746	-0.297392306538695	0.37009170855997	0.192776087598014	0.231669756163249	0.144990463591362	-0.0838353751026883	0.0951320053495117	-0.185150030675334	-0.0334040032570233	0.0916184974743929	0.200074312006562	0.301607526935345	0.331482018120649	0.503101341325805	0.317068131335623	0.159677101026413	0.234920477550611	-0.169674804046352	0.196086610980444	0.00369314187387791
NA	NA	NA	NA	NA	NA	Mutant	Non-codel	Methylated	-0.236586938912834	0.0196862763401646	0.0310268770625957	0.119457622281359	0.30296946531963	0.258724785556624	0.372632189672705	0.198134064793167	0.166636188847876	-0.00488228878351974	-0.113735466072645	0.102722186039671	-0.11234373866075	0.288557893074075	-0.0420553757140802	-0.185340199728036	-0.0216379354831321	-0.00235013754607301	0.417425135531555	0.219698787610353	-0.0131587269740256	-0.343268858239076	0.334616818493711	-0.0348296516150739	0.15627557746571	0.0188126797138837	-0.128484437658406	0.110785823380825	-0.237438455894292	0.0187123457510077	0.0301812094523263	0.118661410703139	0.302044636462763	0.25766247825353	0.371653020770614	0.197227812997789	0.165653560800281	-0.00598361329803233	-0.114815118565638	0.101742993153762	-0.113214758197022
GBM	Grade IV	Male	70	228	1	Wildtype	Non-codel	Unmethylated	-0.251338770483817	0.116612536959617	0.0412749477472026	0.187907087454046	0.256694064605145	0.282776837042906	0.421279727211825	0.2260365583484	0.182503206125358	0.0509627940751392	-0.210399742076847	0.190317014819645	-0.0368801398547799	0.306238490646366	-0.0149644389086295	-0.108109829545165	0.0838790778956441	0.0233562062941328	0.408423558441776	0.243892163090142	0.0440427253440899	-0.301945456761208	0.34407230839719	0.0880588283347258	0.17804729906901	0.0753102284222551	-0.117140673446194	0.191964131342228	-0.252164977328091	0.115571304098802	0.040275467943566	0.187018263045678	0.255711590409754	0.281731030239353	0.420271880722412	0.225032748520515	0.181475986395708	0.0499410547272457	-0.211578037029482	0.189372076747788	-0.037722110546107
GBM	Grade IV	Male	62	477	1	Wildtype	Non-codel	Unmethylated	-0.249505953132458	0.0737131889586175	0.047719585985195	0.231636342825675	0.314409555266119	0.391047192903899	0.49931243220086	0.345168038811973	0.19565377045037	0.154050593706614	-0.157802106940166	0.215320497664647	0.0484757850154151	0.352157780573488	0.0473526623097128	-0.00618030156694276	0.319355841571312	0.0547793131708081	0.418938979612386	0.308111210494454	0.138999841108836	-0.218245319408802	0.409908538921959	0.214635431254639	0.227946377611707	0.137003817511005	-0.0810402807777681	0.116024437537298	-0.250474321733943	0.0726242811986639	0.0466272575864574	0.230775185538492	0.313423898943841	0.390014543857046	0.498296463515027	0.344164512799582	0.194599864405674	0.153018719382222	-0.158904686360469	0.214334420454273	0.0476094063113286
A	Grade II	Male	21	72	0	Wildtype	Non-codel	Unmethylated	-0.199568839801109	-0.163403718762699	0.060364020709543	0.128877301281483	0.24842871735678	0.346762913771984	0.395901413648881	0.153465793108074	0.228495405484167	0.0533826779286404	-0.208649247537403	0.116674962102293	-0.0297035907067855	0.316838849030394	0.0132825966464557	-0.184605362503747	-0.0239787603669948	-0.0368865774965087	0.460900371378485	0.270075430735029	0.0224966335933385	-0.388670617516273	0.373518754865662	-0.0144959190870867	0.199433696290612	0.108169818646691	-0.0548712004434901	0.136624531907611	-0.200447170767169	-0.164542466685866	0.059282333125909	0.12815630322943	0.247432470052495	0.345729528063163	0.394874043926263	0.152488370033216	0.22750219895617	0.0523235312301735	-0.209832427363899	0.115754553214142	-0.0306127692371328
O	Grade II	Female	53	978	0	Mutant	Codel	Methylated	-0.195073344322228	-0.0734286263955491	0.0601469819410509	0.13073986614095	0.28207320219575	0.28649802887081	0.386663212870076	0.165341670912065	0.242517001578945	0.10134459683311	-0.162038597431679	0.13481446841477	-0.0546513651859503	0.271042216991992	-0.022522979586253	-0.154601547354391	0.0349394513371019	-0.0644020767830082	0.447448506676356	0.244327341292885	0.0201406508564362	-0.309921742307723	0.355848220758402	0.0155875675775349	0.180700061163775	0.0251607611665749	-0.0856985300252563	0.105467778636079	-0.196042473652515	-0.0745282918105423	0.0591209106003682	0.129916141949412	0.281112815869835	0.285422902124724	0.385661068155459	0.164422623313059	0.241579459701636	0.100277943109741	-0.163182369216594	0.133854463414874	-0.055458264940178
AOA	Grade III	Male	32	6	0	Mutant	Non-codel	Methylated	-0.11086052061611	-0.00351022835624011	0.0528521138990846	0.153295901113158	0.281484285515149	0.265307016974938	0.414857293240679	0.174422131422039	0.270423144360468	0.146044307519022	-0.14461039696292	0.125234576449139	0.0406181237865471	0.330244012509932	0.0535596274216719	-0.131130719976509	0.134584356808438	0.0266309744502561	0.430337031292531	0.308591602521564	0.0451104524983714	-0.298117329241435	0.354128747532719	0.0717217063643468	0.20907482597113	0.0886188654620005	-0.0847793652614278	0.130584020275165	-0.111888484858396	-0.0046035163676054	0.0518200838631297	0.152460526700419	0.280518720655909	0.264249331136069	0.413857325461244	0.173489930673967	0.26941836449551	0.145005902871636	-0.145747590647297	0.124316816003307	0.0396675013163182
GBM	Grade IV	Male	48	312	0	Wildtype	Non-codel	Unmethylated	-0.214059266176535	0.0633486635919062	0.109054883678562	0.234704963230782	0.304546063650734	0.279104032781777	0.498725025721875	0.333970623099462	0.215903332797901	0.201785192074089	-0.126732101853183	0.280458200672724	0.0556985178711377	0.359647502649653	0.118031922909225	-0.0470691416754084	0.352806737803666	0.00582663603898901	0.450345335631171	0.338584049756565	0.139985710644881	-0.276919128058572	0.384981586663629	0.261610958898801	0.282380395792882	0.131918421478005	-0.0444435621680821	0.166700393009776	-0.215098937540197	0.0622380016670166	0.107978254864871	0.23385707301329	0.303554101546552	0.278077551521592	0.497725202632292	0.333041591155917	0.214877578159128	0.200780764367013	-0.127875914903995	0.279463979515234	0.0548682029536797
GBM	Grade IV	Male	67	399	1	Wildtype	Non-codel	Unmethylated	-0.239410877897036	0.000112626432350243	0.0644215468830901	0.276989907791482	0.261622203050837	0.382969802672447	0.50062814501489	0.264535997201962	0.221457332677475	0.176959977818182	-0.217096444579425	0.21629356459482	0.00340387091943764	0.365666986570571	0.0518684182640478	-0.0693440111518077	0.226548707554643	-0.0120489650034651	0.426866743418077	0.294870576117584	0.122157113266032	-0.270655853838404	0.393539247934321	0.11527167757749	0.234032966209714	0.126677921582445	-0.107370470825787	0.115494184068653	-0.240197618282982	-0.000984325193883097	0.0633439372186743	0.276159853903601	0.260618632795068	0.381969048968364	0.499626329267735	0.263646307020907	0.220423290289908	0.175903575662408	-0.21828078124589	0.215387214907298	0.00251779488949159
AOA	Grade III	Female	31	2253	1	Mutant	Non-codel	Methylated	-0.109836568884159	-0.00156845339822076	0.107335961159511	0.19716317941019	0.261493050593371	0.260993385670259	0.46058856775596	0.311602368490416	0.229372358139331	0.249878795561882	-0.0680362502790605	0.185748461726564	0.116546956680686	0.346826193390339	0.110751889853184	-0.0128081699356371	0.355120002890128	0.106783639280448	0.47265649933128	0.34675671709688	0.0871433845086261	-0.234342737348027	0.340446466244164	0.181689706897129	0.278639091734279	0.119426377586787	-0.090142384606779	0.130755080996375	-0.110772019054936	-0.00265340147396379	0.106239875905171	0.196277923322712	0.260490704043092	0.259952290903128	0.459567700353743	0.310700947470876	0.228404146503875	0.248872211869045	-0.0691407423926954	0.184841776351914	0.115570412787751
GBM	Grade IV	Male	63	1209	0	Wildtype	Non-codel	NA	-0.223966340032296	0.0121156679856273	0.0995050354523785	0.277240005747329	0.268558011515205	0.300990892309854	0.485748479520118	0.316761510089542	0.253786231656327	0.228706475795056	-0.159249735386042	0.236147772530458	0.0730738591904735	0.378475795849694	0.1793858962767	0.0681805999100828	0.409681083304524	-0.000482165559700932	0.445469405619072	0.376169053896573	0.125807357892563	-0.210236025398324	0.407605194932288	0.233499907398392	0.325141860920302	0.167079162389119	-0.0403192201320855	0.120112442683131	-0.224974542652176	0.0110212376795199	0.098449665634138	0.276430974302856	0.267562142346496	0.299949556537294	0.48473786516891	0.315805205465422	0.252748125877611	0.227720865509322	-0.160411671871584	0.235197891451385	0.0722192925696071
O	Grade II	Female	27	1146	0	Mutant	Non-codel	Methylated	-0.210778395885733	-0.0141383982981252	0.0274659613941006	0.138530036017121	0.291660223747727	0.29016257296688	0.394586134257311	0.196087943132481	0.142247112655707	0.0323064292906645	-0.174124168288217	0.118566539071865	-0.0990353095215478	0.289240057819516	-0.0214250867401226	-0.175451606385417	0.00921951034321923	0.0153852645918953	0.440913888562413	0.206026726449015	0.00155994937821227	-0.331410266114633	0.357509062654863	0.0523266982818309	0.173645990057178	-0.00115672375905731	-0.110224364549731	0.0888945142769551	-0.211510300473608	-0.0151168426657964	0.0267622932131064	0.137698569143829	0.290710087566113	0.289115592643043	0.393622003773581	0.195173056982725	0.141313490391866	0.031216249085556	-0.175211121856703	0.117661517359863	-0.0998607741388234
O	Grade II	Female	47	429	0	Mutant	Codel	Methylated	-0.207979431731799	-0.0642756862321284	-0.00164535945099056	0.0551437915691346	0.260850373551094	0.241360707176741	0.325558303092383	0.179249027188304	0.191864000207883	0.0309107402203975	-0.188760226137543	0.0641811662116796	-0.088430430574388	0.260628146459485	-0.0746471191022099	-0.241927270712719	-0.0942867882848233	-0.0400990836871127	0.42667381681388	0.18076506404633	-0.0393375741424214	-0.318736215455689	0.320956395290341	0.0176105309719322	0.139251655061974	0.00594796269890465	-0.108251302764891	0.116473837345472	-0.208930816406721	-0.0653524249333123	-0.00261265045940134	0.0543473841906144	0.259909323998884	0.240282411044672	0.324544154672102	0.178308706020017	0.190904827047567	0.0298415407235559	-0.189848414300308	0.0632140655225923	-0.0891224930868656
OA	Grade II	Male	28	495	0	Mutant	Non-codel	Unmethylated	-0.0773189171019565	-0.0393692105335919	0.0650213106574301	0.206780728312194	0.290222567178844	0.250255815564972	0.419648347996308	0.235500531354331	0.256371764794073	0.187005274848007	-0.114377469823735	0.163215142669482	0.0766208478009452	0.345648005989273	0.106952980032283	-0.0299424373569542	0.310240881269055	0.0672760407836719	0.452398361777993	0.338569397024136	0.0840099462832896	-0.302600113050229	0.377541940162521	0.204675161649783	0.273696833573755	0.107297513525727	-0.076736873399407	0.0833881144031947	-0.078356544596284	-0.0404629351207663	0.0639605357994986	0.205937962613928	0.289264605832705	0.24918021601345	0.418640711109992	0.234525422051955	0.255321282585838	0.186031192976385	-0.115542115214705	0.162229122165883	0.075651484773697
AA	Grade III	Male	48	1521	0	Mutant	Non-codel	Methylated	-0.0979149739262358	0.0637844578959196	0.141536713237935	0.244654844160263	0.30508038749529	0.382026545286961	0.437921174850459	0.222824118614495	0.238064170942294	0.212835069173708	-0.0906980858428994	0.148294668230731	0.0668517780995039	0.356280457326795	0.0885945785856911	-0.00936155153223353	0.273630747857151	0.00173049260270171	0.444037032001112	0.336786354189306	0.0519347038886261	-0.30622716377812	0.359216395513311	0.105473205612551	0.273405276504887	0.147029007517251	-0.0368546154210219	0.0921442858074014	-0.0989003037442417	0.0627143788434809	0.140439807534665	0.24384222342637	0.304111206560485	0.380974446784965	0.436903345983517	0.221859715711128	0.237041082055348	0.211828629923287	-0.0917599110029246	0.147379231046746	0.0658991807067175
O	Grade II	Female	74	156	0	Mutant	Codel	Methylated	-0.21281140743995	-0.116548961279736	-0.0406477158040386	0.085533404695623	0.23795917409018	0.34880603162683	0.338130943059795	0.13909403436897	0.224012763525664	-0.0339877626218727	-0.108192737448973	0.0423882446715826	-0.0925719243497034	0.285214892157655	-0.0725218095983489	-0.176587860319666	-0.0911348569073285	-0.0695627885779355	0.422903385034594	0.229474757478544	-0.048516791816914	-0.370752368296584	0.339184165265471	-0.0236600138721173	0.154488444098772	0.0759403070002991	-0.111242229770534	0.0924308547526758	-0.21368987110596	-0.117595515280969	-0.0415426307941721	0.084864450867242	0.23703899332761	0.347782612364216	0.337121465329429	0.138103738715204	0.223055359361958	-0.0350683374841899	-0.109215121333351	0.0414497572697259	-0.0933420290407154
A	Grade II	Female	23	720	0	Mutant	Non-codel	Unmethylated	-0.104852711185524	0.0516194099150839	0.0142828547992003	0.211359440963352	0.2733733746935	0.214188077976773	0.403064698944466	0.226893269820159	0.254678670579816	0.143765941342066	-0.149092574706566	0.150491687561783	0.0118507603027253	0.315391741224228	0.0986913644252272	-0.0117847656077171	0.196746839803247	0.0919999454627866	0.458091050508615	0.313078375425505	0.0784171246844214	-0.263607954217198	0.369221844666067	0.155077531196829	0.253153188215064	0.0726560630042022	-0.0894538930007325	0.140521908050116	-0.105725910900285	0.050608802372588	0.0133223569048586	0.210516570597364	0.272398329601235	0.213174383506506	0.402084744915642	0.225947271727972	0.253685316394849	0.142801664070532	-0.15015957763333	0.14954872852516	0.0110403357094313
AOA	Grade III	Female	63	711	1	Wildtype	Non-codel	Unmethylated	-0.132327895818386	0.0409368873700858	0.0849193089481538	0.215146365684203	0.237976538580117	0.297281290330604	0.429342755513398	0.236375519221708	0.250309979481549	0.218560872841628	-0.18278537718919	0.176051723028038	0.113913538680538	0.328234464390537	0.067872081320696	-0.115657920154168	0.247532924924689	0.0441670442147814	0.435060318334828	0.293403816089767	0.109428047077469	-0.324617631834878	0.423419902347678	0.0964594345263724	0.24221009512206	0.121821654869486	-0.0148288229087464	0.169158697337541	-0.133373691598592	0.0398315062125014	0.0838173051779924	0.21429127752207	0.23695444094117	0.296233567734124	0.428320810320225	0.235379702831849	0.249317978362373	0.217565153855154	-0.183958106970794	0.17510213846788	0.112953297066987
A	Grade II	Female	41	969	1	Mutant	Non-codel	Methylated	-0.17763599121568	-0.0745156994253604	0.004992549806018	0.12439616084413	0.282866108493509	0.241258856097553	0.348840447392235	0.151503170825441	0.202297501199629	0.0832214375689381	-0.113231563666204	0.0844641127896394	-0.0430857141558937	0.329864693403599	-0.0110306582792932	-0.140731358288331	0.0526168610895938	0.0186266741344153	0.410385388509436	0.274758295330126	0.0310140469058523	-0.330172643622269	0.370284854625756	0.0339463316468139	0.18546038253989	0.0848444206471782	-0.0985788891643674	0.0746011998889788	-0.178435087225759	-0.075515163753716	0.00412461511066874	0.123596734957736	0.281925293838647	0.240203112841432	0.347841103149521	0.15054470479705	0.201306977986555	0.0822034702518522	-0.114279013781637	0.0835678255325225	-0.0439232509782064
GBM	Grade IV	Female	62	75	1	Wildtype	Non-codel	Unmethylated	-0.287502562341476	0.209892379796662	0.116152589566885	0.324409021116227	0.264229583935561	0.348394110259047	0.570812563600734	0.480774744852673	0.284018334634504	0.288225154805435	0.00686725796917477	0.289043485331599	0.0211342418330993	0.427082024845615	0.173084052936646	0.13882717647852	0.467459519994768	0.134675801120914	0.414956160642205	0.36884949315345	0.175413906622419	-0.186898586904896	0.441673019772156	0.381546402956895	0.277965322143396	0.226941685686438	-0.0366776534379315	0.148764104406304	-0.288524319613731	0.208809586728769	0.115073780652395	0.323522093263664	0.263197161367541	0.347360732356887	0.569799489874226	0.479732517513369	0.28300749053257	0.287205097239725	0.00588120744946986	0.288052104628958	0.0201681885710698
AA	Grade III	Female	45	309	1	Wildtype	Non-codel	Unmethylated	-0.118205679651747	0.0323496682649339	0.0447121928313131	0.234978593537042	0.279154275702336	0.249831391884759	0.398856450072556	0.219660940035284	0.269013949419067	0.177519618862702	0.0716585769965209	0.168276386549024	0.0640914150188838	0.3778511015116	0.0638742613469103	-0.0155952032178887	0.277667380116505	0.0275317911885865	0.442005819310341	0.354751020484974	0.116254419457797	-0.278778846257444	0.399870578751458	0.170522030022076	0.269163227452633	0.130686135627632	-0.0591291618202732	0.182889164557779	-0.119070597725448	0.0312372364252575	0.0436075071996393	0.234112852339571	0.278131854962477	0.248752658227962	0.397833418598217	0.218655255108614	0.268043728743327	0.176552472361926	0.0706210157994933	0.167310556463009	0.0632253437026003
AA	Grade III	Male	39	1203	0	Mutant	Non-codel	Methylated	-0.137558663997594	-0.0871577764889601	0.0141605347411038	0.13907211991783	0.26423411555882	0.290688419398261	0.395156173334709	0.170163972342461	0.255983666412972	0.104988259462349	-0.172764142827203	0.102762531094066	-0.0242391045175233	0.312241193144946	0.0247760008993473	-0.104895217460298	0.110910533943836	0.0231743997973968	0.425222432169127	0.263317019859404	0.000841921180331781	-0.272198304889712	0.351558886097658	0.0406519817566106	0.212356964056844	0.0649087726554315	-0.0776253051188407	0.130707187206647	-0.138460548299403	-0.0882028717860823	0.013224494290116	0.138258760797875	0.263263458227915	0.28964263194008	0.394163857918636	0.169186231629418	0.254979980316513	0.103983547610341	-0.173967048285752	0.101847572750718	-0.0250571937239866
AA	Grade III	Male	31	588	0	Mutant	Non-codel	Methylated	-0.162974255941104	-0.0503326536206979	0.000780953407717926	0.138819843036541	0.264151253577008	0.32989900978177	0.391177308287567	0.186445711077762	0.243934669648758	0.0980244719283989	-0.110148884620761	0.0915772860702688	-0.0525268807053762	0.293649615229701	-0.0395446034307421	-0.0783194557697604	0.0783309417536266	0.0030011721513368	0.442070584195552	0.289402003694601	0.0314131614375442	-0.262480758426535	0.356845701020393	0.0858167197906662	0.236028345678018	0.0662262638502102	-0.0913645374069821	0.121223626901475	-0.163889378432201	-0.0514089774047242	-0.000241129499157938	0.138000841778075	0.263149935366979	0.328859588416795	0.39017252011196	0.185452801572919	0.242897069241019	0.0969577298616913	-0.111282118763526	0.0906385234379941	-0.0535285311810156
O	Grade II	Female	64	48	0	Mutant	Codel	Methylated	-0.20102090815584	-0.0646256273181798	-0.0231841566297673	0.1248383269165	0.243827478209497	0.305427245172586	0.347032050176328	0.13287741642026	0.267902009447691	0.0690321296678022	-0.150819190489147	0.07306044625692	-0.0360931207502409	0.3093293007591	0.0163219795734865	-0.105524458785656	-0.0271315621508525	-0.036626078953135	0.410923392277854	0.25233298123753	-0.0275091697033062	-0.351894843356241	0.363254549014229	0.0171785757152181	0.173260317127785	0.0834451101701484	-0.0737412064170321	0.0863110133237053	-0.201993866523789	-0.0656383182876047	-0.0241590789701317	0.124058839330058	0.242843915393871	0.304399290985397	0.346033355262244	0.131909134683272	0.267014868392189	0.0679980452767337	-0.151911868354115	0.0721302163245652	-0.0370146706621738
OA	Grade II	Male	38	249	0	Mutant	Non-codel	Methylated	-0.203862508897677	-0.060301723452262	-0.0185093359451329	0.105045556092406	0.257663497260478	0.31238880948543	0.36858565954061	0.15988802768516	0.237124078166048	0.0158359380514671	-0.138223561898976	0.0713633616792245	-0.06266817406751	0.30587586198555	-0.0244329862507048	-0.118883517267108	-0.042114877182576	-0.0311197524833913	0.436885209740797	0.230111200118885	-0.0215791661150848	-0.362974373147646	0.335380367553462	0.00685355514346096	0.176777590930629	0.0664138844295922	-0.106061799974647	0.114970508636956	-0.204668865952551	-0.0613598037061084	-0.0194327135946248	0.104282234325844	0.256679954542276	0.31135963298647	0.367597402096461	0.158965491013944	0.236147678307777	0.014756537617175	-0.139203700994327	0.0704022857562896	-0.063449236864734
GBM	Grade IV	Male	59	435	0	Wildtype	NA	Unmethylated	-0.233470503842272	-0.0800256128647494	0.0493023063784992	0.234052598944991	0.283852070419375	0.356053630319305	0.441272375041213	0.252828246029216	0.187486331071258	0.14898080669638	-0.193560583533214	0.211925772035809	0.0477909038881459	0.3611618123901	-0.0318365515373872	-0.119901878427314	0.158854803198497	-0.00656722953600289	0.399945572866008	0.283043546184362	0.0721535116257219	-0.277721158113404	0.418876984310617	0.145243447739433	0.223295499355153	0.0966088090567312	-0.0554331975311284	0.0932811087799396	-0.234335514765664	-0.0811583534800494	0.0482319923775665	0.233230148867968	0.282881546015369	0.355018323987046	0.440260266519029	0.251862134184807	0.186449085135453	0.147952330907969	-0.194705707879117	0.210965906992891	0.0469584759906776
NA	NA	NA	NA	NA	NA	Wildtype	Non-codel	Unmethylated	-0.25520421571577	0.124836288935691	0.0458593206459988	0.164914000047772	0.324684267216047	0.262805666143027	0.42834176564901	0.206281356546616	0.232023596685006	0.0871252515904798	-0.111544837154362	0.214915326897919	-0.0123654516301689	0.310277793619905	-0.0140594259415375	-0.122520521399573	0.0164603934867524	0.00171556616948106	0.411524572210001	0.214885497747859	0.0829178745971314	-0.273075022813977	0.353381334141911	-0.0275437135956863	0.16856104980881	0.0924845573746419	-0.0930276487337476	0.186250746923171	-0.256184933583858	0.123777939451692	0.0448096228785561	0.164095602391059	0.323714849924601	0.261780120247074	0.427336773688671	0.205351317126291	0.231024872926734	0.086071638602244	-0.112651803392136	0.214075973742509	-0.0132619789916547
GBM	Grade IV	Female	50	1437	1	Wildtype	NA	Methylated	-0.248246778816372	0.0601870922395813	0.0467353979937938	0.191311796946801	0.30445320241221	0.306256341417618	0.474507338313522	0.293588295247338	0.215683160814665	0.129500239189722	-0.207827782884482	0.227329659072465	0.0176153418767317	0.367608077915029	0.0164304037814278	-0.105861584444739	0.178615018073626	0.040424750845846	0.42221350766355	0.283947093084506	0.0967268600977167	-0.284489334951527	0.395309264824238	0.127917463006311	0.204320350740752	0.121941489630297	-0.0766439719596848	0.168835436156499	-0.249163859703548	0.059114423858224	0.0457132412545215	0.190435905450008	0.30345010132202	0.30524316329616	0.473486505084894	0.2926171207314	0.214662394063612	0.12847197963135	-0.209036675260186	0.226424341367231	0.0167941038337248
OA	Grade II	Female	43	525	0	Mutant	Non-codel	Methylated	-0.164426015576595	-0.0421568909545638	0.0551146165238517	0.146031990733196	0.298979845781833	0.333095861003316	0.413249058583139	0.252552630158043	0.17691670710229	0.126780625579605	-0.0910889395986476	0.134478565382251	0.0770877685966293	0.315250557219675	-0.0325765844045342	-0.13034228201626	0.161534910940148	0.0307590356979099	0.438867658624654	0.301480392428694	0.0253446798271651	-0.251217495792549	0.388662630881804	0.145066479226513	0.214820261062964	0.0779395040115905	-0.110807075310569	0.154985260394998	-0.165510961519826	-0.0432811977891108	0.0540520683583783	0.145181185293853	0.298009202091856	0.332058703113229	0.412243094796905	0.251589374141059	0.17588297441767	0.125712019625116	-0.0922051352858389	0.133521880059684	0.0760975205090913
OA	Grade II	Male	59	564	0	Wildtype	Non-codel	Unmethylated	-0.213628926267797	-0.114025471399271	0.014461970628901	0.190603124182715	0.2844762703334	0.355531727225811	0.372002808738282	0.145112006968543	0.262706889714318	0.0599582516676091	-0.21811825160239	0.109246129712092	-0.0222154178506675	0.344719824483551	0.0296264466722145	-0.159742074279043	0.0445139028416457	-0.0205996891901515	0.409695255498279	0.281944201818464	0.095913568144149	-0.339498230977393	0.384708094713379	0.00402209006411684	0.169966127363348	0.0851583660164351	-0.0555182300746399	0.0721489827411893	-0.214484702764307	-0.115070553656866	0.0135191564009637	0.189848658240721	0.283490690170001	0.354509835563679	0.371012313958114	0.144145616419113	0.261701264238585	0.0589371684205873	-0.219329293475952	0.108289273483833	-0.0230872245947306
AA	Grade III	Male	39	69	0	Mutant	Non-codel	Methylated	-0.1917541380702	-0.0144167725518959	0.101728755131341	0.14524499781259	0.294447941031706	0.28203554153213	0.412236510716532	0.22041658219178	0.209459368497073	0.0915775701955737	-0.149472089939829	0.141973246122774	0.0466255329086759	0.304978557093181	-0.0198572687329078	-0.154627561235787	0.112627851285883	0.0487709747956264	0.416694880576098	0.278362583639412	0.0609924470208759	-0.322519373159171	0.383060437993083	0.107938110701048	0.196980150119471	0.0617804502063133	-0.0829776665264216	0.161411637037025	-0.192794160385642	-0.0155499117240028	0.100628516005518	0.144435862963143	0.293451759368761	0.280988105763136	0.411232141576206	0.219471332467538	0.208445396120495	0.0904995835502018	-0.15056721652575	0.141021340907282	0.0456937605128909
GBM	Grade IV	Female	63	1428	1	Wildtype	Non-codel	Methylated	-0.253115116186203	0.0267553679204019	-0.00753859907268375	0.195302968808718	0.259140051213567	0.331580942816199	0.451316742562086	0.284008299131643	0.186571122951723	0.0876585728275886	-0.231016019972715	0.216404568573115	-0.0497247512248274	0.317923724294246	-0.0382786659202684	-0.126501841066879	0.0938705922322376	0.0528053109476139	0.385379140396148	0.253213277719777	0.0740235850103839	-0.261781687289778	0.373874329917152	0.0827538250145105	0.188137443734099	0.105657756145086	-0.128531357318202	0.162984695750368	-0.254127953813034	0.0257207388614936	-0.00855717082994644	0.194440192523178	0.25813977466949	0.330537175363927	0.450348968860077	0.283016700415371	0.185591681163985	0.0865765818317973	-0.232197717490765	0.215470871397789	-0.0506964025559933
AO	Grade III	Male	68	315	0	Mutant	Codel	Methylated	-0.315535661401788	-0.0531541461756959	0.0786639013630388	0.0667371873699137	0.303413084205995	0.341886099762111	0.366324091618225	0.151572578329434	0.26713608708221	0.0408786699957633	-0.12917217858513	0.129683946675776	-0.14084556618417	0.280437872844401	-0.120877183544736	-0.178703460635191	-0.106915998642816	-0.0719337567020069	0.426454815623766	0.190547155918381	-0.0138438767130674	-0.36657280163341	0.380510077668163	-0.02679599326466	0.119844333884583	0.0135757050051383	-0.11527988962153	0.111814402448779	-0.316578804851286	-0.0542651874102145	0.077595652123911	0.0659597940361625	0.302478530632743	0.340849303804726	0.365293809734589	0.150610163794188	0.266188023873696	0.0397999546464839	-0.130192783435223	0.128706227961046	-0.141809856128611
GBM	Grade IV	Male	62	309	1	Wildtype	Non-codel	Unmethylated	-0.195100833169068	0.0513561648151672	0.108853689585604	0.337097569514952	0.274339019411556	0.346968750040323	0.544451249628472	0.354368068673361	0.287350538723657	0.236456159951184	-0.161532105759711	0.374750444707377	0.0924747785278119	0.440847109686459	0.174184655138347	0.0411478009702344	0.472183682558827	0.00306864175293067	0.446130033824511	0.379214095526587	0.141947134218376	-0.167677741866105	0.445763877505853	0.382546080209812	0.293798155987073	0.191713225193277	-0.0237251456301534	0.110812023368869	-0.196142724470797	0.0502545157430499	0.107757756569	0.336257822032656	0.273321432889126	0.345942062551312	0.543460673424915	0.35337064832623	0.28629476188949	0.235457895696394	-0.162717265205317	0.373774803186589	0.0914983561902838
O	Grade II	Male	52	3111	0	Mutant	Codel	Methylated	-0.198915405723789	-0.0513338488046376	0.0209922406044497	0.042692780411264	0.278015571120255	0.295838109111398	0.317407851932918	0.13652583124872	0.225304161111404	0.0158612751295357	-0.189097564863198	0.0742863409462701	-0.0903808878197373	0.23831082410625	-0.086668535588388	-0.239013538513634	-0.133962411807638	-0.0500225662226289	0.439537612701168	0.186562403573493	-0.0336759151011854	-0.384227630476297	0.315940534004817	-0.0370726174761108	0.13094479419257	-0.00472739595113979	-0.124477554953347	0.0994317634229357	-0.19976148573005	-0.0523508023864572	0.0201328845325434	0.0419768019884483	0.277080316664281	0.294762570965903	0.316394783673117	0.135697364458618	0.224284819412715	0.0148260375087005	-0.190175403152278	0.0733885141428994	-0.091250041354324
GBM	Grade IV	Female	66	75	0	Wildtype	Non-codel	Methylated	-0.272281512351433	0.0933112539165387	0.0171242350120974	0.202967396278156	0.26651558845438	0.278906344292301	0.445302452640403	0.288239490879184	0.21431516820467	0.130188705867309	-0.211709026093895	0.25201435992189	-0.032584920194617	0.291183295697304	-0.0229459971439189	-0.13040945462126	0.115296946693826	0.0502198316577417	0.379068652313454	0.302824987430256	0.109863809039072	-0.296397202030033	0.374356489879167	0.0783164232381939	0.200395657920297	0.102412717027432	-0.10185780593849	0.20202594766363	-0.273257349677352	0.092254639905794	0.01608147718535	0.202127304955292	0.265521462603455	0.277869767149061	0.444280914176444	0.287255413186349	0.213304250771517	0.129128122436201	-0.212829942270318	0.251103519224323	-0.0334250844408611
A	Grade II	Female	44	339	0	Mutant	Non-codel	Methylated	-0.185335102664168	-0.111824828491959	-0.0234082840672446	0.0615216903378346	0.283705454528208	0.29735641418582	0.350388072371433	0.152616007905335	0.19433140017243	0.0101199535571906	-0.176337927138682	0.0700686322223837	-0.0540231388176595	0.281469398009349	-0.0561834340972869	-0.193320795425912	-0.0756837550240295	-0.00972847614707094	0.39689500807052	0.224567051755598	-0.0041949842016355	-0.31517374405598	0.337583037244027	-0.00331223354529039	0.14255584168003	0.0572375272158657	-0.0787374052636576	0.113882853690231	-0.186207029503721	-0.112901391658513	-0.0243184470977656	0.0607321228285529	0.282789310404481	0.296285175992484	0.349444450635975	0.151654401401919	0.19342191471875	0.00906359768061586	-0.177470036686918	0.0691336432052406	-0.0548203491135353
GBM	Grade IV	Male	76	144	1	Wildtype	Non-codel	Methylated	-0.297428835430506	0.0929798470414665	0.0558813170246871	0.168234220799448	0.249222530847351	0.325459533801588	0.461870695433548	0.274191035695499	0.225353213419699	0.086062771597596	-0.250817198118814	0.223835396810654	-0.0885038519572448	0.351336078970042	-0.0372100714418391	-0.108278383948419	0.0945055343386236	0.0895107271619672	0.412484579802514	0.23431948929106	0.0657525810822559	-0.28853349260506	0.368757217430684	0.084647746528857	0.179632292673417	0.0791815890110135	-0.081356678905764	0.189348368548849	-0.298270865288413	0.0919409914173795	0.0548482986508719	0.167342544789787	0.248217428740417	0.324424981833034	0.460879854388423	0.27318964803324	0.224342003743767	0.0849864687689911	-0.252048111213576	0.222870285042775	-0.0894422091576998
AA	Grade III	Male	52	1260	0	Mutant	Non-codel	Methylated	-0.16572774977991	-0.00283425292799561	0.0762613249673086	0.157001294257996	0.336095027445838	0.312901069006946	0.461419421875533	0.241587987328169	0.196077537243708	0.171273806178619	-0.100187737170729	0.136971401676432	0.0433730680193666	0.347885120207101	0.0808249190909666	-0.116679709168892	0.211654530915272	0.0574461917447933	0.398659606424592	0.299689552233074	0.0455238469206631	-0.287449817454669	0.331055416301079	0.147496608323371	0.212858704119429	0.0899476079810973	-0.101427367834581	0.110595724163548	-0.166772107033005	-0.00393961669456791	0.0751891986245674	0.156134996900122	0.335097380805801	0.311841304837702	0.460434973263727	0.240621955789656	0.195041633081161	0.170278581104309	-0.101314769235171	0.13604027281691	0.0424422627543874
GBM	Grade IV	Male	71	369	0	Wildtype	Non-codel	NA	-0.244524090258879	0.13088985779562	0.108933989310982	0.269499005982106	0.268571263146888	0.335375903108538	0.536742370251103	0.382822216824691	0.242636482970792	0.222896392174444	-0.20347043833501	0.331490349575503	0.0420407588683642	0.363785612846026	0.108014218823147	0.00468527902458603	0.366702815592221	0.105563595467127	0.426457483472274	0.311612481606209	0.152987986952278	-0.262177031290826	0.429781378057155	0.361182087464111	0.271275700143185	0.193214620095364	-0.0460159444877208	0.160689760643068	-0.245641343683296	0.129776511598916	0.107829881806103	0.268608537788842	0.267560746637249	0.334384788496092	0.535716538343412	0.381816853263332	0.241560875670515	0.221883896455154	-0.20465540304067	0.330489959859739	0.0410955275525766
AO	Grade III	Male	70	150	0	Wildtype	Non-codel	Methylated	-0.229290549066191	-0.0805796419101085	0.0236094682606827	0.183697239597012	0.28862186189285	0.325168221953929	0.403343264442242	0.16733963993504	0.281319513480148	0.0568147331476491	-0.132230518607459	0.177632099972694	-0.065138417700479	0.31678486387933	0.0122154240960436	-0.123389862503952	0.0603080471278915	-0.0241478367218034	0.395259400709089	0.260297770913517	0.0786981190421263	-0.267314382677189	0.390118237460414	0.0263117325202703	0.178279323054886	0.0819027753740293	-0.0844082870001344	0.0859984494089426	-0.230219184021917	-0.0816240697767665	0.0226614247925534	0.182873800325059	0.287617159497167	0.324134757071565	0.402350357219432	0.166342700566578	0.280318070383975	0.0557396138961776	-0.133365542296165	0.176740260402478	-0.066044232784371
A	Grade II	Male	44	678	0	Mutant	Non-codel	Methylated	-0.170275224375705	-0.0888901921223649	-0.0166961369261894	0.0822164936299788	0.263359544975866	0.297607322672579	0.353753100506211	0.142204355010216	0.232549347682293	-0.0051004124274623	-0.165595736303807	0.0717378922399974	-0.0801118194788428	0.291256743628585	-0.034667065343645	-0.203395436976308	-0.0433069371307489	-0.0202244526049351	0.429985713479765	0.218198010150773	-0.014326668438495	-0.320054948228722	0.324988670865595	0.0223896219001793	0.1584433967738	0.0331905803103263	-0.109687384003178	0.124242175611339	-0.171132839557954	-0.0899255064385818	-0.0176021897655682	0.0814043850822985	0.262409584311245	0.296569036013341	0.352768355257574	0.141248642305217	0.231571660120366	-0.00616255481017435	-0.166664741037652	0.0707953317293472	-0.0808708584981898
O	Grade II	Male	25	804	0	Mutant	Codel	Methylated	-0.157636988580579	-0.0925423401278347	0.004888802834253	0.103397511120712	0.278818356425958	0.345047367720218	0.408704049836894	0.168637492364282	0.224244595800041	0.0546471710421949	-0.166706537403471	0.103269170508905	-0.034376134713515	0.28366448360998	-0.0155164489612136	-0.206205888728949	0.0227399629483232	-0.0104490987025831	0.433926793450461	0.241152660747154	-0.00029262016674349	-0.314984455421862	0.356341168773534	0.0138580709113633	0.185995569765195	0.080670973359745	-0.0740291356161155	0.0904352346856466	-0.158515118052685	-0.0936080722492089	0.00392641104603167	0.102568730534435	0.277861082210026	0.343999077655952	0.407727229087557	0.167697048038222	0.223246318725226	0.0535580688438795	-0.167863339328239	0.102309115461957	-0.0351416935119869
GBM	Grade IV	Female	63	96	1	Wildtype	Non-codel	NA	-0.211015842758168	0.0371163458976145	0.0836919986954014	0.197314767890828	0.298642971848318	0.330484850351936	0.465744049178493	0.310223711082782	0.201625623278576	0.165803423521966	-0.208261982468328	0.221097682464939	0.0395134041865747	0.336106219307652	0.0236264032672311	-0.124001356203218	0.241024639525398	0.0176725433853696	0.424533378165576	0.295946379009907	0.117899167240618	-0.244974280101626	0.374420994406339	0.123233287278255	0.250475102572858	0.11296577184278	-0.108853353124927	0.185155104728479	-0.212009698451547	0.0360010057000046	0.0826072091067121	0.196442848256601	0.29763062163147	0.329444925135143	0.464732233960974	0.309271274918841	0.200596306375447	0.164749966882069	-0.209448584595957	0.220198642969861	0.0385954663420619
AOA	Grade III	Female	38	3	0	Mutant	Non-codel	Methylated	-0.160379175627177	-0.0422144251453643	-0.00414552800863677	0.0867140248467806	0.274750899899903	0.263811017020067	0.363261414771754	0.146719907928333	0.153655260747061	0.0700977070669772	-0.1433742642574	0.0927651568691705	-0.00843636293172676	0.330709072806367	-0.00799610310714386	-0.21346642911848	-0.0409988352541912	-0.0117211271820947	0.39233653769886	0.230823269263959	0.0109070012023049	-0.310607117811438	0.370498443243274	-0.0200683537268678	0.144982891941961	0.0518140705622933	-0.115148486512055	0.0603953115933642	-0.161308121638612	-0.0431903211969548	-0.00511126485083895	0.0858663375034193	0.273783883823857	0.262746484311789	0.362274523996545	0.145774370159301	0.152684563811005	0.0690305846682304	-0.144483399624319	0.0918357069418608	-0.0092152977416091
O	Grade II	Male	17	1503	0	Mutant	Codel	Methylated	-0.18951841443446	-0.0820166750257627	0.0167423167507028	0.110272805757268	0.265028957796608	0.343412674041557	0.358006128532337	0.166150821670409	0.256614376597667	0.0188782756453384	-0.167080819706603	0.0965346169444778	-0.0639567918358839	0.286214012283178	-0.0215986864852784	-0.174748428694785	0.000895255389961915	-0.0374291069804719	0.437513976948821	0.215909122688377	-0.0337061013925439	-0.336243589129847	0.331099372192411	0.0533538349507153	0.17574140114144	0.0545070512681967	-0.0862149086734429	0.122460118189061	-0.190435004329894	-0.0830881378643627	0.0157640317265244	0.109478171433828	0.264042612319273	0.34237540640912	0.357002630222364	0.165180134741739	0.255637403659803	0.0177983465212749	-0.168231119865011	0.0955723111045987	-0.0647920932201667
A	Grade II	Female	52	6	0	Mutant	Non-codel	Methylated	-0.216970688134407	-0.137302424354999	0.00415327785301041	0.081569719175054	0.285112118454349	0.242260615992939	0.372947402447205	0.150286988206336	0.204667552639811	0.0104220400540174	-0.139442263616883	0.107323756335369	-0.0853234981168991	0.335651819054208	-0.0221970043432263	-0.187397042353979	-0.0399812133743088	-0.0371355961582013	0.408150057029371	0.251088030535208	-0.00626636188348007	-0.303319648699295	0.356032748903248	-0.0371729531286104	0.139128394306873	0.0512609664627256	-0.112594531976883	0.0821738008813354	-0.217910379114958	-0.13836565047731	0.00321039325119423	0.0806786664013193	0.284183727912212	0.241218093879084	0.371952741202251	0.149314898833433	0.203726805310389	0.00933423515084967	-0.14057781456822	0.106445912173864	-0.0862425290136663
AOA	Grade III	Male	35	3732	0	Mutant	Non-codel	Methylated	-0.181342596525716	-0.00862681164382964	0.0335945401112524	0.160216523991132	0.287292354317625	0.327156217011396	0.397099699745141	0.236604230681085	0.200467910012071	0.112829282284999	-0.134616096804452	0.0926113401987454	-0.031653381407443	0.322969748641698	-0.0144550859387047	-0.103490373659772	0.163305805311661	0.0121164355810418	0.42772447013735	0.249653435587335	0.00278099119499915	-0.267458452008688	0.338979763963602	0.0908075953725026	0.190995722050455	0.0797684726275927	-0.0912607268059169	0.104912182654946	-0.182354805558758	-0.00972031435097497	0.032554098067961	0.159360205596148	0.286324934852758	0.326093056559569	0.396064934852133	0.235612079478849	0.199411123953612	0.111744595141443	-0.135759182612709	0.0916644478609491	-0.0326276354000804
A	Grade II	Female	25	114	0	Wildtype	Non-codel	Unmethylated	-0.220185577670295	-0.20217648890651	0.050080996513093	0.164182862687463	0.251262399724877	0.422324029949662	0.40338861846365	0.17910812126728	0.189557423079079	0.071968146167196	-0.196450390038557	0.124112215419042	-0.0377823368736009	0.308346070665274	-0.0157895070465818	-0.18583814490416	-0.00338836962797235	-0.0511874799529176	0.433912817584251	0.281351534506797	0.0549071397884932	-0.335418473388958	0.399952585000634	0.0357091057789558	0.197901221956593	0.137363477520923	-0.0958299645903265	0.0914411074009263	-0.221063864503273	-0.203318128027795	0.0490126930742293	0.163458601710688	0.250280052738076	0.421303861328194	0.402363657397792	0.178121766273426	0.188627217424318	0.0709029600181337	-0.197624967280772	0.123202812089949	-0.0386672044819671
AOA	Grade III	Female	61	201	1	Wildtype	Non-codel	Methylated	-0.165786109677911	0.00461322493274372	0.0343310083404368	0.194195022985558	0.264769466108478	0.323308620294679	0.426081079059975	0.234750882476606	0.275685113609021	0.129388166343324	-0.163945134946661	0.157487853674638	0.0529563511137809	0.330981009388445	0.0113483208943521	-0.0890054476000307	0.183359431900765	0.0413849011031674	0.449193237441982	0.312870266630879	0.0578255737866833	-0.271681110563041	0.401820302362838	0.0874297289855987	0.235433048194895	0.125899370328519	-0.0637105514531892	0.178939221270884	-0.166712182880043	0.00352369991544375	0.0332771452750401	0.193358129608425	0.263782213757025	0.322270317235202	0.425073596917983	0.233755641118579	0.2747185285898	0.128352628443192	-0.165084949759604	0.156570300555506	0.052114863767895
NA	NA	NA	NA	NA	NA	Mutant	Non-codel	Unmethylated	-0.188060041115465	-0.0491598068727449	0.039124106439161	0.160419599268574	0.349996840165257	0.265566139121939	0.395760887919847	0.167533447310433	0.192438483127706	0.0697669442188427	-0.158987901278149	0.1023075344062	-0.0561988409141032	0.336900789003487	0.0170968735251511	-0.0985027012120451	0.106757987982774	-0.032567022279507	0.428727605765406	0.26911132012503	0.0345247747316802	-0.335354646549428	0.355287246943402	0.0137956091381693	0.187609183262582	0.0602473861550878	-0.0851334637580176	0.0676819990357667	-0.188992018248259	-0.0501772304549325	0.038256506324396	0.15962457218423	0.349026772285464	0.2645202979145	0.394782973837881	0.166611239855533	0.191423019573439	0.0687305345337099	-0.160143532177569	0.101398536560322	-0.0570545288177504
GBM	Grade IV	Female	69	162	1	Wildtype	Non-codel	Unmethylated	-0.206651106453621	0.15198088332223	0.15957094591476	0.281340395903184	0.292126497950121	0.330550950709103	0.502868953185004	0.282644022290327	0.258571635390026	0.202884704194699	-0.110406450960712	0.261340875085936	0.0569423426912792	0.374689520187294	0.152837227340924	0.0492179394546357	0.413659403414638	0.0738165987377566	0.449018354121265	0.346369551544016	0.128252626009483	-0.301837148892314	0.388496339323579	0.256043827138996	0.281644586538601	0.163196732058809	-0.0768993877646886	0.146905313421487	-0.207696487422427	0.1509148738918	0.158505261959	0.2805137385627	0.29111911704914	0.329503559000278	0.501852362902234	0.281657508429729	0.257553292409857	0.201866618432076	-0.111522321246846	0.260430492680134	0.0559939763017576
AA	Grade III	Female	33	237	1	Mutant	Non-codel	Methylated	-0.239230519965229	0.18714469301079	0.0433754108003658	0.124047555789552	0.246402119683728	0.25047161834922	0.39730968115399	0.208917728324479	0.189723090769473	0.0211707349973963	-0.0630198049514695	0.148943411477217	-0.061472360992107	0.271839824410115	-0.0620581323776808	-0.0647847015548199	0.0309397812754475	0.0757436497762712	0.422560915201035	0.248172141754078	0.0166682498629755	-0.305431088295077	0.354101632459152	0.0104744717523049	0.161247901036347	0.0763212942470094	-0.148402263030127	0.192500706186668	-0.240281350883014	0.186130468603445	0.0423323416819378	0.123171568171329	0.245400126956435	0.249436652334723	0.396306809175055	0.207961703295178	0.188737734337419	0.0200784224048204	-0.0641145480423491	0.148036942364395	-0.0624140642192831
GBM	Grade IV	Female	74	867	1	Wildtype	Non-codel	Unmethylated	-0.340290963847663	0.108166654557194	-0.00912032732024024	0.143466243830003	0.247903567228449	0.296764028670424	0.412703342223801	0.264765464012665	0.213081702680393	0.0279278408097462	-0.177155758184645	0.231897298961273	-0.152549317588784	0.312446764061692	-0.0465948328284834	-0.100463387830956	0.0665722717248181	0.0871456664468952	0.368154096505954	0.229378926384256	0.0387305391611421	-0.331930302911185	0.323137003990022	0.0675303222560133	0.0747502378501588	0.0674037981647063	-0.169154345938976	0.224448614911748	-0.341116889891235	0.107171291799442	-0.0101131745678062	0.142674918059921	0.246915719171866	0.295746963763067	0.411692288665116	0.263762794928445	0.212077934927463	0.0268898062790289	-0.178259258837794	0.230972854881235	-0.153534910691474
GBM	Grade IV	Male	48	180	0	Wildtype	Non-codel	Methylated	-0.244338994208417	0.0787681956971397	0.0777111375264447	0.251740776164468	0.306452116779894	0.339185277066288	0.514324135729505	0.369556441966618	0.178285467933024	0.184275531869572	-0.177168822831966	0.265720110767224	0.0180468264332701	0.387474705599346	0.110227168392462	-0.0381376631982962	0.357647024412015	0.0657521265017936	0.454341671887232	0.341643398813543	0.113858090104058	-0.190964114999739	0.396242501582056	0.289666510401792	0.26726087383007	0.173793936534934	-0.079646219557841	0.151294301369188	-0.245347048173644	0.0776626848414305	0.0766260823988646	0.250897885797345	0.305450570048045	0.338162670707619	0.513312944250359	0.368550152002978	0.177223252864189	0.18325768460875	-0.178383779538465	0.264729733604515	0.0171006158844663
O	Grade II	Male	43	630	1	Wildtype	Non-codel	Unmethylated	-0.209891147469108	-0.0350731242535399	0.0179071154575172	0.101921767862477	0.259929920118564	0.342662546533449	0.345076920785676	0.169055711366991	0.279724761063191	0.0048567992661145	-0.246718418736222	0.139756210852995	-0.00777200457684156	0.308813517603268	-0.00901024258020934	-0.214259349284794	-0.0379738938536153	0.0060895128077582	0.417928629339806	0.276689208446039	0.0666624803306724	-0.326059693501736	0.327497321911317	-0.0198213262710648	0.16563083876181	0.0667796667467558	-0.0849622660357288	0.113080813907767	-0.210712220585507	-0.0361112921351883	0.0168994135690488	0.101116680191335	0.258954631148575	0.341645238871633	0.344088346297076	0.168065096060023	0.278719377595411	0.00376917345820185	-0.247871017208892	0.138854379719316	-0.00846210259095941
A	Grade II	Female	37	903	0	Wildtype	Non-codel	Unmethylated	-0.161127033738754	-0.107663063823804	0.169024678261217	0.210881110863278	0.30678368040214	0.324177331081372	0.456562174964106	0.254602831058959	0.178952934875295	0.241173675030735	-0.169331902602439	0.191173038507427	0.0997421616652648	0.37226509493006	0.110356509310841	0.0150999320001097	0.333686730766861	0.0286296010446182	0.479613095880944	0.351864482168828	0.0755240651803081	-0.323728695170252	0.389065008803154	0.183832848907765	0.221639931797726	0.123549981725009	-0.0693175592673362	0.0546414237309417	-0.162147913272762	-0.108789870074593	0.167952245868853	0.210042634826861	0.305793134331869	0.323140597679403	0.455532309971512	0.253637083805633	0.177945618534118	0.240192016964724	-0.170480584413309	0.190266375889624	0.0988314405255233
O	Grade II	Female	20	855	0	Mutant	Non-codel	Methylated	-0.166125912900683	-0.0956972041566314	0.0304922211110759	0.126019083989378	0.291017605188667	0.311919215598015	0.411380061996832	0.182651175796832	0.199462347430103	0.0852591353806255	-0.129200178917866	0.0827692399474425	-0.0364931141898488	0.330564793693515	0.0459469322824507	-0.0950139040145654	0.153570468773026	-0.0056647566131629	0.453639878113208	0.283546609783413	0.0307744597175935	-0.311971373646517	0.363029559282361	0.0899160786461968	0.203413506245699	0.0832800955908896	-0.0776953992817255	0.0980483452631537	-0.16702402846551	-0.0967716711580078	0.0296004794354418	0.125212703004976	0.290047533081702	0.310860554868271	0.410409606406414	0.181676102735222	0.198529040045522	0.0842487017651981	-0.13025413375233	0.0818001481030563	-0.0373590288745252
AO	Grade III	Female	48	3	0	Mutant	Codel	Methylated	-0.251812978173617	0.042184188670362	0.0360424436938762	0.0485309122114088	0.280184256198159	0.254574380522779	0.355088470330044	0.17261619668956	0.173352591586527	-0.0262043380126116	-0.2096622656143	0.0974321765558579	-0.124169037331929	0.262416582965369	-0.0719162398193331	-0.209535304892404	-0.0371612479090553	-0.0256046711729626	0.393898008680241	0.196501140021281	-0.0356685622822423	-0.320930611521734	0.336140346210596	0.00376967864868847	0.117917336794631	0.0109811235101083	-0.142301291590461	0.138418001141951	-0.252879335578153	0.0410888704594514	0.0349670617074291	0.0476643552616064	0.279207077173286	0.253518899901414	0.354067927001336	0.171645506052486	0.172339319052781	-0.027309632538743	-0.210849516544376	0.096568119853578	-0.125127261146559
AO	Grade III	Male	32	954	0	Mutant	Codel	Methylated	-0.210874598546958	-0.0655510419026961	0.055468896503092	0.128320445855647	0.275450691412652	0.323275937997784	0.388212605113467	0.184200772930057	0.2515346159069	0.115130636161624	-0.120068415365667	0.146264154737555	-0.0471878305733628	0.309223831467873	-0.0376318500502289	-0.150269894109098	0.0272002068035271	-0.0264024722207662	0.46184794909931	0.243280673864306	0.037050182580251	-0.282118910032354	0.356975097650069	0.0791755498847502	0.179177681733946	0.0344648960467356	-0.0947095863439514	0.0964069766709958	-0.211791154162209	-0.0665953174573543	0.0544744453788735	0.127522777666454	0.274511491888824	0.32221944808771	0.387205300710691	0.183241869767519	0.250540547199169	0.114109260174109	-0.121138290558305	0.14525421859793	-0.047967138700314
GBM	Grade IV	Male	83	147	1	Wildtype	Non-codel	Methylated	-0.240609423278088	0.148806012924821	-0.000321401145676962	0.182968499378633	0.274736701737197	0.2698233118802	0.482503701833059	0.26204311598803	0.27531945125872	0.13275063478392	-0.19742877091294	0.227895955294589	-0.0215459831092191	0.338147190794992	0.0305066314943554	-0.0676749499604301	0.153928580685297	0.0939772667873862	0.410248197351129	0.24576281255828	0.0891538722299655	-0.276014013128856	0.381282907471763	0.179869530325483	0.209372775804959	0.120398111381647	-0.100896909766267	0.194873295854473	-0.24148304382605	0.147793361719763	-0.00134458472443521	0.182127466586846	0.27374561391425	0.268776375819914	0.481510256192104	0.261032081606288	0.274314045157155	0.131724641741511	-0.198609719462102	0.226974925604008	-0.0224507381851195
O	Grade II	Female	48	2865	1	Mutant	Codel	Methylated	-0.214081691973807	-0.0750594106341756	0.0384928763525867	0.114951868967744	0.270539245070482	0.285433815922565	0.384872441606139	0.226696316613342	0.249079445733114	0.10735777554297	-0.155249008141159	0.167563631834697	-0.0255324970285666	0.302322235172712	-0.0246993602915623	-0.150316958947361	-0.00325316890301154	-0.0537303168495969	0.438909076947552	0.257323647327832	0.0283841522398091	-0.272992510385302	0.370523550487199	0.0911925729377238	0.179372443092572	0.0623080341829805	-0.0631550345379506	0.103104915675901	-0.215018075346577	-0.076072602447062	0.037454463296912	0.114094271053366	0.269559381390147	0.284380517734677	0.383896686744132	0.225729583463116	0.248136019320666	0.106350945763248	-0.156331299815044	0.166564970639857	-0.0264167529565402
NA	NA	NA	NA	NA	NA	Wildtype	Non-codel	Unmethylated	-0.235021695708817	0.0556567934586524	0.105277061600631	0.24756811413756	0.305794568089888	0.339011528156616	0.494284727610834	0.236438233444107	0.183139129627961	0.171472170575276	-0.203066684998253	0.235970977545659	-0.0614264259862541	0.345150944161483	0.0835823970525616	-0.0570705916995552	0.307190512658364	0.0393443186188842	0.443069404141768	0.291561925032183	0.148963243966061	-0.2943819545124	0.390560573580886	0.101734119914342	0.211574861482556	0.131983778059105	-0.122623526748579	0.10622228276154	-0.235989029774889	0.0545549509583894	0.104209222984358	0.246732725511352	0.304781171070085	0.337974617101371	0.493278844238625	0.235463077384394	0.182107089185845	0.170437138195947	-0.204239542774233	0.235065439997375	-0.0623850120617646
NA	NA	NA	NA	NA	NA	Wildtype	Non-codel	Unmethylated	-0.198014862909695	0.0779438816175091	0.0588446034120505	0.224520704853377	0.251842754823795	0.308974604045137	0.443602420158578	0.328078588392363	0.250342547928771	0.236341316549449	-0.112752679883543	0.193483628139949	0.0571112872709518	0.352274225540295	0.108729686481925	-0.0300143641617333	0.33693764553149	-0.000407409193336178	0.405857304489934	0.317569304584184	0.117809210178799	-0.219705947059628	0.414760509646609	0.173821706667401	0.239090119491231	0.150566416744178	-0.0673296208923452	0.160701255639201	-0.19909089853185	0.0768507208210965	0.0577392493931694	0.223658016253277	0.250837147991768	0.307946248396849	0.442590239075603	0.327114440318559	0.249385598654235	0.235321331778102	-0.113863663090795	0.192549960994839	0.0561388413820826
AA	Grade III	Male	48	537	0	Mutant	Non-codel	Methylated	-0.176781785724786	-0.0645025391803285	0.02406164269024	0.1155759759107	0.294141378559674	0.304070059170418	0.369019633477984	0.181370319547837	0.217903727715622	0.0686432089087641	-0.130322915842904	0.109281033413297	0.015049197401209	0.317643838897521	-0.00918384386767768	-0.181304990876819	-0.0121561428409034	0.0181022481138517	0.433810229850809	0.26546184917738	0.00764140448882672	-0.33874681563652	0.313932323017114	-0.0249698788385304	0.158998997680972	0.044963811132702	-0.105680539132475	0.116000638098341	-0.17768759507255	-0.0655270008758527	0.0231571733124003	0.114786574739414	0.293200617439385	0.30304886886585	0.368026948016525	0.180424933046133	0.216890402220622	0.0675998320073063	-0.131362027219371	0.108411926151822	0.0142984058326589
AO	Grade III	Male	40	504	0	Mutant	Codel	Methylated	-0.21074198389856	0.0284930271268526	0.0219613791822443	0.123701451875569	0.279191101737335	0.273302793850831	0.393598598185606	0.1717333499505	0.265705784103238	0.0421516835765128	-0.182973387019023	0.108252985791251	-0.0453344266270602	0.286485607440249	-0.032268859281194	-0.154912450161543	0.0369805646999869	0.0067948169947007	0.448014358924127	0.227048022181354	-0.0037499615772737	-0.322991479165266	0.356933674918207	0.0798550880919525	0.19578888759336	0.0421810455519452	-0.0967927276134206	0.146700779193772	-0.211718493875355	0.0274276457768536	0.0209574931003174	0.122869427605624	0.278222792768867	0.272244529849349	0.392596876573978	0.170764307873321	0.264707571990307	0.0410821457114689	-0.184143330992035	0.107270314292971	-0.0461944104000088
AO	Grade III	Male	54	801	1	Wildtype	Non-codel	Methylated	-0.217577689892879	0.0952555525803368	0.042145430460246	0.223672344197523	0.231438721324529	0.301309800948238	0.487867798738538	0.299078718063854	0.29848842897912	0.184927430159894	-0.149848942416518	0.234885987773254	-0.0069441041769746	0.33331664709339	0.0391706326420556	-0.0128020501458829	0.258562557503638	0.0300018048373074	0.422889095758315	0.35023119467559	0.111282059180664	-0.211263653057295	0.411877795915356	0.221868854247153	0.270460088283765	0.140138585114614	-0.0811309616904621	0.156444895180239	-0.218599726715292	0.0941642270558015	0.0410668566502137	0.222820818519346	0.230446853383203	0.30030243407941	0.486867214314075	0.298065571183261	0.297495620934128	0.183901501709736	-0.150986762279727	0.233930644673793	-0.00793530354543028
AA	Grade III	Male	40	150	0	Mutant	Non-codel	Methylated	-0.207657235924317	0.0644970809452119	0.0921003727361092	0.212395513230537	0.311645511503251	0.27976302905636	0.478772661029046	0.251955389712889	0.195598497819846	0.168672701588289	-0.0837802614725113	0.179214909784179	0.000654314355792254	0.336576352607131	0.103521327385739	-0.0320903321019438	0.247248530531951	0.0461608522475074	0.452555908340561	0.305105768614759	0.0687925469345746	-0.316255779678599	0.351368703498046	0.171674325092196	0.227290830659917	0.12498480830098	-0.0736758076066071	0.148529896136744	-0.208628609113369	0.0634495677881719	0.0910466015975039	0.211589068293811	0.310650015644224	0.278713138828195	0.47776879555591	0.251015820015526	0.19458675710947	0.167679809413137	-0.0848804035257878	0.178275583337863	-0.000265518242142131
AA	Grade III	Male	29	921	0	Mutant	Non-codel	Methylated	-0.166814858060584	-0.0908737935486898	0.0449108058101905	0.15630426734992	0.307499093900504	0.331098643930144	0.394802784602823	0.181731355259934	0.22235875056988	0.1376026658865	-0.144109172649982	0.126409854452248	-0.0296574626697401	0.340097992298928	0.0445936605145282	-0.0814471884060447	0.237906466292486	-0.00527592625038508	0.443848901516345	0.289090851084859	0.0602876386257742	-0.322813048357618	0.361530555070905	0.05340269570643	0.214678429745098	0.0852323704381008	-0.0818654837433551	0.0712525004536505	-0.167587578316134	-0.0919092345801591	0.0439650171754097	0.155512649716057	0.306558585332704	0.330075387218427	0.393788183912188	0.180812258775095	0.221353670561724	0.136539564419561	-0.145192416835954	0.125535727911135	-0.0305112955902395
OA	Grade II	Male	26	828	0	Mutant	Non-codel	Methylated	-0.168656906607556	-0.035033576486953	-0.0100669619415871	0.156847587532653	0.260347994017527	0.294872105406531	0.379546281292768	0.180500878034252	0.269780968392857	0.108684502604004	-0.147195165261445	0.101904977754097	-0.0395992980625767	0.306972039864474	0.0233197776474508	-0.0903610539053015	0.0572185476114508	0.045581433758187	0.423403970859605	0.254744867044634	0.0180117310540702	-0.303105422874816	0.33529217847837	0.0589289849980032	0.186828710966477	0.0862287216834367	-0.112243469883097	0.119436745403056	-0.16949810563169	-0.0360461788292225	-0.0110526435101115	0.156091916191616	0.259389226449681	0.293835963626752	0.378562802175093	0.179522970245755	0.268787503573757	0.107677258302813	-0.148324132389127	0.101008895658261	-0.0404159884461431
AOA	Grade III	Male	36	117	0	Mutant	Non-codel	Methylated	-0.136958613622395	-0.0124899447716725	0.0596972106693349	0.177281962783617	0.293131361155317	0.233680837749381	0.430728076931687	0.222806278795721	0.269276068546586	0.19807721747708	-0.105823706982742	0.141622124968473	0.0147506437602557	0.367584497257477	0.0498981317980421	-0.0513757905379882	0.189435552566537	0.0034011127962273	0.421900793101972	0.295039078518131	0.0448209716394998	-0.270133245127633	0.358533212905888	0.127470185382054	0.194670722339585	0.0987115263366852	-0.076590423027538	0.119095172651042	-0.137925293693378	-0.0135874689120174	0.0586221958410988	0.176435440096917	0.292133347601353	0.232613334362137	0.429711193472565	0.221801163997009	0.268238575409536	0.197046610230359	-0.106930484938368	0.140721496760182	0.0138222340087514
AOA	Grade III	Male	63	159	0	Wildtype	Non-codel	Methylated	-0.2054944836854	-0.0267293741112087	0.00920850182445105	0.156836842572499	0.256709392219726	0.367750661833459	0.420589069230436	0.179635310178788	0.273341453913389	0.0759871783095327	-0.205606881144191	0.183127707652113	-0.0313815259835387	0.304970147525681	-0.0374757769437125	-0.131629893022912	0.00296211826692633	-0.00517256499494235	0.429174671437094	0.293433822707013	0.0626429738490185	-0.290038790516735	0.380985910416824	-0.0155509452012376	0.170389895445858	0.0838018583840867	-0.112341092353958	0.155856581002462	-0.206404003985313	-0.0277940925620411	0.00824623377676042	0.155996536909649	0.255721228810521	0.366727612785375	0.41957971615067	0.178706020822382	0.272352363617365	0.0749241398426363	-0.20672456259977	0.182330593425256	-0.0322143323045035
A	Grade II	Male	66	NA	0	Wildtype	Non-codel	Unmethylated	-0.195075593609518	-0.100845979456339	0.0651551776293539	0.195674854136712	0.268869517597166	0.295925132800156	0.44369547718506	0.200059649566566	0.226592490880813	0.125885558302972	-0.194072014918327	0.135108323441774	0.0136671969577342	0.34847063244105	0.0377186806367831	-0.0867451812275071	0.14879344359833	-0.0171002893082077	0.450548578101031	0.341079104117833	0.0989483487652047	-0.336406996557294	0.404715609909053	0.0288003147144748	0.219553656534407	0.110999743866685	-0.0753920439254496	0.0647975757775851	-0.195952377748284	-0.101946932521138	0.0641420848012023	0.194899661878877	0.267859554287173	0.294889518944832	0.442721165322948	0.199073584818087	0.225595395252742	0.124877660862003	-0.19518701976066	0.134142549487064	0.0128076685522209
OA	Grade II	Female	56	2118	0	Mutant	Non-codel	Methylated	-0.257610568759934	-0.0621689931431334	-0.0360792515885251	0.101541224518864	0.212465379776962	0.332053067521468	0.324037656042192	0.14035533232722	0.227761575927661	-0.0583353687472451	-0.0413602462901111	0.0533566670059877	-0.124943554263105	0.283368408122181	-0.0663729129683397	-0.115124421311728	-0.122695830578857	-0.11738981067011	0.424087947558617	0.226379327214221	-0.0475601991889796	-0.380010803551795	0.341267561472673	-0.0343810439522046	0.159585792232864	0.0645311443265904	-0.111893443135354	0.0876988716179667	-0.25866490084816	-0.0632255214795638	-0.0370506341097364	0.100849123592643	0.211540079475175	0.331022929161171	0.323014135357306	0.139457610997338	0.22679561910151	-0.0594458124083449	-0.0423897357151683	0.052429406217169	-0.12588717587664
O	Grade II	Female	48	468	0	Mutant	Codel	Methylated	-0.136237887928469	-0.0106416401675412	0.0221048217814554	0.115314642357183	0.275323006692261	0.298724632384192	0.377603009134409	0.164913292993988	0.216878683764375	0.109223663079206	-0.135594620144334	0.0947181690160622	-0.0510063175905577	0.289064874111561	0.0222323399823485	-0.132337722691184	0.00609205224182832	0.00235696090314499	0.426595313320086	0.238278588724965	0.0112117353749384	-0.264887957519684	0.343299694910777	-0.00715862957962906	0.174945784510621	0.052734963390725	-0.0707028886749434	0.0818879522249818	-0.137043758349124	-0.011672774888062	0.0211100038559131	0.114500885967574	0.274366399365789	0.297715884182209	0.376614880252236	0.164000160625596	0.215908146476242	0.108200590364052	-0.13669545500821	0.0937956273648969	-0.0518144804049775
GBM	Grade IV	Male	43	939	0	Mutant	Non-codel	Methylated	-0.17623407890648	-0.125833787891779	0.0071172639204977	0.122276721815241	0.27181843439544	0.348306407106019	0.436369439751364	0.194751302843263	0.237873266735071	0.0970765260622423	-0.145087333523642	0.123615558588693	-0.0443617246494086	0.333584443934933	-0.0133184849633968	-0.174501687105929	0.0577847373333803	-0.0116033476163831	0.442214013470805	0.243739971763178	0.0231233557362115	-0.327486949925896	0.347862643775088	0.0322668030359348	0.185430202956957	0.0797884365510062	-0.0877672803097299	0.0961214568837096	-0.177093040871947	-0.126958330932507	0.00613332265395913	0.121468715867787	0.270816383751571	0.347261168089065	0.435383237304108	0.193783220326122	0.23689067343728	0.0960275340556716	-0.146197654755926	0.122678621425407	-0.0451694946058757
NA	NA	NA	NA	NA	NA	NA	NA	Unmethylated	-0.334235233181982	0.0747516701838787	0.0155794084488532	0.047073263468354	0.323797677050555	0.292767645537936	0.400801709697499	0.230254319913449	0.144049594019684	-0.0155565517396738	-0.121208021259832	0.15473406394261	-0.208182230530967	0.199754172073931	-0.0701373235733539	-0.207297794267261	-0.0462018451442867	0.107050851794146	0.340096107182973	0.17333440725776	-0.0348853859459672	-0.32576334761466	0.335879168349651	-0.105750837700136	0.0836738926701817	0.0560760260784707	-0.148608020061647	0.212008309695654	-0.335233635112518	0.073806674508861	0.0145544677092742	0.0464409999456783	0.322775430150054	0.291785639041738	0.399783791695145	0.22921498033229	0.143143678942406	-0.0166413841567583	-0.122292668745891	0.153775093222813	-0.20910796045424
AA	Grade III	Female	58	450	1	Mutant	Non-codel	Methylated	-0.206442526588354	0.065332400269892	0.0110933625279345	0.105606512481417	0.297540488939815	0.245257914414751	0.383969048176301	0.178345405639725	0.22875557282118	0.0548290561480679	-0.146448414624695	0.158439258884862	-0.0793636393799271	0.309269807424422	-0.0356551462424122	-0.193930797179127	0.00862167207499931	0.0494829928142661	0.401956281287837	0.274024572403839	0.0516079126162107	-0.320090135798415	0.323786400621868	0.0428084899845279	0.149148662793526	0.0480785946286801	-0.0862542314234478	0.226414459290792	-0.207341575912418	0.0642851454246321	0.0101157456552313	0.104773713451311	0.296544665736265	0.244189647920931	0.383000881932561	0.177336392208011	0.227800990714968	0.0538021961435786	-0.147599777355159	0.157552834168526	-0.0802306303713832
AOA	Grade III	Female	60	348	1	Wildtype	Non-codel	Unmethylated	-0.168209485764545	0.11049753068236	0.0405256608514009	0.160467328898182	0.228779162583501	0.316110110867644	0.400867753636594	0.224286598922941	0.264266005264347	0.125251858780237	-0.215510492891101	0.189102811278022	0.0160672555931436	0.283765197741912	0.0208846115027688	-0.0918135653180144	0.145589450617728	0.0691540088415253	0.433670529548383	0.324273595226346	0.0667134221960174	-0.314885114128362	0.370477533456039	0.0695134926527892	0.235689542187427	0.0900361863735236	-0.100283626878598	0.200422373991229	-0.169084121693918	0.109433494948468	0.0394981748467426	0.15962072914803	0.227747526634733	0.315084055030717	0.399901024123642	0.223324540056108	0.263290603404796	0.124219651575258	-0.216678629508907	0.188232084482723	0.01522286905204
A	Grade II	Female	28	2610	0	Mutant	Non-codel	Methylated	-0.170753411365886	-0.00342387265827134	0.0284106510988336	0.189833006316943	0.287982182537393	0.215347635138415	0.378935032916212	0.193368492955289	0.215786693641418	0.145787046746715	-0.0593492014448067	0.122003145257027	-0.00946375000490528	0.317307391643195	0.0282619937952741	0.00190539257109168	0.0884240076549823	0.0140491552822098	0.404591733460439	0.299036947139724	0.0347810592721019	-0.274742625390649	0.380706883745085	0.087130239807146	0.211340827735511	0.0614673822561283	-0.106144925092833	0.0979423417592412	-0.171716446570333	-0.00443888531386031	0.0274086716566114	0.189024278736449	0.287026222572545	0.214306348361845	0.377942581429865	0.192451346230766	0.214845900067919	0.144740458798126	-0.0604271100884591	0.121071923721493	-0.0103795368252841
AA	Grade III	Female	52	318	0	Mutant	Non-codel	Methylated	-0.21795207838527	0.0572476734135565	0.171215346435901	0.213038524798317	0.328378446652792	0.299794606099138	0.48109270419118	0.26974657353826	0.216541816303548	0.18869687118015	-0.0604694945870382	0.210504918623968	0.0358410632097713	0.351784454737291	0.154621268938739	0.00776159275023385	0.376265085080855	0.0156643145224593	0.483142394078763	0.309045809762938	0.130018340787612	-0.301989679690479	0.380483682163339	0.17474794453931	0.228581221567236	0.116172768139969	-0.108877942548848	0.118820200434071	-0.218906505967094	0.0561375151051007	0.170138442934364	0.212191618272949	0.327377605727202	0.298754645183168	0.480079450529232	0.26875023467727	0.215515124306573	0.187636061969335	-0.061562367208445	0.20959513825925	0.0348918099481706
GBM	Grade IV	Male	85	117	1	Wildtype	Non-codel	Methylated	-0.163903441629718	0.0605915191841048	0.122541103793777	0.21560380974669	0.331573106219333	0.385832337945282	0.448491830954492	0.288312057062902	0.245290082644065	0.172627824913862	-0.196999387146523	0.214593002685593	0.112872968996988	0.330321346678292	0.0623514352816337	-0.0922325763457622	0.285536253390926	-0.0038719948529129	0.439057414127118	0.35220854021143	0.111932799667525	-0.319266907158212	0.364536903322703	0.128590719313644	0.252898672717378	0.136112741226112	-0.0573816996040401	0.147022986553397	-0.164889160649502	0.0594934724425258	0.12147473254189	0.214787979062779	0.330590252815909	0.384786635262101	0.447476180848674	0.287360742815618	0.244253284367319	0.17159688138791	-0.198159055578722	0.213689918910577	0.111975757485591
A	Grade II	Male	30	177	0	Mutant	Non-codel	Unmethylated	-0.206097266964687	-0.100154388583781	0.0710917520255946	0.128960931582117	0.311589441649267	0.264585983690051	0.395062468857766	0.20222309093966	0.190564345149857	0.0864223494882703	-0.163757985897854	0.122928673218787	-0.0152168164972582	0.349324355247573	0.0111045821925859	-0.179507321281405	0.0653526242562723	-0.0249631392072058	0.42722009811346	0.283818210650824	0.0334811086750472	-0.314152683175466	0.359601662429236	0.0337095872941888	0.178761936207924	0.0871635007719362	-0.0879530256409693	0.0308356958149036	-0.207069171457409	-0.101231911743219	0.0700469258290167	0.128091685633248	0.31062597010848	0.26352439810054	0.394058897150124	0.20127382519438	0.189521549892456	0.0853719215300899	-0.164878896543764	0.121957515372613	-0.016218446692073
GBM	Grade IV	Female	54	351	1	Wildtype	Non-codel	Unmethylated	-0.286175484296521	0.0404701983603981	-0.000802091919184652	0.239696375103847	0.283410345365374	0.315022039696134	0.465578125382501	0.290190687760305	0.208387633339358	0.15560040952573	-0.19543464516616	0.236334783759211	0.00696798456301959	0.292797820980574	0.0101609965343687	-0.046689926736099	0.174210290674263	0.0736488937710355	0.385058404236685	0.317190706124755	0.102967748602991	-0.26705125955815	0.388180945497394	0.171785553084537	0.21410447873973	0.106814910452446	-0.0960067035038322	0.163386443791495	-0.287191548429658	0.0393696586916316	-0.00182016501359322	0.238855583250612	0.282414664220702	0.313992726877571	0.464575846005312	0.289189397757997	0.207371353037506	0.154580972516808	-0.196564535520401	0.235373298764565	0.00605408298153032
GBM	Grade IV	Male	70	147	1	Wildtype	Non-codel	Methylated	-0.254506377981782	-0.0387318094701092	0.0250755997670652	0.223948859885472	0.276772101286339	0.354945157827401	0.495583460732393	0.234505556942315	0.253403015311769	0.134781101200891	-0.218381622616344	0.170697892992414	-0.00373851764856573	0.354813633117574	0.0126275000281112	-0.069921633983712	0.169340700122556	0.00901815404473496	0.440012737948578	0.328939594963163	0.108606347090843	-0.28241600108758	0.403902986557686	0.11258396897708	0.210684478054736	0.128519525915746	-0.0676720019649464	0.133143537088976	-0.255434561479071	-0.0398412486260931	0.0240889100770405	0.223084674564277	0.275758389778948	0.35391204849583	0.494583675205733	0.233527553206917	0.25238860606762	0.133775023433217	-0.219503070557235	0.169736083617062	-0.00449396152428567
GBM	Grade IV	Male	60	1047	1	Wildtype	Non-codel	Unmethylated	-0.294876915594935	0.0483931988598709	0.0891778746958309	0.228061274842165	0.270176930419199	0.333631208405046	0.447312820899819	0.22945008953347	0.215047175626372	0.114004704394267	-0.232925822854801	0.23628678088851	-0.0999759948811605	0.309068307911988	-0.0413414339410112	-0.078820444982346	0.0799289705791535	-0.0181342139428648	0.407201211170516	0.203782360509405	0.0566246737991974	-0.330947676567163	0.379471803473361	0.0507292957888361	0.171638573969948	0.11276489327776	-0.109282703020178	0.12289857194961	-0.295822394721258	0.0472918908984173	0.0881143688552779	0.227229792600175	0.269201564146028	0.332645765990051	0.446280776206479	0.228477133740913	0.214021757045915	0.112998644126025	-0.234122802874979	0.235391351731909	-0.100868300228986
O	Grade II	Male	35	411	0	Mutant	Non-codel	Methylated	-0.142823315578964	0.0167769577043585	0.0123455025449375	0.164275566961256	0.266302514223611	0.256945478793349	0.373371970188624	0.17614254440746	0.27037350300483	0.0920182239730636	-0.121772372574767	0.108725465067294	-0.0110868060274195	0.295004268345695	0.0232012844246783	-0.0052160365417647	0.0894324016316919	0.0369546422152985	0.420319889167731	0.278692140889333	0.0219916386624077	-0.297278908200321	0.358676952526271	0.0875488776717571	0.221627449487922	0.0439070673372366	-0.0852172867894751	0.124886035887005	-0.143648387944028	0.0157506048419961	0.0113823615983541	0.163473474638484	0.265329310902247	0.255898341567091	0.372407933876496	0.175199534798183	0.269441346274447	0.0909869219459401	-0.122908339913052	0.107852263395966	-0.0119155104802709
GBM	Grade IV	Male	64	486	0	Wildtype	Non-codel	Unmethylated	-0.196847122874264	0.0446872578818998	0.160088132905613	0.277394739247293	0.285854279631564	0.33401850341835	0.54576438207408	0.376079343229308	0.248555400643567	0.219486038198089	-0.142980213164649	0.277110122296342	0.135094243916932	0.43761185849609	0.176777842375193	0.0695457040944002	0.496329367947571	0.0394745465128739	0.431071981869864	0.396028727452498	0.146650631618917	-0.246815398443845	0.415646473400952	0.279179012904923	0.304942954903483	0.178348468884881	-0.0782515528396827	0.0568115552528504	-0.197836023609933	0.0435804695508812	0.15898952396074	0.276526595737765	0.284837612242811	0.333017591725176	0.544752366186344	0.375097257058208	0.247539901964187	0.218465230373261	-0.144058042141422	0.276147817316977	0.134149903067309
O	Grade II	Male	35	1203	0	Mutant	Codel	Unmethylated	-0.236049510489112	-0.0325036068689257	0.00779647362638546	0.0712945047086253	0.256298621776031	0.2400628034867	0.338355068037695	0.171239425943994	0.232938039384654	0.0248664757200269	-0.167255247778773	0.0857001426543191	-0.0895021310686778	0.260714216624683	-0.0236482945489103	-0.208097904005488	-0.0453717122109283	0.000889522044898838	0.421354235043087	0.20651583791641	-0.029604651258215	-0.213688567818939	0.332042257044036	0.039973231446198	0.14962468187159	0.00550120684289618	-0.0861734591629304	0.124196111048188	-0.237072488511048	-0.0335879908445027	0.00679081009194266	0.0704183482845933	0.255328519766641	0.23900644584975	0.337349014086067	0.170291066328643	0.231949556357673	0.0237928688410172	-0.168433151770949	0.0847581331104935	-0.0904907233494219
A	Grade II	Female	41	1452	0	Mutant	Non-codel	Methylated	-0.218542203614691	-0.160414283950592	-0.0265889052631472	0.0819280829379545	0.259513049759	0.336328828016563	0.342594269959079	0.14282361207224	0.20939336416554	-0.0407590523870424	-0.167871908886304	0.0581121836728307	-0.115505722679853	0.294831183332635	-0.0579491675995426	-0.189626612181118	-0.0937830073070955	0.00943640335075728	0.412089690659848	0.206480751761634	-0.045851872271199	-0.380662238588632	0.329353536064828	-0.025020393432865	0.149040513822462	0.043473917795303	-0.142190810624814	0.0775357419469822	-0.219391400260418	-0.161481208999481	-0.0274487607520211	0.081146258838034	0.258549240544089	0.335290452169834	0.341627931659022	0.141911324973394	0.208498701496312	-0.0418768648356938	-0.168979966527661	0.0571772769431094	-0.116343383513946
GBM	Grade IV	Male	36	420	1	Wildtype	Non-codel	Methylated	-0.173905423030088	0.0288890471733292	0.0535894086354936	0.182207040655293	0.276582185599488	0.305099701076606	0.437483797016874	0.280448255524207	0.241057357996428	0.143622277702853	-0.194689550841896	0.197145184178975	0.0377936459179083	0.324389094674378	0.0338837184165349	-0.129940491341592	0.215636624129685	0.00335717871582757	0.443410778472803	0.319279331866036	0.0891811795698973	-0.309790609055288	0.353790262744182	0.0973227373204697	0.241128574160074	0.137038758676504	-0.0898599949450258	0.155874421253535	-0.174730816864927	0.0277988426655875	0.0525593227717657	0.181315844212101	0.27558739023789	0.304045525803672	0.436465199446395	0.279462379021947	0.240045268403758	0.142613539976403	-0.195870150179573	0.196240882163553	0.0368834275882131
AO	Grade III	Male	46	843	0	Mutant	Codel	Methylated	-0.176692056912349	-0.0387385564143948	0.016872565915013	0.105084581009735	0.265409654425718	0.363525360763549	0.384438922147537	0.168787627024417	0.247073723858162	0.112156328862899	-0.184596800613274	0.101049926504403	-0.05828434220643	0.273287928701398	-0.0478031884781218	-0.213141930709933	-0.0207924814632849	0.00294213255421375	0.444483367534048	0.226575948112843	0.00153716784775029	-0.305905406890661	0.360101661497999	0.0445220983306996	0.156651299080454	0.026908009221919	-0.0619691719804342	0.10672003447021	-0.177559747268276	-0.0397775831822798	0.0159234537170497	0.1042957076138	0.264432211677845	0.362485254780589	0.38342720106477	0.167860893003006	0.246078196396148	0.111097309572907	-0.185696142147543	0.100105378695206	-0.0590941118566452
AOA	Grade III	Male	67	522	0	Mutant	Non-codel	Methylated	-0.249764373523862	-0.0560498991110882	-0.0136445164437532	0.0852305885589553	0.25192280495944	0.313461853289706	0.334448932090466	0.158230668331836	0.24695152161693	-0.0379658898604378	-0.205749155580968	0.0977657772900858	-0.12415878443272	0.294743062451946	-0.0872439834238854	-0.18898544821904	-0.0417864701139535	-0.00787806400868098	0.40291555575558	0.200723676225068	-0.036391072715618	-0.257839616374645	0.334051227422417	-0.0365273456677321	0.133001151046914	0.0256749158606626	-0.11828512079786	0.107116016758462	-0.250654475431316	-0.0571394065651837	-0.0146272210680252	0.084429240049922	0.250952588196661	0.312444458969322	0.333430878161251	0.157243276989151	0.245974112140541	-0.0390783651809506	-0.206866474518207	0.0968511998140184	-0.125088733435603
OA	Grade II	Female	23	6	0	Mutant	Non-codel	Methylated	-0.167482040970841	-0.0258831314512914	0.0195585556463685	0.121762617569018	0.288077728771142	0.306308263638589	0.374149564370132	0.146213563858519	0.247593673293073	0.0262083729984419	-0.153132528051385	0.0978074149686459	-0.0555707813600214	0.31439439597784	0.02357327352024	-0.101395302957266	0.0562442990226443	0.0171845355099832	0.433975406115087	0.258347262166967	0.0211391449691815	-0.333380260368018	0.351413063127179	0.0715747242904361	0.194224208877082	0.0618636514788264	-0.111769349984952	0.112730031808591	-0.168335270454549	-0.0269248361301539	0.0186503697190216	0.120954973622246	0.287153356497947	0.305269744634393	0.373161374875839	0.14524324344443	0.246611494550549	0.0251500042132618	-0.154213068534984	0.0968325996957432	-0.056428402624125
O	Grade II	Male	30	309	0	Mutant	Codel	Methylated	-0.172205006840637	-0.0673759521711553	0.0598196103537441	0.147853182433982	0.293075387006089	0.319247563063876	0.408726219158198	0.200551647667384	0.230394227972517	0.0950988833511232	-0.182942772123215	0.123494446544147	-0.0152740933739149	0.311355070216121	-0.0094046014653303	-0.204661648901058	0.0699976344355793	-0.0318700868874613	0.450948036732935	0.241408986025696	0.0178178748971424	-0.356867393313405	0.372962744369784	0.0710084765622333	0.19717154096557	0.062108800969803	-0.083670497957025	0.106959284785015	-0.173133010568652	-0.0684577585859488	0.0587822688867453	0.147041983989517	0.292107843672747	0.318192416379594	0.407715230331715	0.199610890330745	0.229378303747465	0.0940782497271347	-0.18402070818369	0.122537670096694	-0.0161394172268476
AA	Grade III	Male	38	381	0	Mutant	Non-codel	Methylated	-0.164589468804014	0.0474886373341965	0.00499859813504594	0.111674412862595	0.283403797003395	0.358000984169839	0.353411571763956	0.151729780227785	0.236231888099272	0.0488184481682208	-0.145496062522106	0.0711829180365475	-0.0542191907230696	0.293049480505584	-0.029771017837244	-0.158669469727531	-0.0235531755682084	0.0136188311161849	0.425053681809131	0.213912127535352	-0.00928287531454671	-0.341818875813835	0.330265663035626	-0.00864388424798206	0.16296215117902	0.0410724336186874	-0.116413297862814	0.109303024341768	-0.165517316618165	0.0464286107450601	0.00397240418408319	0.110909865465488	0.282450959557169	0.356964634084745	0.352410298487471	0.150772650065427	0.235247105109934	0.0477876598677399	-0.146549512136369	0.0703120288422892	-0.0551274947011656
A	Grade II	Female	32	24	0	Wildtype	Non-codel	Unmethylated	-0.134872438018469	-0.0152684936855956	0.0606479680319663	0.210833223598344	0.273610200021931	0.243907841808245	0.39085092907864	0.189396822005806	0.222125419792284	0.150455558240769	-0.0863802767341296	0.142842943784606	0.0674843718583068	0.344357530091413	0.0618272894728522	0.040673686051995	0.172718036938898	0.0407784736870984	0.408019394122474	0.300685658560381	0.0790130846006443	-0.256482510359948	0.409793376368972	0.0621618814885345	0.216617276730791	0.0906534912961591	-0.0768269553204491	0.0726521270429473	-0.135896146245112	-0.0163094054134221	0.0595913645565708	0.209992797363578	0.272649181063282	0.242841103375673	0.389841265758958	0.18839869402688	0.221145244027844	0.149474092683502	-0.0875072430191329	0.141869862114967	0.0666317327296648
AO	Grade III	Male	70	906	1	Mutant	Codel	Methylated	-0.250486312656396	0.14966025864237	0.0910530947660246	0.137677495787555	0.310771419965371	0.259477492046946	0.407958130383551	0.236984008000251	0.216287731004268	0.0881272145223734	-0.161551581380246	0.172931347080852	0.0901765273518217	0.277484888832494	-0.0634405148390253	-0.211999554196758	0.0694511946551013	0.0193928694502022	0.426054438231264	0.256890715594885	0.0115408444238934	-0.3284533367834	0.348270498079162	0.0772827124490612	0.162521661612814	0.054806875039912	-0.112176744814592	0.191500569963482	-0.251606126752249	0.148607969826513	0.0899914117816137	0.136850008827118	0.309765366095284	0.258406173557149	0.406923750867636	0.235991963869406	0.215234780695009	0.0870463258026877	-0.162630762817144	0.171986786550489	0.089189012550672
NA	NA	NA	NA	NA	NA	Mutant	Codel	Methylated	-0.157459405039534	-0.0320409176968369	0.0176041220706436	0.128611105303591	0.259193974134396	0.300168874848045	0.370915697605142	0.154294714773418	0.301149201402071	0.0928726814450009	-0.140086575185663	0.0863388054057711	-0.0318131043349545	0.293524935679496	0.0406941048167349	-0.127691768891441	0.0798872405857046	0.00075007106719784	0.439573803371572	0.236160227120025	-0.0303253946531194	-0.354509878330508	0.362914444445196	0.0601239746713865	0.208217331044328	0.0478630852053062	-0.0759324391862431	0.0778895500122809	-0.158359421939404	-0.0330948357963137	0.0166110760782824	0.127832420137354	0.258208859560715	0.299116523653454	0.369909858690251	0.153350623394159	0.300134690295771	0.0918303246655307	-0.141160569917116	0.0853535488153195	-0.0326490870508703
O	Grade II	Male	54	405	0	Mutant	Non-codel	Methylated	-0.185022070747156	-0.0753780476384995	0.0765794836155876	0.159725248675562	0.288231466957803	0.367244727870385	0.418053742460594	0.171380208900105	0.247900231029798	0.125204773508434	-0.130964759879799	0.0997289650793419	-0.0428759399609227	0.310881184372946	0.0293342334540523	-0.109314103957267	0.0841237897364078	-0.0391790206001357	0.424747991716523	0.269919878848177	0.0111459810301311	-0.311469655805576	0.387092104531166	0.0641065717319852	0.195795635635019	0.117640998634183	-0.0928197144872029	0.0637351187908035	-0.185934976502455	-0.0764170181056381	0.0755821115287611	0.158895068358439	0.287271397267311	0.366240533716387	0.41703339036799	0.170379581613953	0.246893784475091	0.124222785740949	-0.132049438629424	0.0987156405103358	-0.0437530070274048
O	Grade II	Male	26	6	0	Mutant	Non-codel	Unmethylated	-0.146058628671176	-0.0204377325658091	0.0514598149999173	0.169450364975671	0.295647658039286	0.284357242373061	0.389499323168424	0.174991332440238	0.235074834562851	0.112235532571978	-0.160652738609401	0.13381802357866	-0.0175600931614538	0.316539186034713	0.100629889715022	-0.111797585337778	0.20479525787479	0.0536797176483099	0.437655240918937	0.306020176380555	0.0411401522129645	-0.271077569439343	0.344383603051425	0.0964276906900169	0.226954340813449	0.0644912988835193	-0.0859288289647469	0.121991300142301	-0.146985862150164	-0.0215401551523689	0.0504743001287275	0.168626670923762	0.294734115519303	0.283300173924296	0.388516245424626	0.174046177828387	0.23403991823076	0.111220516818147	-0.161812606447231	0.132874111684695	-0.0184705188649229
O	Grade II	Male	41	390	0	Mutant	Codel	Methylated	-0.213908760698357	-0.104498204707203	-0.00699413169426892	0.0455815377995938	0.252663171468052	0.308731964178112	0.351584746143283	0.159294188582271	0.258807421913533	0.0205995440663905	-0.204253876324794	0.0832796062900652	-0.124796338629408	0.249134316675851	-0.0829667273673425	-0.242508140251544	-0.148950006903071	-0.0412466084098496	0.433119495833659	0.193170584091058	-0.0594594221665521	-0.325652297341842	0.331361318118392	-0.0252458691645064	0.119255227287358	0.0123203836937773	-0.101159374767889	0.0778358359945746	-0.214851742950267	-0.105547772482897	-0.00794186582277538	0.044778568953421	0.251745745683163	0.307673596256118	0.350600157240369	0.158389370419179	0.257927895248409	0.0195334452142031	-0.205345358028931	0.0823599979719899	-0.125704812698785
O	Grade II	Female	35	2835	1	Mutant	Non-codel	Methylated	-0.179154936131626	-0.0221859874059478	0.0104631064578311	0.122326024217366	0.312627444116132	0.237586321753595	0.371594400100101	0.195881513723597	0.190290617262506	0.0183094538036201	-0.207851176925149	0.129280009946092	-0.0475592839652943	0.297268579974414	-0.0011876084513492	-0.132181526450327	0.0213095186007975	0.0181800246891357	0.430884952161776	0.273537380580695	0.0382886835529694	-0.311876991242338	0.33264219905165	0.00931753100597256	0.187029073250486	0.0396826646617	-0.0780097713638041	0.115790828101226	-0.179964471409989	-0.0231884028707077	0.00966975374175589	0.121497663034453	0.31167574339784	0.236551687524913	0.370603793423928	0.194925798904779	0.189298384876645	0.0172602199452925	-0.209014911179393	0.128323595501212	-0.0483271529474026
GBM	Grade IV	Male	60	1047	1	Wildtype	Non-codel	NA	-0.276700169981949	0.0763938338331641	0.0624006091017606	0.257672100811489	0.256005928510847	0.331504249200316	0.497621554292093	0.35839150455359	0.238942481840165	0.189584564148969	-0.108260797536273	0.239706080297781	0.0505932248947624	0.363087657044049	0.126488678861603	0.0322999110101305	0.35724391910985	0.0592206750031296	0.416095675479235	0.356587232423369	0.136025698105842	-0.224853396503647	0.405959322208986	0.259691750310339	0.270142804824532	0.171354998704625	-0.0699802294643489	0.141413570892679	-0.277742900868061	0.0752887959116728	0.061336024430034	0.256815635508559	0.254994857896461	0.33047840420794	0.496609126852103	0.35748047548788	0.237922478227974	0.188568708382617	-0.109385101114609	0.238743667674946	0.0496965735074458
O	Grade II	Male	60	81	0	Mutant	Codel	Methylated	-0.208772997051794	-0.0920887319447204	0.0130654547993698	0.0524207202192413	0.259120296951533	0.341625318494963	0.330549504365748	0.166477770050824	0.222376564294838	-0.0456761049153267	-0.13980237635334	0.0852027640455196	-0.127692338206702	0.266464849986908	-0.0770441762514524	-0.208729168671536	-0.113650757973852	-0.0268220734900275	0.447409747038513	0.194998968502793	-0.0532151603518946	-0.373514090911838	0.347544250478422	-0.049975036858696	0.130572323927672	0.0154701220405094	-0.130212038847602	0.0882159543183431	-0.209706058153399	-0.0931131279920376	0.0120957090372421	0.0517393474351769	0.258188740020506	0.340580712124929	0.32954618858785	0.165562527857185	0.221362768411418	-0.0467974941871372	-0.140831443422538	0.0843035855428681	-0.128590507991856
O	Grade II	Male	35	4929	0	Mutant	Codel	Methylated	-0.239149251733573	-0.0315934695815253	-0.000819087866221754	0.0789349294113924	0.272834315935932	0.276392738180633	0.340998438714202	0.14886840387462	0.27694682348268	0.016179360534613	-0.116603800908443	0.0702857954959171	-0.111304342157763	0.271962003570166	-0.0624350141286003	-0.138103140767241	-0.0778806823379249	-0.0584361839335917	0.40233158889112	0.178433273760283	-0.0240151336127303	-0.306000944368939	0.333004075256732	0.00013109809401035	0.143942490769596	0.034882575905096	-0.115267491581511	0.0809661866369496	-0.24018650649494	-0.0326479917981929	-0.00168177484891617	0.0781415182680816	0.271846729367256	0.275330392424074	0.339963928114025	0.147882220473817	0.275989734467835	0.0151735519250587	-0.117676208918658	0.0692560853567902	-0.11215254136992
A	Grade II	Male	26	195	0	Mutant	Non-codel	Methylated	-0.198311119828614	-0.0595627298344552	0.0121421533338554	0.126305799256697	0.260555137540498	0.311022845886194	0.437566107650347	0.162554564235289	0.27836556904635	0.0419463032988781	-0.183568768120734	0.0874554014620925	-0.11963518781593	0.317951504844695	-0.0273810551982062	-0.10700953750151	-0.00522576789452542	-0.0544774102966718	0.424777056569385	0.255751325667796	0.00592662697177123	-0.374872866184977	0.357983923844493	0.0493340237623079	0.183707277716054	0.0856313323232507	-0.0710769988896104	0.127033154990507	-0.199305487440453	-0.0606902377617303	0.0111138436406929	0.125522133555921	0.259578410726258	0.309992463501168	0.436565016189153	0.161570990868217	0.277391679532696	0.0408618860302751	-0.184729711136447	0.0865212612257658	-0.120604021545143
O	Grade II	Male	51	642	0	Mutant	Codel	Methylated	-0.192882107021927	-0.0107751249755356	-0.0200192296603685	0.0535008216827934	0.247059328423015	0.25079421342572	0.315119156085874	0.134757784759588	0.26311179793956	0.0132986773883227	-0.146663470326124	0.0787553294162724	-0.0997119915529055	0.265916128565398	-0.0379893126377464	-0.203307149187264	-0.136563550907648	-0.0131207950738153	0.430381756839011	0.189951478185641	-0.0454475799106101	-0.362258367951008	0.303376873943076	-0.0115829458237929	0.142431790916915	-0.00925253252818255	-0.111831323842986	0.12871610228182	-0.193686075562733	-0.0118133806496718	-0.0208875121979788	0.0526746484200235	0.246067909797168	0.249742272400403	0.314147215411294	0.133811705666661	0.262154947184524	0.0122066513526996	-0.1477852265188	0.0778089589901066	-0.100550363049971
O	Grade II	Female	29	51	0	Wildtype	Non-codel	Unmethylated	-0.253289641641424	-0.136541512292486	-0.0465961443417646	0.0826314387282165	0.188399217278098	0.33540205687258	0.316061425110648	0.143909341952647	0.231195884672272	-0.0578009922458182	-0.100815365593753	0.0342547524854818	-0.0904222853783426	0.282842665140675	-0.0718744874067543	-0.10090333719452	-0.132929325737319	-0.116575468128071	0.40378837908861	0.235021576667173	-0.033704324338951	-0.352782492126807	0.325797080105535	-0.0145954271554943	0.140198184886019	0.0569058360785031	-0.109590604677282	0.0779007426780143	-0.254257053846565	-0.137614487077143	-0.0475330328629148	0.0819708752484073	0.18744100529826	0.334387336989461	0.315053907876803	0.142919295934576	0.230261968310146	-0.0589335282640784	-0.101856241137264	0.0333259450915673	-0.091325003822885
GBM	Grade IV	Female	45	153	0	Mutant	NA	Methylated	-0.281075394447433	0.108181257222121	0.040173790039632	0.156421993758234	0.304576857896902	0.212291997452299	0.402970958853918	0.234862125974943	0.232603177982504	0.0857271369418624	-0.133624522028412	0.200741030006763	-0.0746901259162902	0.308272489230724	-0.0373831142376249	-0.139671340539135	0.0418694734262918	0.0575760160742407	0.386538718884179	0.238995114883513	0.0421620711759084	-0.294720854900928	0.325319890022505	0.109225031694743	0.171967507241628	0.0585392534349041	-0.0770354761459933	0.206327223900119	-0.281935974232339	0.107170334299527	0.0391952880461412	0.155570638941513	0.303593524883432	0.211249550905169	0.401972045227516	0.233835700542954	0.231587992603019	0.0846752313441968	-0.134674686955366	0.199808985563106	-0.0755550225749057
O	Grade II	Male	70	750	0	Mutant	Non-codel	Methylated	-0.141933648024233	0.00417184042391797	0.0281680422865264	0.136751068853212	0.278452091342113	0.251443370123607	0.35688973450641	0.171670619562214	0.258304601712124	0.114968908107195	-0.105535552183833	0.130206105920594	-0.01727475052709	0.307298534187768	0.0481185879945252	-0.0703849581251499	0.107202596570565	0.0545530833858935	0.423788462251289	0.267764007540241	0.0253935947178106	-0.270256564769883	0.340899495742837	0.0910756529228828	0.197702528675199	0.0696036972848541	-0.0836470338980413	0.109561146566098	-0.142782366334784	0.00309919919229512	0.0271261574953272	0.13586575064982	0.277463988255777	0.250394128686075	0.355898274913535	0.170689551229027	0.257301992913004	0.113932673921217	-0.106592573173066	0.129298073537819	-0.018157683483507
AO	Grade III	Female	31	675	0	Mutant	Codel	Methylated	-0.199220881231616	-0.0288771000180877	0.0294907145706569	0.0916610649663635	0.269469734555177	0.320501726986096	0.363428325064557	0.160480111727922	0.252756455887099	0.0694853720296764	-0.152921783533602	0.111067628688037	-0.0660993942006924	0.309482220688038	-0.00461266998774136	-0.19055483576057	-0.0540569417822564	-0.0255236031425327	0.445952872895082	0.22717510103373	-0.00469421294188661	-0.341361234774474	0.347226050360775	-0.00535712853190857	0.146834911215688	0.0400527648805107	-0.0689552426689729	0.127454873556954	-0.200098205180625	-0.0299578016311706	0.0284687193736745	0.0908210959601456	0.268521452502216	0.31947274377729	0.362418470954756	0.159534577433706	0.251776278508493	0.0684327631580184	-0.154066885617493	0.110186173063006	-0.0669436571760787
GBM	Grade IV	Male	62	318	1	Wildtype	Non-codel	Unmethylated	-0.283321514650394	0.0630445870173156	0.037607101798941	0.180299164366462	0.297669230611549	0.311334415612212	0.440105394724207	0.239056402378251	0.257764712497714	0.0888971930962953	-0.233719554778747	0.256163187928647	-0.0703221356209594	0.325970194053156	-0.0419728833551883	-0.144581356766879	0.0951863772580392	0.00512302708566776	0.414657305305937	0.269547313203018	0.0939799142087873	-0.291590533314392	0.36581916348602	0.089246162112934	0.183019119058333	0.0685399864306251	-0.120414878498297	0.164496680913626	-0.284246477735772	0.0619659640655847	0.0365803559843946	0.179417145146969	0.296689905214352	0.310279614773549	0.43909910781	0.238086812171179	0.256782733584987	0.0878792348684848	-0.234908147665882	0.255262065314877	-0.0711300626161786
AO	Grade III	Female	52	NA	0	Mutant	Codel	Methylated	-0.207666824661194	-0.0286324196201715	0.0608129343751834	0.170622316300775	0.291233078863092	0.32106774682176	0.386214661502295	0.169090977769173	0.202648449190653	0.0835108940253034	-0.180758954488228	0.129623055444059	-0.031685858439315	0.3110785848944	0.0376104291365322	-0.101353245456738	0.112742304463464	-0.0454805231119095	0.441598390355942	0.279410366077215	0.0574157507332704	-0.296591019771658	0.362462900149688	0.0410798100146686	0.20411099054592	0.0783866638736157	-0.093092471855076	0.0418201325206728	-0.208523264586758	-0.0296613405686986	0.0598462909044512	0.169780803157243	0.290267499302403	0.320019356157967	0.385215364827799	0.16817866309997	0.201664214576955	0.082472414156216	-0.181878127713199	0.128746169468934	-0.0324538239137927
OA	Grade II	Male	36	1728	0	Mutant	Non-codel	Methylated	-0.152425909080252	-0.0680954272235294	0.0333354660942261	0.140950560552625	0.29167978848599	0.238242250168669	0.389364728321745	0.211517170216743	0.194435300618836	0.09991701103253	-0.15169235536776	0.115817043780925	-0.0187953987102767	0.327015639769457	0.0367909946773945	-0.139932591131945	0.112908096451381	0.0374124338279785	0.434137078540541	0.289801742645276	0.0463763413984142	-0.308361815065616	0.34221466240811	0.0756716193893953	0.234903100333414	0.0681169695203557	-0.0711083903507085	0.0967166907728117	-0.153313974786356	-0.0691424932354653	0.0323263740960447	0.140097935421443	0.290704724204969	0.2371961668857	0.388367230775165	0.210570045617996	0.19340475698182	0.0988906256870765	-0.152812473928972	0.11484839491907	-0.0196630973984509
AO	Grade III	Male	66	102	0	Wildtype	Non-codel	Unmethylated	-0.203936766077696	0.150642005050772	0.0757445385782003	0.188751378062475	0.242930535160735	0.322434186060003	0.449837844096336	0.257274731958021	0.255432552122643	0.109199961697689	-0.169629766286937	0.20573416838876	-0.0383418617009671	0.296485439168432	-0.00381511676384551	-0.0624566768494098	0.181557759637072	0.00666591940078843	0.437471637454227	0.303129090340609	0.0530997921675752	-0.348641003416894	0.375162948097069	0.0893484749549275	0.232167916951399	0.113181806140238	-0.137510054571791	0.171005565607793	-0.204813087655927	0.149583461292205	0.0746869155262593	0.187946625841747	0.241913119209014	0.321398318734809	0.448831280590876	0.256346166614155	0.25442863555211	0.108145226534906	-0.170776119054526	0.204816701187472	-0.0392494571751526
O	Grade II	Male	34	2175	0	Mutant	Codel	Methylated	-0.202700770374994	-0.054207267512171	0.0419854804689806	0.0886393710192916	0.278622295323774	0.241345537394222	0.372574387283724	0.186610027529789	0.253892565926823	0.0356885489819055	-0.120049172399024	0.111120694046124	-0.070186189609506	0.267816984911219	-0.00236361080954935	-0.140361919288709	-0.00379545942493808	-0.0265027499622106	0.439245991811643	0.212874031376044	0.0104714064258258	-0.332250481620529	0.334403352330841	0.0393735855845699	0.165732273778997	0.0360314004550807	-0.115193284100211	0.0945234873479075	-0.203535513631553	-0.0551788937591478	0.04101049320452	0.0877928256366828	0.277686967397259	0.240269815522863	0.371594472733157	0.185645285594235	0.252905250716712	0.0345924731058798	-0.121114116078202	0.110182136163269	-0.0710183352818918
GBM	Grade IV	Female	60	477	1	Wildtype	Non-codel	Methylated	-0.256065634140372	0.0656860629882212	0.0616884603578491	0.217576950976022	0.283422787808653	0.301422506549494	0.483190584990291	0.355101375529049	0.198170200674707	0.180815426875249	-0.19187630221525	0.230665201676694	0.0435701684111541	0.40117382069382	0.0964436546907996	-0.0242442568302113	0.330669512561156	0.083871082211801	0.420019918726307	0.359047267091392	0.154155734880539	-0.245731865345885	0.395017425127235	0.259110471888976	0.26283499926658	0.13702355046153	-0.0441067288718912	0.181944545232342	-0.256984841552604	0.0645934772511838	0.0606017306794094	0.216671001231576	0.282419967101198	0.300393833834511	0.482173947176108	0.354101891678277	0.197134144827383	0.179787641542519	-0.192918926632817	0.229683944686816	0.0427229106464849
OA	Grade II	Male	41	447	0	Mutant	Non-codel	Methylated	-0.174858478627988	0.00599581199684642	0.0207891710854469	0.158846061916464	0.293988559939051	0.244430018936781	0.384853522176505	0.172651678632041	0.238437220701617	0.0449488383194741	-0.11856627808448	0.0912116695222179	-0.0512465172754983	0.30658266883113	0.0083019798274275	-0.0897833350704608	0.0555457422204175	0.00307170991387862	0.424801272780082	0.292748088102871	0.0466878405416595	-0.297752796670684	0.355868216361492	0.0322914076506538	0.192433572239997	0.0567863823085611	-0.0751978465648262	0.122364215720022	-0.175693533258819	0.00495384881564385	0.0199841866197722	0.158014203415099	0.292991841597983	0.243408322328786	0.383871195524916	0.17171248439166	0.237436289131196	0.0438623797790798	-0.119656026834086	0.0902691527480651	-0.0520305431068387
O	Grade II	Male	59	1335	0	Mutant	Codel	Methylated	-0.252178830307358	-0.0956290413786527	0.06049943225252	0.100817590955594	0.235005491596511	0.239983044184967	0.355175673990128	0.200619889326811	0.297065314018793	0.0306606023423238	-0.114626407514589	0.090154885675803	-0.110634747070643	0.313407697174769	-0.0195215701901105	-0.0885170796562945	0.0515213413376647	-0.0283571105213427	0.401430295690217	0.200826518353035	-0.0198743010536599	-0.187261568051418	0.352501171032971	0.0463700590151145	0.155132166512176	0.0543002299303088	-0.105624297348852	0.0570723707050958	-0.253153218842898	-0.0967091220389032	0.0594221727373978	0.0999372710823569	0.234011345314576	0.238954184781348	0.354136313187176	0.199620760781346	0.29615170686622	0.029562773765812	-0.115768327558136	0.0891493544262091	-0.111628947105873
GBM	Grade IV	Female	69	219	0	Wildtype	Non-codel	Unmethylated	-0.200229196952118	0.0314989097715202	0.0951255877246495	0.299134255083224	0.279172712407646	0.356417651628827	0.528351649640322	0.341690009543213	0.210782770645321	0.229879332222375	-0.177322599693833	0.263143002697956	0.0451774997902842	0.383612055022903	0.179393656843586	0.0684543572737769	0.439949527909022	0.0122123663378466	0.45296953571328	0.354591999910567	0.143509841109975	-0.251249009237665	0.400330388579353	0.263696311771726	0.277644946356857	0.187746340870622	-0.047332859257926	0.110835378872963	-0.201228135341805	0.0303804686623979	0.0940448755519063	0.298296347328385	0.278154295753963	0.35541207635969	0.527330887964043	0.340700843031508	0.20974063764888	0.228863785238813	-0.17847933023671	0.262153178267932	0.0442453667144926
AA	Grade III	Male	36	2508	0	Mutant	Non-codel	Methylated	-0.149817455176521	-0.00191446505747858	0.0573231004605443	0.192304227638696	0.29702878124834	0.277835914127638	0.405772066023859	0.203090904829529	0.295708018287644	0.153939953339556	0.028301614742574	0.11337721267957	0.0155084148044366	0.328029025763774	0.0704929033914813	0.106160310395187	0.223389444539058	0.00538141445124847	0.43858824105913	0.323127991739613	0.0962444596348858	-0.287342135450963	0.38966685176469	0.131372293626794	0.255331225351977	0.107727649913059	-0.0430595895532597	0.0559007946397515	-0.150741030072849	-0.00292649212225284	0.0563093783792476	0.191532933382331	0.296067078072351	0.276799678693572	0.404776867293204	0.202124273659677	0.294712283468954	0.152909161790475	0.0273148167277399	0.112408550551194	0.014634568752159
O	Grade II	Female	35	2337	0	Mutant	Codel	Methylated	-0.223708276059433	-0.116307998034722	-0.0306440999140911	0.0467278897930491	0.252250242587918	0.318402442435772	0.298372947344146	0.143514044162733	0.208519295500159	-0.0573848266361431	-0.180856478978241	0.0511817239659623	-0.129638810117387	0.258982167843763	-0.0706484261989677	-0.206822382772786	-0.139344775979398	-0.0378587994677144	0.441426108254182	0.170803634742937	-0.0601885263223463	-0.38488445003868	0.332294278253831	-0.0382729809790311	0.127709529871504	0.0314216857851737	-0.130061318504692	0.0503228933580411	-0.224589535074462	-0.117351201013735	-0.0315858428356096	0.045944583032185	0.251259077582606	0.317338481394507	0.297396093488498	0.142587527634922	0.207607885648147	-0.0585264457230233	-0.181956045898859	0.0502568634813415	-0.130439384916263
GBM	Grade IV	Male	59	462	1	Wildtype	Non-codel	Unmethylated	-0.171534777104774	-0.00403854791460583	0.0205622567475326	0.206341674709857	0.252273096933767	0.355424209676048	0.416996064481245	0.224697065869517	0.247161190488279	0.125394836685427	-0.225261008730891	0.202829288776155	0.0107775354644449	0.324484786632518	0.00677629442142214	-0.156990227179929	0.0831271106504799	0.0321267333340298	0.418510952718949	0.305418205359652	0.10453419158058	-0.273713678233563	0.37579066954098	0.0245231399593514	0.198679308241749	0.12022767854093	-0.0999421032086664	0.174171278685102	-0.172446264380098	-0.00511593030635133	0.0195247829546941	0.205575296904407	0.251261184446522	0.354409050455954	0.415997606948853	0.223711875913056	0.246150465043574	0.124383750482887	-0.22642519122363	0.201960266097031	0.00994652685166481
O	Grade II	Female	26	222	0	Wildtype	Non-codel	Unmethylated	-0.264174581216615	-0.163178974984189	-0.0373884168159196	0.09161743893208	0.207798244593973	0.298756948142843	0.319017455411364	0.127573755142267	0.191598791459987	-0.102611655516108	-0.155583495515825	0.0380103720596333	-0.131629812967737	0.303119477146239	-0.0604667605211373	-0.166537626011876	-0.152210266412672	-0.115123707449761	0.397838481755686	0.202475283047661	-0.0689706046965807	-0.384948103981563	0.318806657092588	-0.0324688744257969	0.150188950247551	0.0659383344289429	-0.095011183200521	0.0903282398703939	-0.265054381678774	-0.164282265752428	-0.0383132279999516	0.0909905206395248	0.206858971253545	0.297736161865271	0.317977894458223	0.126660739352182	0.190673527019486	-0.103725386237668	-0.156664846905089	0.0371395472460067	-0.132497522455117
O	Grade II	Male	28	459	0	Mutant	Codel	Methylated	-0.166321674921335	0.0759267983797206	0.0466979754223983	0.158326461380948	0.254597763930416	0.297405856998014	0.434181492684279	0.244868089246061	0.268228752331398	0.140418570524803	-0.131535850208208	0.171294954264253	-0.00512050321551693	0.328172901968741	0.056569546146165	-0.109903800256272	0.190506760161652	0.0440433308242777	0.443404410497034	0.269173821692189	0.0464662253086635	-0.270924382066798	0.356360217548238	0.141125938777952	0.228193507273319	0.0894325470857248	-0.0743737554381745	0.169894554453308	-0.167188001136579	0.074854108281331	0.0456345968613186	0.157464662810521	0.253626442262184	0.296342462715206	0.43318511820882	0.243919726662879	0.267210957655654	0.139373790428244	-0.132682883836745	0.170328259559243	-0.00603075245631866
GBM	Grade IV	Male	60	171	1	Wildtype	Non-codel	NA	-0.187479449167768	0.128961606751761	0.036975507017014	0.265430165901325	0.266663912956542	0.338281230841652	0.496096216446927	0.304080067750304	0.236078541734739	0.179704582782972	-0.0503027526235239	0.20689191033291	0.02709819457527	0.342436147518825	0.119657585011664	0.0158157503210389	0.364325696857401	0.0525507766533682	0.443199295417988	0.330611753073766	0.125671755604724	-0.258029449356703	0.383885067687824	0.200802998773775	0.278554186663651	0.143864259971554	-0.100027377865766	0.15263411208427	-0.18841755202117	0.127916477659865	0.0359305034511725	0.264574438671309	0.265657958817867	0.337211666746777	0.495098637581379	0.303103522751416	0.235028420459727	0.178684629806829	-0.0514115714256365	0.205962393918946	0.0262137452574973
GBM	Grade IV	Male	71	339	1	Wildtype	Non-codel	Unmethylated	-0.205106231153329	0.036802026104399	0.0518843066294747	0.168390993203257	0.286507952993714	0.337636552744305	0.447091268913089	0.211394158286379	0.312322454039058	0.168323584864532	-0.110925734440817	0.20003327971805	0.0231896438807131	0.332455141665391	0.00711520598314928	-0.0814235741319272	0.109170385482124	0.0214309782887964	0.401399675074159	0.317136653267696	0.109013577279354	-0.262782040910968	0.390397301222561	0.126970063772814	0.228936499272187	0.0981032846381729	-0.0643114990762625	0.20375076739454	-0.2061652286936	0.0357217979654386	0.0508217981286208	0.167562742029878	0.285482540704862	0.336605756546786	0.446086324119023	0.210401227902676	0.311326380645845	0.167306696895773	-0.112039179058933	0.19906153476151	0.022348321135675
NA	NA	NA	NA	NA	NA	Mutant	Codel	Methylated	-0.211843798238507	-0.0206830641657631	0.0703002865258375	0.148608516762714	0.30563211731326	0.28048417433063	0.367184931832088	0.188961633301726	0.232554706404248	0.155478825837993	-0.182496854822847	0.15460850055622	-0.075108230051212	0.25949068012435	-0.0179584708982443	-0.182198888302715	0.040530724058427	-0.0438700650713532	0.458251687909963	0.204172932547484	-0.00432709583813973	-0.311828251618935	0.358765889112206	0.0452962639666979	0.183748778521757	0.0162055728673943	-0.0872666712788433	0.0872743687443393	-0.212820954942675	-0.0216931448590625	0.0692921039091832	0.14783501149324	0.304707639132801	0.279401062004532	0.366180144854108	0.188083394770473	0.231575168538031	0.154447332510122	-0.183669955258683	0.153649718794401	-0.0760050298644381
GBM	Grade IV	Male	51	6	1	Wildtype	Non-codel	Unmethylated	-0.277941263595144	0.118798604388673	0.000712333250385854	0.144102623547977	0.276000040065105	0.293704380975914	0.409485714770584	0.21264962800128	0.254901573258011	0.0440952760334066	-0.11874225172015	0.213382675822089	-0.131347979775288	0.319365656999282	-0.0778890864991395	-0.124370385649278	-0.0317155818112539	0.0343447019777064	0.404349715674161	0.219651752335599	0.0417079466661439	-0.32857598914601	0.336878230541718	-0.0391198041088504	0.154844484884805	0.0746696106266526	-0.114377957455403	0.194049195959297	-0.278890812283115	0.117786686238536	-0.000298461549889891	0.143280165014279	0.275003234088483	0.292661680111074	0.408484382411976	0.211695136000183	0.253931526569508	0.0430397586274927	-0.119760617920981	0.212579185053067	-0.132102664357419
NA	NA	NA	NA	NA	NA	Mutant	Codel	Methylated	-0.236243943544827	-0.0789337913662369	0.0313865898667717	0.0574848886707436	0.261223125560952	0.308700470754204	0.354545947050552	0.178014450145806	0.175699100263047	-0.0129888470679414	-0.134624102724995	0.110372643098753	-0.0688612679227699	0.288386163266682	-0.103089201795844	-0.23494483703463	-0.100855451392804	-0.0316162745406293	0.426671171476963	0.202440768509412	-0.00890448996608122	-0.338195107374459	0.353443262511233	0.0106241466716256	0.130680647481417	-0.0153945217145462	-0.108222985826783	0.110504161995015	-0.237237659448079	-0.0800156252511893	0.0304237114725984	0.0566682490273929	0.260260352265019	0.307650784006856	0.353563962623593	0.177072389165557	0.17469305798013	-0.0141156970895877	-0.135742176188806	0.109418071974781	-0.0697900280115931
O	Grade II	Female	29	1338	0	Mutant	Codel	Methylated	-0.203551686432793	-0.0380801503914554	0.0502687475616966	0.11629644467601	0.257854794152381	0.346773796909079	0.369816884125636	0.15022500105079	0.25037849225149	0.0765617905159739	-0.167149641793485	0.0899252677455522	-0.0668560195865409	0.303933245418234	-0.0100570994595175	-0.176854732947535	0.00616770236142463	-0.0590352743957433	0.448470174043352	0.232663055250369	-0.0198143420496722	-0.372571664073299	0.342901410316964	0.0472157975742123	0.187499799548441	0.0510348437675056	-0.0856437771265691	0.103466428387493	-0.204514431484353	-0.0391618619627924	0.0491966116421126	0.115439288687458	0.256885031883308	0.34573688937115	0.368789301778078	0.14925277077783	0.24943914430222	0.0754940782425968	-0.16815950680135	0.0889089390042484	-0.0678229319713191
A	Grade II	Male	32	705	0	Mutant	Non-codel	Methylated	-0.262058453599252	-0.0904559253615544	0.0103383668479648	0.100804405569853	0.285458875198096	0.286134522208498	0.356212345923422	0.132078820952651	0.22965355084875	-0.0242533936251011	-0.18302909759589	0.0956337965512864	-0.14930398409247	0.291865751460467	-0.0288144824529231	-0.152155466744197	-0.0703541606920015	-0.0504528273413099	0.438098257656984	0.188901347098671	-0.0458469710614239	-0.372998671323963	0.329329349553773	0.00632635844993532	0.158410213657205	0.0265162283373089	-0.137308763618563	0.0626783000938415	-0.263013583347314	-0.0915053083019106	0.00945528409640011	0.100076274733939	0.284497146279086	0.285088833625111	0.355237424358317	0.131146491509383	0.228657987570501	-0.0253671118220493	-0.184104982370423	0.0947060029985121	-0.150112136181327
A	Grade II	Male	36	192	0	Mutant	Non-codel	Unmethylated	-0.0997762682237177	0.0650949057296474	0.0928707975426029	0.232974352184547	0.253116523902223	0.313463532385213	0.434574854608343	0.268320007414676	0.300146064218266	0.210139868943954	-0.0511833579308572	0.168338892794799	0.0533914380197629	0.370103411129322	0.136786312345135	0.022792375936309	0.340837593583442	0.075749504811839	0.446978053373724	0.30368437664645	0.0596537023792167	-0.22980882637201	0.348865743588019	0.158314280289984	0.270488664776814	0.119396928519394	-0.0558927946666957	0.13701912985163	-0.100684221779713	0.0640074773471031	0.091781545833771	0.232095481937306	0.252127615065811	0.312404449483614	0.433567476440482	0.267312189683275	0.299137363316377	0.209173821969236	-0.0523066507405506	0.167416832170801	0.0524220068312605
A	Grade II	Male	24	3	0	Mutant	Non-codel	Methylated	-0.206539869147571	-0.100977332825543	-0.0438765516493481	0.0943883445587634	0.265871482231999	0.314254788030607	0.341237129470334	0.147956705749245	0.232568466134206	-0.0290205431509651	-0.194231451959097	0.0787635901895945	-0.107439712428099	0.298648107568406	-0.0682110034155057	-0.207470339407545	-0.103734398868698	0.00844752796088938	0.406005967962299	0.206718235351054	-0.0378651719369845	-0.378651892616438	0.345295977622789	-0.0265683899158427	0.152921308146542	0.029413476203599	-0.122605375456809	0.106876071480179	-0.207493598071031	-0.1020646056944	-0.0447518680570097	0.0936569106875656	0.264913826549434	0.313219360543665	0.34022661990384	0.147024390681202	0.231601236001165	-0.0301189479413044	-0.195275130411866	0.0778743123388825	-0.108396522674932
AO	Grade III	Female	37	3	0	Mutant	Codel	Methylated	-0.173777750595351	0.0564341084986905	0.0411734150124958	0.145983087617353	0.277834501009408	0.270745122283909	0.400012922684162	0.24268578222508	0.239671024620998	0.152411845767306	-0.204977611861968	0.155773595811994	-0.0270739585879941	0.294505474245953	0.0472441872598998	-0.18893349786141	0.118293836480253	0.019668200724429	0.447150954604665	0.266575115797372	0.00409411428666255	-0.340687223528381	0.352216692011283	0.138424281911671	0.206388391704322	0.0523382026850698	-0.0982711081709109	0.151324681915722	-0.174815892138301	0.055373800933838	0.0401373138378638	0.145109862644786	0.276867453227184	0.269667966460858	0.399004907522313	0.241717088411872	0.238729404635993	0.151366319884851	-0.206015613744101	0.154848660618967	-0.027954093765437
O	Grade II	Male	31	603	0	Mutant	Codel	Methylated	-0.19592183920586	-0.00554424573337219	0.01290382604178	0.154218140292144	0.262871884125091	0.28408505040209	0.372885638539007	0.142278755199648	0.28747258476881	0.0627645381580445	-0.087652794243147	0.0904421002096233	-0.0322065332215981	0.278745410261741	0.0139775022528417	-0.0612782613135436	-0.0141682041835512	-0.0121087978299757	0.414498721743995	0.265827154637966	0.00645083908542178	-0.308601135451049	0.366612232887676	-0.0195986995898663	0.170303257008159	0.0616939588750602	-0.0949757551047544	0.0851157455511783	-0.196818134290845	-0.00657539310580736	0.0119174953109775	0.153453412929526	0.261944703545864	0.283039393557582	0.371924719021201	0.141289792068727	0.286495006228488	0.0617005582693156	-0.0886684043014241	0.0895382551393567	-0.0329859072173722
GBM	Grade IV	Male	73	324	1	Wildtype	Non-codel	NA	-0.156972842716756	0.0158235877322199	0.0446806684908528	0.213366030924895	0.280057413382312	0.3657736500819	0.484341328767552	0.276044516350169	0.223511093141388	0.188509850659439	-0.130253020720198	0.196461657040379	0.0759866804714577	0.330549347103637	0.053846365301629	-0.0320189178444657	0.267729027983388	0.0384271676851648	0.435832011402603	0.31674592043017	0.0931853885454166	-0.272257933921378	0.374095703491801	0.116339760560766	0.258167406403439	0.124024382791288	-0.0930227687217565	0.127732638249542	-0.157945378545561	0.014723812711682	0.0436171708336665	0.212548995274495	0.279047205968356	0.364730012513503	0.483336985616764	0.275108252401408	0.222473949608077	0.187460663839971	-0.131355461092791	0.195526653404468	0.075100250578217
GBM	Grade IV	Male	50	177	0	Wildtype	Non-codel	Unmethylated	-0.23807194742668	0.0334340117086362	0.0304593055631509	0.214001905888792	0.247702413967589	0.296714421673588	0.500298490621959	0.282424523312298	0.282342457040517	0.157446311358851	-0.178817340041553	0.234437017589627	0.0286350250452518	0.357813899560842	0.086362771271411	-0.0753833209100577	0.214247203557264	0.033014071750525	0.424685718087601	0.3059945141311	0.144151131146301	-0.218939746636944	0.394596012813262	0.1627026030249	0.264693488729273	0.121933717098628	-0.0669575401741842	0.154345566983055	-0.239062977686871	0.032358673128547	0.0293946062262714	0.213149394626909	0.246695955104382	0.295688678802312	0.499302697747201	0.281441628171035	0.281315226629417	0.15644256217354	-0.179954267308384	0.233509780010604	0.0277542296637376
NA	NA	NA	NA	NA	NA	Mutant	Non-codel	Methylated	-0.213853353293296	-0.0463236713866401	0.0164172694962235	0.139484409554329	0.311700054609005	0.264439984388674	0.380876707981582	0.166369865942012	0.23119915900278	0.0563042761944146	-0.123149174908462	0.0997831864182313	-0.119275264514618	0.302361593135702	-0.051013566274321	-0.102436456560794	0.0840773249791456	0.00640046572127132	0.408530816141065	0.244528909129369	0.000422640285244013	-0.259147211307117	0.349847797436088	-0.0141665785429591	0.169039156003957	0.0410767435970499	-0.0810281374319357	0.0935601564964708	-0.214815946085935	-0.0473866454078573	0.0154726939036319	0.138671516987379	0.31074588560039	0.263375713523578	0.379870748068796	0.16540574806833	0.230228152799747	0.0552436295665336	-0.124309365250426	0.0988674718324351	-0.120241977104155
AO	Grade III	Female	74	180	0	Mutant	Codel	Methylated	-0.24415237409752	-0.0892101614685955	0.0503537163582709	0.0890749782645814	0.270966266425601	0.292636287748637	0.375916168693146	0.182430388541654	0.183942134189206	-0.0184603412269252	-0.166584452938241	0.100922694764329	-0.0591466933844301	0.279146066201328	-0.0914843231997861	-0.253886731482824	-0.0692514709266208	-0.063492247334815	0.430814550430201	0.196804571061699	-0.0300302732136919	-0.350967934533709	0.355005353582533	0.00109371970049751	0.139853623861443	0.00580674769930464	-0.120964301910431	0.0865389969921941	-0.2450858667676	-0.0902793895774658	0.0493664682301035	0.0882270345059512	0.270010979670977	0.291567785857904	0.37491969334792	0.181474435715302	0.18293168758952	-0.0195812016851642	-0.167747677625429	0.099961020189871	-0.0599990288191398
O	Grade II	Male	38	138	0	Mutant	Codel	Methylated	-0.193313542314914	-0.0592347813757353	0.00487514555375087	0.0889870070538978	0.24120148076764	0.339265147342208	0.347818909212397	0.14209617718056	0.269510360820179	0.0160965468939003	-0.184176216188944	0.0819805095152754	-0.0735363262260667	0.308769736814702	-0.030548236807147	-0.17340584923182	-0.0572119185133506	-0.0391426424460138	0.426176455141946	0.231165232030969	-0.0268601729300363	-0.33837476448513	0.341293028206268	-0.00874327377603293	0.180694047727979	0.0752808246928893	-0.0789452913357604	0.095373067210516	-0.194180265601853	-0.060286560317297	0.00386711908895969	0.0881880526986238	0.240230749399739	0.338204848957698	0.346806256015411	0.141132237515718	0.268544195733458	0.0150570449790081	-0.185251239258742	0.0810248858930676	-0.0743599614136786
O	Grade II	Male	40	2664	0	Mutant	Codel	Methylated	-0.182417665915373	-0.0314070346957549	0.0179567294137964	0.102226730160808	0.267474360001846	0.243424967025206	0.38419615619851	0.141431159011005	0.248721612262788	0.0853540223186206	-0.185409496571978	0.107513910899741	-0.0654781552524173	0.26362192607195	0.0142696189513741	-0.185774015984408	-0.0535688850737603	-0.0355625935344685	0.423335142235375	0.226739176798005	0.0107916040455842	-0.321825806352551	0.339868605803871	-0.0650964158472812	0.148327471853591	0.0516431564993284	-0.101073325215745	0.0958659965502704	-0.183269182670676	-0.0324124527946971	0.0172350026964521	0.10135894728185	0.266528911386862	0.242368898242543	0.383206598447696	0.140463565889942	0.247752029788304	0.0843186568736797	-0.18655429235411	0.106556689776391	-0.0662953466406195
GBM	Grade IV	Male	67	264	0	Wildtype	Non-codel	Unmethylated	-0.200576499063214	0.128236142295707	0.114525504377998	0.214504851643706	0.307317637296244	0.314392920088863	0.484898843556907	0.328067892523501	0.223680519889688	0.169339016669118	-0.203031690353368	0.345186301643389	0.0610133371089778	0.382890287876539	0.116518263221579	-0.0276456871201968	0.315653187205011	0.0486381851955575	0.41978797691513	0.31538783606748	0.113129753449592	-0.228169467670146	0.381228397098964	0.288027281725657	0.256638470827908	0.144248224508389	-0.0785285425022706	0.203485357361314	-0.201721678326303	0.127147181500148	0.113447040710839	0.213621627405828	0.306297959437847	0.313377007816672	0.483889945829803	0.327071735500858	0.222629736576013	0.168344942299246	-0.204227898239065	0.344197100087068	0.0600070871003772
GBM	Grade IV	Male	57	216	0	Wildtype	Non-codel	Unmethylated	-0.264146142761122	0.113375254761644	0.142321376673017	0.234677252053937	0.295876292591097	0.299647012287803	0.47329020504255	0.249281035644806	0.254680747992259	0.174896310210418	-0.113015216773206	0.289436212339924	0.0483324370899163	0.371637460380761	0.0640970914646106	0.036542945413142	0.335613824325051	0.0283450411234524	0.420875979474077	0.3217035399412	0.101075175892313	-0.262982514457255	0.340933621758292	0.267513368860842	0.251175094561729	0.159345130118705	-0.0895349902473193	0.176110352649582	-0.265195549471542	0.112282152051185	0.141255456152908	0.233811396793647	0.294877913814484	0.298637230912726	0.472280622553638	0.248290320751336	0.253660427876114	0.173891023335837	-0.114117094795988	0.28845639370292	0.0474027940858521
AO	Grade III	Female	28	234	0	Mutant	Codel	Methylated	-0.219274518928846	-0.0558227618739367	0.0991527982815693	0.106384199874486	0.274861982408874	0.34890460924347	0.405994559324734	0.207486246492391	0.218181030247128	0.117885744225316	-0.116324810344558	0.157921650341163	-0.092098676720513	0.255314901017362	-0.0507726961240351	-0.155601502005689	0.0330028710878487	-0.0340070069569582	0.460272072072133	0.220923679002041	0.0134027655399147	-0.297777925964839	0.341274268414216	0.0705296924900904	0.143460753903099	0.027661220691947	-0.100128263180279	0.0841291261210838	-0.220369099830359	-0.0569262053540234	0.098113377446302	0.105560024208907	0.273884195067496	0.347852190314239	0.404994371134093	0.206532953027585	0.217193992870798	0.116801302405521	-0.117444668617041	0.156973125514732	-0.0930273901332974
AA	Grade III	Female	46	366	0	Wildtype	Non-codel	Methylated	-0.185652025432839	-0.0045562023802175	0.0968264842881629	0.232077807297113	0.278259615065514	0.396142277411111	0.499058741330931	0.271048406390639	0.208579731375902	0.178888013025161	-0.15592170110997	0.247041911803018	0.0926700010694383	0.373211739002526	0.124474641457307	-0.0065916067233793	0.325062897617315	0.0187578035622597	0.455142721861728	0.339586363358807	0.138721379882281	-0.262781586181665	0.425565098326362	0.138989012657863	0.282939915099706	0.135029568966547	-0.0709909899632435	0.140680706956951	-0.186627760220512	-0.00566068222207277	0.0957573494937659	0.231235181640455	0.277262237444787	0.395136870047767	0.498065431717578	0.270085179232321	0.207601497050452	0.17786578752957	-0.157093005865078	0.246117502868783	0.0917487558920657
GBM	Grade IV	Male	63	483	1	Wildtype	Non-codel	Methylated	-0.219555705844275	0.0577936218432341	0.0563224884081542	0.164056424170696	0.268388906552141	0.317935316095133	0.43410394091568	0.267436555065433	0.242619586407465	0.0828698379112325	-0.217962127667916	0.209754604906126	-0.0371440661518231	0.316349499572645	-0.0405169060817146	-0.127831257887213	0.121984949249508	0.0166328744734227	0.427508477949455	0.251532088326091	0.0392222178507446	-0.319860316718743	0.382065737144784	0.0928798428278808	0.190676389802887	0.100048745404534	-0.112769965936155	0.157587353098063	-0.220468922899013	0.0567318412711455	0.0552615933559135	0.163218830288392	0.267420370156494	0.316882145298093	0.43308211736794	0.266460677006793	0.241627284939923	0.081805370531861	-0.219073403739153	0.208833073079873	-0.0379802757047222
AA	Grade III	Male	66	240	1	Wildtype	Non-codel	Unmethylated	-0.223149337019891	0.0735414708191762	0.0796253689358441	0.189697960570913	0.32620786950931	0.275032887810306	0.442641095797769	0.261483502719713	0.246238691115494	0.0826893123440059	-0.143770236638394	0.197427306744448	0.0363958046789819	0.317142177888729	0.0312684288755024	-0.0881899927600868	0.167696041210871	-0.0149772040663944	0.430425704642189	0.284166771989418	0.104803359608145	-0.294310568258021	0.384894904520469	-0.036304893025751	0.180548076432327	0.119227861894561	-0.0853498356431336	0.167105966461194	-0.224121409971698	0.0724502822747678	0.078564349708164	0.188836403168309	0.325235873530083	0.274009527670704	0.441631837576836	0.260520254744507	0.245230224891064	0.0816406212795416	-0.144843539724012	0.196539910590417	0.0355705680633161
NA	NA	NA	NA	NA	NA	NA	NA	Methylated	-0.193842200860537	-0.139791980880789	0.0106812260761186	0.0938319117180239	0.271410043449689	0.325080324674669	0.363861296012798	0.139370964489582	0.208072763164724	0.0286337452825927	-0.130029556944175	0.073563668172776	-0.064484887257978	0.292339860030806	-0.091030351532298	-0.180053056086824	-0.0904644903023521	-0.0160277627898852	0.413418550543631	0.230856725621215	0.0128910542295578	-0.343824604215611	0.341353344660933	-0.0816892792446842	0.116271212471696	0.0208136342101569	-0.106393951206562	0.0721386948419903	-0.194786036023069	-0.1408630877621	0.00991653683731126	0.0930703667218453	0.270486302391126	0.324018905251574	0.362898388972024	0.13847444879052	0.207216301367073	0.027587751453297	-0.131165703718293	0.0727333808807361	-0.0653383463571724
GBM	Grade IV	Female	76	108	1	Wildtype	Non-codel	Methylated	-0.268089952507162	-0.049167493468199	0.0625999185425259	0.213768486439988	0.306382928682515	0.312862996995225	0.472022602481386	0.262214148771663	0.16071843498246	0.0876738827810812	-0.227010872791731	0.221673074721053	-0.0457901838776369	0.325539193783594	0.00726302920352375	-0.120462483977576	0.175120780244963	-0.00364130590707143	0.43048096537046	0.29076748596079	0.0873042084927449	-0.31073035253195	0.402558024176314	0.184030061427689	0.225774809604794	0.0887246585051717	-0.0782824765024063	0.112640448319023	-0.268952839948891	-0.0502884259120958	0.061630605074449	0.212907441055667	0.305370062890819	0.311834482251743	0.471061586354052	0.261237554753623	0.159701485579638	0.0866224258029843	-0.228118773152247	0.220713653651946	-0.0466472280843765
OA	Grade II	Male	25	3153	1	Mutant	Non-codel	Unmethylated	-0.147393220291251	0.00110075595197254	0.0317258000263521	0.142829961462209	0.272372012770591	0.315522081874	0.432362831181192	0.244086967790567	0.293019227747978	0.138587983133507	-0.130197901388233	0.148595495463299	0.0339554959593318	0.349569221475649	0.0697469871145749	-0.0837316199934274	0.209778766415139	0.0389748079972143	0.446681104014396	0.308360947839655	0.0701704882813786	-0.290418929993022	0.373275215183289	0.145879937160078	0.259307167707923	0.104403284996341	-0.0883619987857196	0.128939712317076	-0.148404727375401	4.26621597782992e-05	0.0306871315187457	0.141950983976276	0.271384406385429	0.314471142133411	0.431364964079084	0.243126642337263	0.291982590509887	0.137600261054589	-0.131317248305615	0.147646216971227	0.0330532466250896
GBM	Grade IV	Male	49	759	1	Wildtype	Non-codel	NA	-0.17121640106929	-0.00526723830175589	0.0947333732331073	0.259706899128146	0.276891328379695	0.400975549643892	0.503770958053013	0.313997946175145	0.278028645349155	0.195234421148697	-0.147688228434755	0.278190342243831	0.0680501444170451	0.401556445595329	0.186964272580187	0.0883134996067458	0.46894505772758	-0.0409055610469549	0.448614081032827	0.400346096430532	0.137506092854874	-0.295882130182755	0.407770115051928	0.296351202830522	0.329788853638238	0.172441801858954	-0.0788706090666453	0.10182250554631	-0.172181130961835	-0.0063671759529934	0.0936606413153066	0.258877187879776	0.275899606312538	0.399932431459483	0.502759710329301	0.313001673457296	0.276985779436742	0.19425613615218	-0.148844372022024	0.277224054419534	0.0671995032421804
AA	Grade III	Female	44	1317	1	Mutant	Non-codel	Unmethylated	-0.0967886073311628	0.0184129591937945	0.0487627526282601	0.170789709099088	0.279072306505221	0.298089135404305	0.381970938947636	0.244754235273806	0.237398774560607	0.161890241394438	-0.130543346432485	0.14609842875624	0.0652713314050157	0.330736004289183	0.0940726868231385	-0.0674049924128007	0.236978940195557	0.0398564784588948	0.464727921555859	0.31070112610064	0.0654241608546848	-0.295101984396525	0.354590528947866	0.0778162067720609	0.247844032766247	0.070861736470433	-0.107423283016722	0.125572033015517	-0.0977054927677722	0.0173310138997868	0.0477265605944481	0.169931242334401	0.278100157054278	0.297029982014431	0.380965491566217	0.243758116339753	0.236399479280585	0.160875200094689	-0.131639855724884	0.145205108693958	0.0644092200572854
AA	Grade III	Male	31	537	0	Mutant	Non-codel	Methylated	-0.0924670236558254	-0.0493652025072714	0.0708765332972891	0.182104808246339	0.282465560130925	0.252548435306664	0.41513345939269	0.230280977858232	0.233647468485093	0.18202859013556	-0.124813926579104	0.13349275282035	0.112476036081521	0.354512809899711	0.103258520903708	-0.0737017202135394	0.273404804939985	0.0283507240808805	0.453183140355908	0.350550013416821	0.0769842271518181	-0.309762286178205	0.376094660861848	0.109810939748567	0.240049235162573	0.106967233818243	-0.0600061773015647	0.102083696827183	-0.0933777392218879	-0.0504520241299268	0.0698274622569289	0.181265873683734	0.281484722859186	0.251484813376205	0.414132434580335	0.229327956937578	0.232697160774199	0.181014104752567	-0.125918624338055	0.132535019578798	0.111587893729726
AO	Grade III	Male	51	639	1	Mutant	Codel	Methylated	-0.241989548333366	-0.0921933800517359	-0.00309855465612798	0.078902263262834	0.265245555897621	0.252404839426861	0.391556778241846	0.138755747866853	0.286677166454536	0.0707721037981543	-0.228497521699441	0.0675514805981938	-0.10798606460683	0.318700505809229	-0.0228248067987996	-0.210514337182058	-0.0354265558441344	-0.0295204773729936	0.400688047678769	0.207530854491039	0.00348556855057172	-0.352745368101492	0.345748664748504	0.0100272379512929	0.139380917998104	0.0607018439156116	-0.0963245157435353	0.0769483145556219	-0.2428499583261	-0.0932428064711343	-0.0040300128717542	0.0780940599018202	0.264265449513258	0.251331431656786	0.390555862383025	0.137809642197228	0.285700662398583	0.0697317056382892	-0.229625853654999	0.0666183004519036	-0.108829904551137
O	Grade II	Female	33	1311	0	Mutant	Non-codel	Unmethylated	-0.211009116379711	-0.0728240928671446	0.015217199382522	0.11328977725798	0.283587829890096	0.287104308596735	0.356938469669472	0.139565127684258	0.237140100342265	0.0030474940130939	-0.149601438801533	0.0992600918663902	-0.0819692438133407	0.297259024340495	-0.0180540922889168	-0.194450206137319	-0.0355237101341551	-0.0313120122746204	0.433022462790093	0.226588293659046	-0.0292645507042462	-0.345574561661784	0.334034695635738	-0.025842550055754	0.168131858993894	0.0715340286931424	-0.0967716215949352	0.109821659463209	-0.211812004874405	-0.0738701328065665	0.0143382472286167	0.112528458927456	0.282675232260136	0.28608680738145	0.355923828454698	0.138610561392855	0.236221370829063	0.00196098294589234	-0.150686531661583	0.0983726992989346	-0.0827740423019807
O	Grade II	Male	56	9	0	Mutant	Codel	Methylated	-0.168562506141582	-0.0966313771095159	-0.0190203214146248	0.0533268109211441	0.256658794639146	0.307424042348358	0.350014990645178	0.136351672418813	0.246590753796055	0.0113382473753915	-0.224313290593973	0.0781695552236882	-0.102422992672352	0.264603067156726	-0.0384660617289805	-0.243690759056041	-0.122444482216724	-0.016685079477936	0.424228320472977	0.179206951443772	-0.0340886560675982	-0.336962931101529	0.314610110308546	-0.0258885123542761	0.117333241906397	0.028713187623287	-0.102887238455288	0.0814762437831254	-0.16940874251711	-0.097692383262402	-0.019859800130375	0.0524949110077838	0.255721285151154	0.306375446807702	0.349015039108596	0.13540156002723	0.245585934427526	0.0102612306978502	-0.225462368597654	0.0773369198093183	-0.103179853558312
AO	Grade III	Female	71	6	0	Wildtype	Non-codel	Methylated	-0.165680036516465	-0.0442861133129004	0.121350936797087	0.217538808977661	0.280488222839864	0.349523784965174	0.453125933980109	0.245564316995028	0.185572585771151	0.184204246555313	-0.194809120898259	0.204889029082592	0.027779702329507	0.329500268557536	0.0428990087693712	-0.0333705904678916	0.257294305239503	-0.00393582087347225	0.433347689663627	0.302270479269165	0.156701715866878	-0.219258000462809	0.410215153187725	0.0934914279842813	0.235049928090446	0.117082513040103	-0.038053576800547	0.121637124450107	-0.166837908834948	-0.045412904625425	0.120254542760658	0.216693720962458	0.279459650275894	0.348538338489956	0.452104538685409	0.244574240675018	0.184524883599009	0.183143003519372	-0.195993355199071	0.203942311266043	0.0267044767043605
A	Grade II	Male	41	576	0	Mutant	Non-codel	Methylated	-0.172912084345869	-0.0191928975076522	0.0569323493109091	0.152822818987682	0.277460350700812	0.271985627378412	0.393359391125731	0.204137289133514	0.248408128145137	0.0877143481611461	-0.119579589777528	0.115032507317949	-0.038548289888814	0.326241661550721	-0.0249984899400291	-0.119520472504221	0.0785174531070356	-0.0280043761515318	0.436805580633818	0.276570649875319	0.0373549348976269	-0.284416928119127	0.360374059072597	0.0171043388439798	0.16231721264375	0.0701182991226419	-0.111450303556387	0.111687867891262	-0.17391452231225	-0.0202381308460363	0.0558914168635275	0.15199135496069	0.276476302438054	0.270932920979019	0.392362177411999	0.203136369121104	0.247366601072304	0.0866553331181477	-0.120668133213252	0.114075336004592	-0.0394603159562935
AA	Grade III	Female	74	195	1	Wildtype	Non-codel	Methylated	-0.0571125878927941	0.0263320343727974	0.108118259190798	0.238440155107061	0.267706956080191	0.289419976642007	0.431133732759378	0.288162981853934	0.243611261479424	0.232903839230664	-0.12785625239346	0.190079526475211	0.163305071751043	0.366460257821381	0.0915629379873974	-0.0585680289336811	0.342166734485597	0.055820592532505	0.423055659015685	0.35673852790407	0.163569161432804	-0.264403206263489	0.397142446948693	0.222070506227088	0.285667425436319	0.169048591718883	-0.0443067031014067	0.172987520373001	-0.0581734788788303	0.0252047179281498	0.106988290996128	0.237568503660269	0.266685734927233	0.288353379329667	0.430105330318247	0.287193780915612	0.242603317387047	0.231953866335017	-0.129019569965441	0.189094593848309	0.162321536606724
AA	Grade III	Female	33	171	0	Mutant	Non-codel	Methylated	-0.251008270408181	-0.0553873246243913	0.0133435622273147	0.11629821056782	0.2863635174011	0.259020841000125	0.385421150439101	0.178882937522992	0.178662343747621	-0.0261944462091026	-0.122462755362807	0.116121111150138	-0.0646191375155746	0.314925807410307	-0.0413511899441576	-0.172667845619895	0.018524818752998	-0.00758119853378138	0.410598619919296	0.229139338254993	0.0233446133718264	-0.283565348589956	0.356870124153113	0.0447736651060713	0.158216074372289	0.0224468363431428	-0.123410645517288	0.112816827429853	-0.251845515267154	-0.0564221245087527	0.012551208671537	0.115487458757326	0.285394767031247	0.257971309990447	0.38445752478014	0.177941573635242	0.177709440636391	-0.0273218355544939	-0.123493359125671	0.115201419847529	-0.0654333586011888
NA	NA	NA	NA	NA	NA	Mutant	Codel	Methylated	-0.175345984299404	-0.0240778844381752	0.0225144184376241	0.0862313942674914	0.264957809587433	0.320021969487057	0.341243202577791	0.164950283174514	0.219406212217158	0.0208372866293148	-0.205613145889304	0.0841725883105008	-0.0759146462239812	0.25401783575887	-0.0316694453788331	-0.20432574042538	-0.0215062872487879	0.0227224759681372	0.444127159100551	0.203251853731463	-0.0213128066618498	-0.344583492777869	0.33714092155132	0.00328361053259251	0.169430161398762	0.0298925828755626	-0.0977002112562008	0.0902599649229987	-0.176303326401203	-0.0251052845724354	0.0215693004007373	0.0854550225321529	0.264000756378436	0.318967099757926	0.340223265799615	0.164002382336194	0.218376959161771	0.0197253411873634	-0.206724460878677	0.0831863699420526	-0.0766973671496144
A	Grade II	Female	42	624	0	Mutant	Non-codel	Methylated	-0.146823382051011	-0.068694476507584	0.00164169935295449	0.130288008203753	0.274728357643536	0.253075840340595	0.384203023241215	0.165872493835482	0.205552885892621	0.0459420971607496	-0.1643406467096	0.106304514166638	-0.0320604373464826	0.315986036744319	0.0224249763334544	-0.194434309309354	0.0385669000605125	0.00841556553739513	0.415809280779578	0.26332646173181	0.0118001195875237	-0.320170176065457	0.359619250482933	0.0346158476396606	0.190726158499733	0.0376691622335026	-0.100794340837221	0.0971041278898178	-0.147701871633531	-0.0697802243323924	0.000657258821049979	0.129483572843225	0.273777962566014	0.252027741871548	0.383225470348733	0.164989279985424	0.20457868932929	0.0448651679798375	-0.165422329656279	0.105353030328512	-0.032864195776266
GBM	Grade IV	Male	69	66	1	Wildtype	Non-codel	Methylated	-0.244535681650366	0.075375463283304	0.0720976507569246	0.213228726805308	0.287803999733525	0.363782946479432	0.494258841228082	0.315474411471516	0.223818952591788	0.154224724995373	-0.185953239345902	0.234796507899193	-0.0169421184124342	0.372109758158449	0.040926360046223	-0.0686263164881555	0.270798762485975	0.0274150871775386	0.424176311642739	0.28130824945107	0.121743724667447	-0.299076112874916	0.385255463982718	0.207663298080971	0.249464739705228	0.12951441153181	-0.0741400166507338	0.148191912912332	-0.245467920425172	0.0742736091717655	0.0710498866066563	0.212336401346194	0.286789975611654	0.362758722775376	0.493255370543218	0.314555937336871	0.222773074934116	0.153182188213628	-0.187128395703203	0.233832015730062	-0.0178138839675917
O	Grade II	Female	35	546	0	Mutant	Codel	Methylated	-0.210640787847294	-0.107817431415198	0.00364017130652772	0.0813833741521461	0.272880165446282	0.366879272400151	0.346352620702537	0.144690046540479	0.218587976684263	-0.00556922493743431	-0.211949856812455	0.0750534103648262	-0.0755237904898296	0.300086953850157	-0.067968608927933	-0.236734598441147	-0.0677993575021627	-0.0567157665125318	0.417789762502026	0.1893521621006	-0.00661271582138848	-0.362989126404053	0.360027837530207	-0.0121078326994687	0.13900550828474	0.0250868642085424	-0.0894175830550247	0.0674301395383713	-0.211642546054218	-0.108901242069779	0.00272733724408151	0.0806119516333229	0.271925440522548	0.365805944924115	0.345389531982507	0.14376872779709	0.217625724929567	-0.00661368670787317	-0.213113254886464	0.0741439232518786	-0.0762854913617321
AO	Grade III	Female	56	141	0	Mutant	Codel	Methylated	-0.199768914711484	-0.0769341025285611	0.044519940647744	0.12263174443442	0.281954278973592	0.33275555580756	0.35651584567787	0.172558431819289	0.196846005645229	0.0745921187331581	-0.201665170581258	0.1027335449383	-0.0518126771250929	0.290699802823577	0.00399660434778755	-0.196484692569762	0.0455040748193423	-0.0175908687982649	0.453017724515645	0.235052193674512	0.00489104053767904	-0.335682146575415	0.333634550731155	0.0281720387326002	0.192092093633352	0.0151048352673623	-0.0888798536524619	0.116734720394041	-0.200787293686091	-0.0780125131405602	0.0435921593793318	0.121869514861052	0.280987418288955	0.331750689788521	0.35549914445978	0.171600952474675	0.1958841723013	0.0735037729270859	-0.202834091946827	0.101800304525396	-0.0526461585615367
AO	Grade III	Female	55	426	0	Mutant	Codel	Methylated	-0.233211566231918	0.036892834643621	-0.0184823502621999	0.0633488320127083	0.237869939145335	0.238281362586454	0.319479824949353	0.144935243739527	0.21773664426137	0.0449572583425024	-0.209421833334851	0.113823240508212	-0.109814926920084	0.259921434314886	-0.0821246246512813	-0.196530802177002	-0.149351532986058	-0.0424549076814765	0.400902472079694	0.14695065456964	-0.060822177431996	-0.307013168830521	0.322735653065988	0.0307352561313917	0.121643400146734	-0.00997836910855268	-0.12026861360043	0.156480361020255	-0.234149821824016	0.0359197075803697	-0.0194140776971602	0.0625712919176585	0.236866541495456	0.237221910344241	0.318455811271616	0.14394766958214	0.21677584783227	0.0439233503718152	-0.210592882277964	0.112860848480088	-0.110770570629193
NA	NA	NA	NA	NA	NA	NA	NA	Methylated	-0.222420401776153	0.0440845982036514	-0.00644187221512581	0.156572430740359	0.273430122025236	0.300900530614264	0.382421005661368	0.155480931798432	0.243714901267046	0.044421818639749	-0.0932842292591697	0.0960246731581376	-0.093887638583167	0.309530568364595	-0.0152586909137014	-0.0595977697715028	0.00813667663518037	-0.0212252907057576	0.419297631691416	0.204413542423486	-0.00628482614041976	-0.364423428682819	0.343998747434914	0.00229993803283425	0.183984991611808	0.0487218598271444	-0.11374163410333	0.123373483737705	-0.223331670978635	0.04304837771226	-0.0074129862293571	0.155823029287715	0.272469848763422	0.299872755210659	0.381404037782003	0.154466473164644	0.242786306029181	0.0433739078405954	-0.0943376942005757	0.0950631151639479	-0.0947618184204254
AA	Grade III	Male	40	3	0	Mutant	Non-codel	Methylated	-0.225995133247806	-0.0206065081380639	0.0175749632478229	0.0511778926806326	0.24813339636947	0.196238767759039	0.354951722814018	0.153793594314176	0.228418922396088	0.0537867217852275	-0.193760773454625	0.0906393549226607	-0.0897994315571559	0.277119552356014	-0.0794186333341717	-0.252607939763279	-0.122331777942154	0.0327508553568687	0.412228551035515	0.195066051480607	-0.0554451777680865	-0.283315033734328	0.330189982822499	0.0498540766396275	0.137724995819378	-0.04441724546616	-0.102719919787832	0.121482298169983	-0.226952390742355	-0.0216334753805387	0.0166151994727114	0.0503906274830036	0.24720934235448	0.195189527956203	0.353939837042553	0.152849448899303	0.227451778185017	0.0527499742627524	-0.194853889622741	0.0897463223627253	-0.0907519415721502
NA	NA	NA	NA	NA	NA	Mutant	Codel	Methylated	-0.205032815175611	-0.0361501705946889	-0.00551873157231347	0.0880278109918419	0.269035281332707	0.33364765662487	0.376714600314293	0.149102582534273	0.250872744923234	0.0435838009196386	-0.196365109658667	0.101795821209874	-0.0840607659745881	0.270348512497627	-0.0713349721343151	-0.241552393785775	-0.0586089676588311	-0.013203385257848	0.430880894370388	0.196561863996396	-0.027027461679318	-0.32605316084575	0.335107403694612	0.0134677171500605	0.137648084949188	0.019495002859275	-0.106313673742569	0.085087865000288	-0.205896521696396	-0.0371536087967835	-0.006366036105596	0.0872414950757214	0.268056160453719	0.332584792078592	0.375756998513264	0.148135100478322	0.249889539472371	0.042499450724307	-0.197394733655697	0.100881501429077	-0.0848462635460987
AA	Grade III	Male	31	2115	0	Mutant	Non-codel	Methylated	-0.16787935871187	0.221891371978523	0.0473842442939441	0.171896873840822	0.285522967019814	0.320561606405021	0.477959399574158	0.249152412599483	0.264201500661137	0.197564588948377	-0.0123084050222354	0.136988035016611	-0.010253294481165	0.330948673772332	0.0325095197186521	0.0752401600112716	0.239061177683251	0.0700502459762498	0.414795312435124	0.371121309707194	0.103230991940156	-0.206850982024272	0.404643361231906	0.0950251226369058	0.232605212912035	0.137029453471745	-0.0674651400697181	0.221772962684083	-0.168941387740753	0.220829477016009	0.0463099023759905	0.171054216036445	0.28453600397037	0.319507836652261	0.476960642149379	0.248160508854516	0.263225020320078	0.196533068527268	-0.0133031381385726	0.136020794601979	-0.0112706933800959
AA	Grade III	Female	38	567	1	Mutant	Non-codel	Methylated	-0.183671534463155	0.0890995831358647	0.0133290373592825	0.14238566773973	0.274938999667374	0.261966919481969	0.390807075984843	0.175336851509799	0.252978775910933	0.101547075663165	-0.173980698102642	0.127491895076463	-0.0359949799924982	0.299187850383258	-0.0206424930462274	-0.0938511069036339	0.0500270757106801	0.0158147394342378	0.432280060602028	0.276379904349337	-0.00597526875852786	-0.319735985248856	0.359876271896639	0.0256351209181528	0.200063451606862	0.0439302131334072	-0.109190452413324	0.210773536502739	-0.184586920478893	0.088096589609149	0.0124004245580656	0.14156778984311	0.27395591878402	0.260911286645579	0.389805753440508	0.174351479270145	0.25205027039325	0.100503729523548	-0.175091396057791	0.126570461048317	-0.0368832740655554
AA	Grade III	Male	66	174	1	Wildtype	Non-codel	Methylated	-0.154683557815524	0.120891832095957	0.119325428336841	0.23841658740015	0.278493597351532	0.326473328358456	0.51196429237045	0.390827947772812	0.238758481082555	0.240824704924379	-0.0729567981282127	0.17742939149628	0.0821453633328504	0.389664039573262	0.12811579029077	0.0947640359688102	0.363694509588756	0.130833821597655	0.466711360754453	0.374735803464675	0.107013882622771	-0.276675529775062	0.406437743364079	0.240181345225085	0.282293040710603	0.182649508191088	-0.0462603406288833	0.166582006357321	-0.15573507442569	0.119801504518774	0.118213697088553	0.237606104563464	0.277489521988666	0.325445958061663	0.510946633187295	0.389843224162228	0.237716532024943	0.239823508553871	-0.0740069174722294	0.176491761533383	0.081195624828957
O	Grade II	Male	34	6	0	Mutant	Codel	Methylated	-0.195630375727005	-0.0524930508718614	0.0282591631365054	0.0538025738022587	0.273651861305232	0.266489213266267	0.329360528930336	0.164669088076589	0.245738429356026	-0.0541244754475558	-0.144892830762636	0.059047275701247	-0.103000885743722	0.293146119119758	-0.0641874051578135	-0.224478280066992	-0.12302965028564	-0.0530771362816938	0.412633617313304	0.147274790320522	-0.0591736006895846	-0.339523864964497	0.326452344704818	-0.0197512427365484	0.113100407701309	-0.0146677315613946	-0.140289320138148	0.1012572670909	-0.196558218535523	-0.0534810863238942	0.027299000250502	0.053050408230295	0.272710607223412	0.265441986887578	0.328355533456433	0.163715239929498	0.244733637391733	-0.0552486357563558	-0.146012455953867	0.0580666575207285	-0.103765287323817
OA	Grade II	Female	44	291	0	Mutant	Non-codel	Methylated	-0.221259666857205	-0.0814271745416119	0.0251266622092492	0.140328949858746	0.308002948286366	0.320025492693276	0.401447703253024	0.202610899910126	0.145774668240848	0.0965996372224616	-0.177944810951033	0.14352104849125	-0.0324374749597115	0.310763977681476	-0.0463137289677012	-0.139191373527146	0.0572242251705491	-0.0178871456540926	0.429666081198603	0.260395277096756	0.0451856906331247	-0.295437348763681	0.35813717909533	0.0082641926301693	0.155281498577672	0.0609357247787538	-0.118396995003562	0.117915001980232	-0.222023744073796	-0.0824975303162623	0.0241144357465966	0.139511606796399	0.307027204713197	0.319003914830738	0.400451529902323	0.201672544330622	0.144789590057633	0.0955184718787463	-0.179094628586824	0.142549283934568	-0.0332748892227302
AOA	Grade III	Female	53	324	0	Wildtype	Non-codel	Methylated	-0.142548887457478	0.0375765158659289	0.0561627731568692	0.193372624021358	0.273118143463616	0.365870533327927	0.433966990611233	0.224167799236212	0.235928467784735	0.137024070132946	-0.191374611108553	0.193204347101582	-0.00777644349647434	0.352944152910577	0.0544313686066702	-0.127905329509677	0.21276955619147	-0.0129272450973173	0.461464250947509	0.305813290073848	0.0824367107719563	-0.315591001170616	0.374277726623976	0.0763750302016047	0.241462189610779	0.133556615630128	-0.0705996509572045	0.162007703855951	-0.14358358528004	0.0365044246640562	0.0551229060875158	0.192572232421233	0.272098559648782	0.364840159219395	0.432944254510557	0.223191125943293	0.234961145346884	0.136005710397593	-0.192549354297631	0.192329876910815	-0.00874440338315241
NA	NA	NA	NA	NA	NA	NA	NA	Unmethylated	-0.308712557380216	0.0779161402058117	0.0391306487003539	0.287263156777497	0.299037988275839	0.333312498061696	0.534670280291989	0.423906501317589	0.259886578726924	0.224792261403808	-0.119290198265964	0.300205223953806	0.0713615847502239	0.403919068314107	0.154550703358023	0.059588648053689	0.453372076995951	0.0854458454877301	0.403410376297969	0.357967636739458	0.202104292631452	-0.221980089282792	0.432991504547987	0.397667223702243	0.283335320858013	0.215245150131619	-0.0421360115337344	0.152242784447354	-0.309732749261104	0.0768227167249853	0.0380562568450366	0.286404695530968	0.298052231071838	0.332322484887001	0.533653710582593	0.422894090354923	0.258844129581593	0.223791893666117	-0.120400027237671	0.299230439156237	0.0705265072442172
O	Grade II	Female	50	993	0	Mutant	Non-codel	Unmethylated	-0.185058003775035	-0.0434265760760614	0.031647374909274	0.152621166011437	0.303319015795117	0.26565131609088	0.391797055543702	0.18889684644072	0.218885631340592	0.0589720646692006	-0.147087864700941	0.0961024631924219	-0.0308338082809972	0.326167179718357	0.0616536081659583	-0.166558049152095	0.0848315279515339	-0.0113188716292611	0.429473292200086	0.236016283147014	0.0399736450669806	-0.284725289880809	0.360767361180643	0.0998201841240469	0.187138028055737	0.0559797267665265	-0.101511920143429	0.0944769868593966	-0.186002881689326	-0.0444472075150763	0.0307732776600039	0.15183055836196	0.302373906550261	0.264619958528635	0.390834662192123	0.187969496467111	0.217883578908754	0.0578944474731537	-0.148242189716975	0.0951775083975133	-0.0316801336760304
AO	Grade III	Female	51	429	0	Mutant	Codel	Methylated	-0.271595889456417	-0.0509262937722292	0.0477200758076411	0.051688971064053	0.252625379642117	0.298135145411216	0.371248907233678	0.171076617190761	0.201558018764165	0.00870290602387471	-0.163418050624639	0.129507910152423	-0.086893885350862	0.263651757029329	-0.133868081991596	-0.247114706051951	-0.120254742991323	-0.0455571737369738	0.373986317359495	0.148245387677903	-0.0557687704146396	-0.281320334889515	0.338913902166604	0.0372500569282685	0.103310935545652	-0.0262391869068762	-0.0707663892884944	0.066059499603807	-0.272691995396396	-0.0520415860731642	0.0466872521309518	0.0508155110558076	0.251649691627311	0.297105802274349	0.370264172053701	0.170177076317864	0.200667837978625	0.00764350443094794	-0.164524012163994	0.128578576765468	-0.0878537499666091
AA	Grade III	Female	24	6	0	Wildtype	Non-codel	Unmethylated	-0.0848589310190607	0.108280363408456	0.133714392221151	0.303603317469396	0.257222335747149	0.315863883850559	0.514422415311676	0.343061219326473	0.275791995855363	0.308022689158559	0.011705111179506	0.203605688018187	0.144608564138034	0.402418597874018	0.219096283529342	0.0921433241935453	0.475697448936815	0.103896681569329	0.478929889762013	0.390497848093044	0.12955516044401	-0.229790837596413	0.429630471020059	0.298957541914265	0.354888403611948	0.201470521727095	-0.0526944924174236	0.133271873311878	-0.0858510027452022	0.10719011062692	0.132599667925651	0.302777984010781	0.256206606373717	0.31484259678689	0.513395689559793	0.342072732188588	0.274798164822203	0.307065997778333	0.0106735575296712	0.202673652877531	0.143669354367224
O	Grade II	Male	27	NA	0	Mutant	Codel	Methylated	-0.214545069418245	-0.0827745526658015	0.0168474890319775	0.0625906929941379	0.274265525500815	0.359021664341945	0.364987975391216	0.146508749911052	0.233261237455871	-0.0483888534850648	-0.21080645011552	0.0739709840415983	-0.119467046126586	0.285561056195826	-0.0483502965574587	-0.249337293937256	-0.0943848447088067	-0.00477843848712341	0.44585038688629	0.199808658507218	-0.0249843851657457	-0.351989003863105	0.330865065876087	-0.0250681338110824	0.138165814246985	0.020373026247807	-0.101463728026661	0.0619215307962229	-0.215439380307378	-0.0838509210639933	0.0158797071451443	0.0618182160073566	0.273327335405644	0.357960440285132	0.364010676832219	0.145642571558319	0.232256361272597	-0.0494837119876241	-0.211958411504986	0.0730231286737535	-0.120275634291223
OA	Grade II	Male	31	1470	1	Mutant	Non-codel	Methylated	-0.1628821039676	-0.0128113602548463	0.0402870218412082	0.149463398035689	0.274204591182387	0.263667124532474	0.368297130014345	0.211915112495978	0.195397615690445	0.0137232167964497	-0.0960930769855892	0.125254162412367	-0.0795993225274703	0.31786374842346	0.0194799801702004	-0.109843143445761	0.13749622257643	0.0168170727634091	0.465775085121638	0.279443289196994	0.0728288181107914	-0.296213665764189	0.344561330698044	0.0452563164882315	0.2405430056949	0.0747274037798022	-0.113930682298987	0.101737894081137	-0.163896591206343	-0.0138828128559247	0.0392924374798281	0.148642110990338	0.27324833711142	0.262643886675067	0.367300627106427	0.210955849640072	0.19435183492739	0.0126390252706652	-0.097189845713711	0.124293814440392	-0.0805657868682155
O	Grade II	Female	58	117	0	Mutant	Codel	Methylated	-0.184723607538339	-0.0690892467912527	0.0294456450736428	0.106715646392415	0.277530838303591	0.361997403084709	0.403576899446529	0.142378778295659	0.230586263166903	0.0650438677503723	-0.15235522477956	0.0995575686645158	-0.0636990713812174	0.28833329983959	-0.00325344618052017	-0.194060675514074	-0.0163397624480879	-0.031824928689005	0.435180139027134	0.239878128604107	-0.00960253828563018	-0.279180100727906	0.346323267493044	-0.0316496934788516	0.147199521905881	0.0548628675835674	-0.0920077620761217	0.0902353616269533	-0.185646277957555	-0.0701211740022749	0.0285134316761946	0.105928349870242	0.276624917194712	0.360975105161341	0.402626641627274	0.141411158169841	0.229641420558563	0.0640055367388605	-0.15342605002837	0.0986295680494219	-0.0646218141374441
NA	NA	NA	NA	NA	NA	Mutant	Non-codel	Methylated	-0.135069125488291	-0.10340945369239	-0.00819956028977532	0.141882713345312	0.25033554396312	0.365152127382907	0.405178622939256	0.170400810368196	0.219739708303051	0.0525625438539698	-0.132060346381833	0.0976301572925184	-0.0722915320753616	0.322845235420326	0.0153112133303016	-0.109312199261169	0.0709929289318401	-0.0634243558400188	0.441635169181364	0.246366130364041	0.0130020234087796	-0.354658142967048	0.37030064401959	0.0365245258998065	0.1921309791748	0.111772564686711	-0.052648605546604	0.0960276518385812	-0.135916057433541	-0.104481117249903	-0.0091511274074594	0.141075822430439	0.24933314963799	0.364111488146895	0.404144925686507	0.169391262438491	0.218781163151235	0.0514863273028006	-0.133189315185269	0.0967065880334314	-0.0731881714204539
OA	Grade II	Male	29	402	0	Mutant	Non-codel	Methylated	-0.131007188250127	0.0141866295720109	0.0497985257105832	0.161559722365166	0.273704008880555	0.305647696525328	0.397859789849256	0.204829828513317	0.259347933151103	0.130432822083052	-0.0972039651452497	0.108326944084664	0.0130806194490005	0.321255996344849	0.056328939735832	-0.0405152761890452	0.146492657534556	0.0487299924689646	0.42153476728842	0.273443491106636	0.0174395084828834	-0.301234511774674	0.338883700335401	0.0852966919173971	0.218225490626729	0.0857668119453474	-0.0885296695519787	0.139076112424787	-0.132053360528665	0.0130650647954274	0.0487219565163613	0.160662109814031	0.27275062578815	0.304589628271995	0.396840951373273	0.203861036544647	0.258315655846799	0.129419094574846	-0.0983439993331884	0.107354878105678	0.0120971853391766
NA	NA	NA	NA	NA	NA	NA	NA	Methylated	-0.2396705188785	0.167601419450136	0.0488094238846801	0.1982860166996	0.274227902911629	0.298626943207941	0.441149501178649	0.243983095208004	0.21148215156715	0.12243896584643	-0.10865477289664	0.211947294429901	-0.00745882721196623	0.333278797858096	0.050068024140671	-0.0806384720453716	0.140464001138949	-0.00965257941000772	0.432308044791542	0.279497743441909	0.0556731132117839	-0.346806350687848	0.366072087068082	0.147778242324621	0.212117763436882	0.0928964770527328	-0.11325924233703	0.22497310990742	-0.24058513523381	0.16654615264974	0.0477477628173659	0.197450031837798	0.273239000746655	0.297588295989745	0.44015881741653	0.242984448621825	0.210538563179854	0.121442497737325	-0.109741745328865	0.210980184607526	-0.00838191561425058
AA	Grade III	Female	48	126	0	Mutant	Non-codel	Methylated	-0.124743763124505	-0.0724014818138724	0.00318665914865033	0.148909961429152	0.272311880330637	0.322589982337252	0.404859586329297	0.168892970281833	0.250895887110454	0.0988107387595632	-0.0612807790246252	0.120881155725682	-0.0138735197215085	0.336036947205156	-0.000648183534789112	-0.125933437276706	0.0406154788739571	-0.00908726059295115	0.447384857480378	0.245284716120938	0.018290012378996	-0.317036523014846	0.352606682419903	0.0321365368336224	0.18704256403137	0.0916219944945172	-0.065960877253311	0.0915094531648736	-0.125574892187778	-0.0734306881521806	0.0021925586839223	0.148126504522028	0.271324483700728	0.321557839541754	0.403841538140244	0.167915813518251	0.249955843612536	0.0977463237486143	-0.0622993654419103	0.11998402232069	-0.0146020831625813
O	Grade II	Male	32	2334	0	Mutant	Non-codel	Methylated	-0.210232438124234	0.0172312702556501	0.0404556263309705	0.185719920308677	0.296838938522055	0.242599249992394	0.430739163167582	0.23300093122981	0.227538755709052	0.143520271466298	-0.0875455584001222	0.12242976431828	0.0254860469109842	0.33554775430135	0.0245739762422959	-0.0681203106983905	0.170714845783159	0.000949228697505812	0.413681224909738	0.223957353871482	0.0124946959729794	-0.292524281196028	0.356203707190163	0.0960398778239278	0.184502816409688	0.0371344813257129	-0.0901196674640809	0.164182841689609	-0.211106477025311	0.016178553678097	0.0394680349366573	0.184879247757333	0.295874439689965	0.241574950034171	0.429720529058236	0.232031765766107	0.226533647836366	0.142466421392682	-0.088648320025304	0.121449435007456	0.0245759295335558
AOA	Grade III	Male	43	699	1	Mutant	Non-codel	Methylated	-0.189090695167226	0.00838093872377321	-0.0026232399226581	0.146549337045094	0.271105798838592	0.300979863335258	0.382735804287281	0.2049838105082	0.271442358832696	0.114415268012611	-0.159131258345875	0.105677191132828	-0.011787572287119	0.335887020130758	0.047950734076439	-0.0885351095562022	0.135494421470984	-0.0071600032077211	0.425547199016045	0.273164195107454	0.00398368218322381	-0.24807725039115	0.365420835221829	0.113017615931305	0.22356842145784	0.0775300391871324	-0.0720052267312351	0.122212223087876	-0.189975007910644	0.00733138673016731	-0.00358423496293883	0.14568736992092	0.270137455222084	0.299941303797523	0.381741723580972	0.203991628134764	0.270428330489325	0.1133937165276	-0.160303360151424	0.104736226431876	-0.012636918313648
NA	NA	NA	NA	NA	NA	NA	Non-codel	Methylated	-0.130590700868102	0.069614024961634	-0.00647451217686946	0.18304028619396	0.256811668997703	0.291977696464614	0.386551700331015	0.213545101362927	0.292102478573494	0.128826238352428	0.023193754534573	0.0921423852823282	0.00210556528838485	0.329915382762126	0.032762787456702	-0.113099336020325	0.150940302015795	0.0544023309187394	0.415827549822419	0.274463443848491	0.023505192599431	-0.337726143004682	0.337633450590211	0.0264091750921791	0.227764674549886	0.101576255732743	-0.107514746139083	0.151602135966	-0.131513344339824	0.0686002510621719	-0.00738688967040383	0.18222846701731	0.255819031567055	0.290938232088504	0.385567100325503	0.212568125506887	0.291104021750209	0.127815459241671	0.0222437673096117	0.0912408680826887	0.00116324375989326
GBM	Grade IV	Male	67	315	0	Wildtype	Non-codel	Unmethylated	-0.194969875844177	0.0640408754602967	0.133327551683192	0.211855251293669	0.328232095822164	0.324320913488777	0.428469873248494	0.197938845947949	0.251047349067507	0.148225886167538	-0.186182102255263	0.214701892970172	-0.000166324561434507	0.360429965015895	0.0701099846997421	-0.11866772169966	0.163763632053379	-0.0453867222458972	0.441891771491807	0.296716970186769	0.111350610660031	-0.336125075003295	0.380304907610251	0.0577232655024295	0.190595990324225	0.0676795786600779	-0.102605730536355	0.135529674761682	-0.195993628084347	0.0629489805996147	0.132283768430911	0.211032282440437	0.327211550738113	0.323287941363496	0.427454606098917	0.19696579386641	0.249991446292383	0.147217267483929	-0.187309279546665	0.21374608256726	-0.00107178598811832
NA	NA	NA	NA	NA	NA	Mutant	Non-codel	Methylated	-0.15744168485936	-0.0591600713131338	0.107865047137173	0.22410579885423	0.269168352736626	0.322649584923671	0.469503883821453	0.267839300097481	0.203417470545842	0.208687604193008	-0.149668511701874	0.153661392717991	0.0912143013834383	0.36499530750277	0.104031740714075	-0.0527968551914367	0.310165429425163	0.00594074323934923	0.445081958923223	0.355446671347792	0.107327416240036	-0.301539974971382	0.376731095697458	0.128965704997028	0.236428446047137	0.109850017680305	-0.0604764658861298	0.11729546536607	-0.158371434286676	-0.060271535005049	0.106792280315319	0.223267774238962	0.268160262019789	0.321589993790188	0.468499902143521	0.266926222534267	0.202398314524569	0.207679878119044	-0.150805405738894	0.152702039468635	0.0903829938481038
AA	Grade III	Female	62	1737	1	Mutant	Non-codel	Methylated	-0.180149375734642	-0.0449546511974988	-0.00119549278699545	0.134221838382392	0.269698837329831	0.255288591075462	0.367160344382768	0.167875061958194	0.239048711034144	0.0648104046165133	-0.112285827308232	0.0982638251247389	-0.0548078709676013	0.338899472742785	-0.0148481512746755	-0.125648889779714	0.021775005862865	0.0585799342510446	0.414653313931403	0.231923121337474	-0.0172695957954437	-0.335114100038555	0.335775223394	0.0526538171295087	0.192113529084403	0.0467656677695291	-0.0846544510555241	0.142943397835816	-0.180966694457241	-0.0459853804908964	-0.00187231698800457	0.133426782889276	0.268727879036171	0.254285995461191	0.366150422809173	0.166918704055725	0.238125619501472	0.0638080207669495	-0.113367765101347	0.0973831142650698	-0.0556029892087202
AA	Grade III	Female	59	279	0	Wildtype	Non-codel	Unmethylated	-0.228380014818575	-0.0373743747964135	0.0486010744870973	0.147863087301036	0.277383771394517	0.309671461477513	0.397993071095906	0.22939627224858	0.224528391131901	0.0962334265298924	-0.200584817355549	0.213353072690598	0.00619763589610255	0.311570745194027	-0.0347261327590781	-0.211461510970547	0.0299416243527096	0.0482971629354428	0.401017556252511	0.308737968668315	0.129001870823303	-0.270101231539291	0.370106415382426	-0.0170657092362465	0.215893544250651	0.117647653772876	-0.0982041919175092	0.133472707616244	-0.229290035167069	-0.0384815821319909	0.047538034452605	0.147069411292567	0.276393472799423	0.30865123453415	0.396977399707941	0.228403574400721	0.223548339152396	0.0951906895158451	-0.201687860563952	0.212481198170568	0.00533923151662742
O	Grade II	Male	50	306	0	Mutant	Codel	Methylated	-0.16685293320958	-0.0873903478909886	0.0263532043126876	0.111585323629532	0.275931610275485	0.369668498439132	0.391658597892882	0.166210717108082	0.206596958460061	0.0612050674751335	-0.213749764119934	0.107230445450702	-0.0554562592427576	0.288476208999229	-0.0457346561893438	-0.223974993712938	-0.0118159112749492	-0.0167981178650248	0.427621834003063	0.227242277896645	-0.00416627112873363	-0.32374853726585	0.346919032933267	0.0261298354377626	0.154487388028167	0.0361188684335434	-0.0686003121815194	0.0782453974712433	-0.167708212617589	-0.0884770780198697	0.0254028514804554	0.11079898492399	0.274984358401915	0.368614052861925	0.39066352047203	0.165357650042763	0.205595463518793	0.0601653938464686	-0.214912545504915	0.106283068799947	-0.0562035750768111
AOA	Grade III	Male	29	621	0	Mutant	Non-codel	Unmethylated	-0.114220492463001	0.0373324374185449	0.0278341378521503	0.140029962505387	0.265957798733637	0.270524730841303	0.398230233241745	0.177607180350362	0.274614710902205	0.114788212160395	-0.131548943410466	0.107355385374378	-0.000630218266732368	0.31704854780583	0.0426658963805663	-0.109597183595464	0.131799681961324	0.043842622880116	0.426701465652126	0.291081131092601	0.0462057112881562	-0.309565210375757	0.360665249280895	0.0670490985525801	0.228099880682346	0.0733743637851161	-0.0750743838955863	0.135884917840872	-0.115068273600395	0.0362449025355647	0.0267860135146817	0.1392055385749	0.264972040357332	0.26946715460844	0.397217663922486	0.17664452850846	0.273609371642894	0.113752417127622	-0.132696767781065	0.106432058700871	-0.00151959790769176
O	Grade II	Male	21	894	0	Mutant	Non-codel	Methylated	-0.148010420452563	-0.0910643160772392	0.0339985875746459	0.115870140706537	0.278285012660837	0.309771969678445	0.402679850411355	0.147056442872865	0.251561190239605	0.0642473644252951	-0.148427107737862	0.101764336614138	0.00487137905452321	0.317314569572318	0.0228071750139377	-0.143799613905052	0.0474964209036928	-0.0217812419396301	0.429832675343917	0.315011668531633	0.0455391390400231	-0.313545861143521	0.36114008258248	-0.00745676903103186	0.200844149942013	0.0821670019423398	-0.055657107476815	0.0974148735466251	-0.148987765793347	-0.0921608919139064	0.0330149547892152	0.115017568208255	0.277330508965112	0.308721914659795	0.401690462258861	0.1460655651725	0.250556242557227	0.0632078013422579	-0.14952027097015	0.100822846698119	0.00395170432711714
NA	NA	NA	NA	NA	NA	NA	NA	Methylated	-0.232573152271512	-0.0260590753794017	0.0526086649339736	0.0991685627177487	0.284058510078357	0.314818950470489	0.385607853145739	0.183118654820908	0.206664822071835	0.0490592721900141	-0.177234497529021	0.144227155819719	-0.103690989950555	0.269645310085707	-0.0495601457439418	-0.260564014009797	-0.0407353930772391	-0.0423392160573219	0.449908510246389	0.165412319295933	-0.0343287337127015	-0.300493199942108	0.331484342609712	0.0371186307113699	0.130220779456775	-0.0103953331383092	-0.111873375293736	0.121226444056682	-0.23351728444306	-0.0271574581700791	0.0516039579580385	0.0983919175006179	0.283088913902166	0.313765214522177	0.384600077705881	0.182176467869262	0.205674617557283	0.0479676228408952	-0.178384265721303	0.143247608632382	-0.104715422486281
AA	Grade III	Male	28	297	0	Mutant	Non-codel	Methylated	-0.167374819327618	0.00600397729282457	-0.0112461700794476	0.137443471258239	0.278886149486704	0.296814784945969	0.35656091426574	0.151841523880273	0.254216760815351	0.0146493038765483	-0.139040367671142	0.0893319344735217	-0.113845421832558	0.298479497710233	-0.00295064854888563	-0.13840652662916	0.0120028542339897	-0.0141878239529785	0.427450595235778	0.219791637723797	-0.00140251261397167	-0.341770322916213	0.340734858133029	0.0168586515331101	0.191549021663162	0.0481817415051047	-0.111098963283782	0.0957315976980004	-0.168257036401259	0.00499532978774286	-0.0121469502154324	0.13667000569766	0.277924338512517	0.295762705465062	0.355565948225687	0.150867179749174	0.253213689555808	0.0135588251138688	-0.14016559066583	0.0884244410776255	-0.114712849622149
GBM	Grade IV	Male	74	165	0	Wildtype	Non-codel	Unmethylated	-0.234317333812617	0.126837129634898	0.0285848575227076	0.176355813762459	0.268234087979399	0.2781623661854	0.461083998806175	0.261161579036167	0.226069011553709	0.127160271640317	-0.222543388153672	0.210174906043676	-0.0196090870011165	0.302062280453228	0.000884274899717584	-0.15667605040098	0.139079947144742	0.0793848684423194	0.415485307442265	0.267692961212431	0.0509663290422393	-0.331750071236237	0.359021040991248	0.0767355925105085	0.197664218553888	0.1061689721727	-0.116285619265054	0.192621241439545	-0.235197211435562	0.125810142360898	0.0275504670513785	0.175518683558113	0.26724393402589	0.277116642417152	0.460081696645374	0.260186847690989	0.225074170792502	0.126119586453362	-0.22365674189043	0.209313489349814	-0.020555439090209
AOA	Grade III	Male	51	90	0	Wildtype	Non-codel	Unmethylated	-0.236825560008014	0.0155670357152841	0.05435170503226	0.210471060015857	0.278503807471698	0.306040710861799	0.431052867701343	0.217409981212588	0.211837928085772	0.145784658894232	-0.203107275848671	0.218539737327519	0.0278138453196086	0.3145428008725	0.0277267405998185	-0.0870110218051262	0.174418157349356	0.0223573380009814	0.438017513344079	0.317266266649655	0.101573576754742	-0.277979137519038	0.397741604830528	0.0578013126806296	0.237792677899267	0.0998601589758596	-0.0842063433525759	0.142086985970611	-0.237827275378001	0.0145006278066633	0.0533229433094602	0.20964538072508	0.277502596263092	0.305046567302852	0.430052586908577	0.216454610766772	0.210825956330232	0.144739408684751	-0.204308637433334	0.217613338020126	0.0269668911688335
AOA	Grade III	Male	61	2346	0	Mutant	Non-codel	Methylated	-0.170444309419499	-0.0618430500923788	-0.00442918858814541	0.116434398006882	0.253914310752075	0.326090526544754	0.387502108033932	0.233720220954447	0.27831443260435	0.0144267725436136	-0.129175455599758	0.114104505462267	-0.0711061458780394	0.311489275417811	-0.0230549920136753	-0.129812303051474	0.0272403803975123	0.0303395294456374	0.422170662372639	0.238480161897567	0.00747716421335848	-0.29718216669413	0.336347021855568	0.0659228747644015	0.171937471544503	0.0795785737873643	-0.0842407360538318	0.155401466479775	-0.171249500380821	-0.0628998497255404	-0.00544208360232302	0.115623638051553	0.252900756585904	0.325062863798695	0.38649336521356	0.232733935050581	0.277289959931981	0.0133684150589327	-0.130298827164025	0.113199428877351	-0.0719722985418804
AA	Grade III	Female	48	1863	1	Mutant	Non-codel	Methylated	-0.196177462593108	-0.0851069383632434	0.0144049945969443	0.154736370652887	0.290440762614445	0.331581929584322	0.419315375199649	0.192394321783414	0.214902548988556	0.0734273705899368	-0.169306159563046	0.108185722592109	-0.0848821169160257	0.319308879147453	0.0242742293963292	-0.174857792668248	0.091095105584629	-0.00471556104920015	0.45003461284357	0.250974663553378	0.00225752735559034	-0.329306137360873	0.354221514965703	0.0861838525131451	0.209307159069562	0.0539562902970526	-0.0975680566296047	0.0734619032312449	-0.197148029915387	-0.0861487378581864	0.0135251201356615	0.153950024100732	0.289469650460869	0.330559197730188	0.418315778401599	0.191444493234808	0.213960107790173	0.0723729677757931	-0.17044978062359	0.107212931015778	-0.0857683090369679
A	Grade II	Male	38	2070	0	Mutant	Non-codel	Methylated	-0.154278142081395	-0.0331300923896378	0.0331406064552893	0.183109224624681	0.268267635538974	0.350880107352245	0.392846621515524	0.197128006556361	0.239989071334801	0.157231926323749	-0.073803486702732	0.128112187255855	0.00549639645933005	0.31609127562247	-0.00197007091816469	-0.014826360416212	0.165263710509759	0.0130753624532013	0.423342311386941	0.313213865968397	0.0332591230449505	-0.302619231418088	0.37716907370368	0.083317252027438	0.198848192833694	0.056974417346132	-0.0996918786225014	0.0676618266816242	-0.155202195186655	-0.0342016631386434	0.0321764875404874	0.182319739536151	0.267276216283753	0.349839595675605	0.391861645448417	0.196200069350354	0.238952075645891	0.156174329305734	-0.0748515249159294	0.12718864506652	0.00462673105510811
AO	Grade III	Female	61	897	0	Mutant	Codel	Methylated	-0.166079489675107	-0.0655581689958008	0.0497950104354063	0.130603022274385	0.286433543299981	0.311216198170469	0.424124080770128	0.17797084949692	0.200650290215229	0.0798010434358274	-0.138523422769845	0.115409415981294	-0.00298495692256426	0.303881390312149	-0.00259052987680959	-0.199376261196862	-0.00633170921737542	0.0312658105301629	0.439114531715308	0.262347973670553	0.00901858252246857	-0.335834360695008	0.341409640259735	0.0346759537437431	0.183931309083525	0.0960683245545107	-0.106131645630258	0.143966230362701	-0.167051833182386	-0.0666426715598339	0.048776473387112	0.129777698002732	0.285434888989403	0.310177812325582	0.423104682506999	0.17702992070886	0.199674597917386	0.0787308835932622	-0.139633634231859	0.114507077419163	-0.00395083920632694
AA	Grade III	Male	58	237	1	Wildtype	Non-codel	Unmethylated	-0.173269736583777	0.0147227933082054	0.00952098953175041	0.205316562834492	0.238311019838894	0.346016539019163	0.42928528979027	0.243614980044256	0.196310512269663	0.162027866763966	-0.175987866752999	0.170028658674395	0.0573426339759269	0.319067358073481	0.0568545849047252	-0.100823647256582	0.160704705469139	0.0177825468997237	0.438222873364664	0.310392198886078	0.109988690608792	-0.306952652065599	0.402390306298641	0.0811254602115406	0.206824825063396	0.123044893651654	-0.0434953227406019	0.152821221878692	-0.17418584809728	0.0136272279730934	0.00846592470322965	0.204503882197492	0.237294617656903	0.344978355991261	0.428286644883078	0.24261981723565	0.195309179428697	0.160989150542765	-0.177095111515785	0.169136221930257	0.0564934238488004
A	Grade II	Male	33	1887	1	Mutant	Non-codel	Methylated	-0.161604944616033	-0.0448691678852095	0.0832854407718393	0.180178611383662	0.28243940064115	0.285782061566099	0.478006483570273	0.31725668264212	0.192597688579246	0.16621309105605	-0.0779003951916606	0.174715796963503	0.0137503027058994	0.333308344014088	0.071394536956608	-0.132205693203302	0.226260945477572	0.124535810075959	0.42863543132495	0.302248757137448	0.12949197351584	-0.253457645380537	0.346575080195497	0.19559830025075	0.203792129288628	0.103783358656642	-0.0848660998233951	0.102388549530632	-0.162716289781389	-0.0460073669476531	0.0821857576039386	0.179296180388458	0.281441812613532	0.284748775436818	0.476983345037844	0.316252485823981	0.191543117915442	0.165199626955663	-0.0789752214004365	0.1737398039023	0.0127514242166981
A	Grade II	Female	62	108	0	Mutant	Non-codel	Methylated	-0.170377030822774	-0.0620255430603348	0.0496571509801354	0.178255975315789	0.295930110157779	0.343990765960695	0.423352239255334	0.252265973664021	0.218994411092392	0.144769009359214	-0.148259282517336	0.150930464866708	-0.0085225313301438	0.35522892912381	0.0718269084244291	-0.141542191752568	0.239096047281389	0.0608566652516721	0.441389032788481	0.262967332873154	0.0702106534009294	-0.319148232731772	0.351124399146897	0.143158986742079	0.208133547289121	0.11126753548654	-0.0938567251941785	0.0869716193488306	-0.171276721539165	-0.063123180181761	0.0486949951273639	0.177422139548515	0.294942116881029	0.342924010403495	0.422366331288855	0.251300579263943	0.21805468388112	0.143761563454421	-0.149415818178325	0.149960548026427	-0.00942786934766385
O	Grade II	Female	31	2622	1	Mutant	Non-codel	Methylated	-0.187075689636333	-0.0381702664412793	0.0331778244550785	0.132133812240628	0.289301560189945	0.276643293546265	0.386747267006325	0.223785070031384	0.181892153469376	0.122201511151524	0.00811346970352488	0.107550855309646	-0.0868369212037371	0.298222715175059	-0.0329448830396533	-0.0719445232727594	0.119063785947053	0.0279246921736649	0.409375033090901	0.276976583268174	0.0432111524836578	-0.248036290937111	0.375934305904391	0.0778570577194876	0.230689265976962	0.0864767688727583	-0.0986139876634935	0.127495157925158	-0.188039320379162	-0.0392372701954251	0.0321684349813404	0.13129545330081	0.288323748339433	0.275591425703975	0.385764769330286	0.222835475206598	0.18088909411012	0.12112772077147	0.00713592522779206	0.106578303854096	-0.0877858667801145
GBM	Grade IV	Male	80	264	1	Wildtype	Non-codel	Unmethylated	-0.195494879431742	0.056762148107372	0.128440238995429	0.263497453053118	0.290198375680978	0.411104234629301	0.484558464266359	0.31938813043666	0.24322206352346	0.226773023463246	-0.180482912018438	0.236458375606305	0.0731916053593562	0.360398074537015	0.127974598116341	-0.0226797169281324	0.33059714710358	0.0209478584258565	0.446785204223232	0.344363321080183	0.143251805568961	-0.252194703475022	0.408909503162396	0.18242533093704	0.299779626102954	0.166804783739005	-0.041350639927547	0.153108646694116	-0.196538958130039	0.0556589249346441	0.127343589884767	0.262703044815471	0.289202639316831	0.410077323428699	0.483537141281167	0.318443429543209	0.242187834139324	0.225773792046305	-0.181670183900879	0.235538464652598	0.072247871643548
AO	Grade III	Female	53	1860	1	Mutant	Codel	Methylated	-0.203147853520233	-0.0464369657080926	0.0179753614654838	0.133234238178952	0.257403395100948	0.317735652779738	0.366407226806303	0.183350185308031	0.25206263116704	0.0837846715635301	-0.202315929317778	0.12182187622318	-0.0462838770101273	0.307792762141616	-0.0175274084611513	-0.147149240817807	-0.00782522946519688	-0.049097931547318	0.435049519817269	0.266856896281569	0.00828343549068669	-0.367134257801486	0.35222769882544	0.0367841244434703	0.194255071459705	0.0623654244453348	-0.0990812302919675	0.155267235119646	-0.20407621123991	-0.0475491618348012	0.0169205786016827	0.132415439154016	0.256458190245851	0.316678238673783	0.36539104776068	0.182386545834232	0.251128458911916	0.0827421033718071	-0.203473057013283	0.120825858284155	-0.0471530219543103
AO	Grade III	Male	30	201	0	Mutant	Codel	Methylated	-0.172656318341396	0.00787955864782078	0.0391666061300017	0.0953630921091919	0.274104873250607	0.266364902611412	0.385067900275407	0.165760181422969	0.263943107905773	0.0730602484689362	-0.179323255906995	0.144030321484965	-0.0297282804353479	0.269100742299048	0.0109515873931345	-0.24045717340372	-0.0171282314538926	-0.00487166792826014	0.413064944027715	0.225003861828856	0.00581789769783979	-0.280254351103866	0.325752872169445	0.0228055347782438	0.158090302758002	0.0260274781698939	-0.0825082264913111	0.151000064112034	-0.173635544133649	0.00677690760001024	0.0381286489476455	0.0945099302602335	0.273147332714313	0.26530872708481	0.384071594765741	0.164780815125795	0.26295497788445	0.0720624877104225	-0.180454849621718	0.143089380988554	-0.0307090772346011
GBM	Grade IV	Female	36	441	1	Wildtype	Non-codel	NA	-0.258135264397069	0.144080279064125	0.132131864194152	0.196455582515328	0.300177426669633	0.277795736785627	0.471855379856417	0.302985247930072	0.242331183558722	0.15111425711575	-0.189080255575224	0.242388968241317	0.0136803355360776	0.332626491766033	0.0254904843457765	-0.00845194711160344	0.204146676810683	0.085997575125812	0.438866016530838	0.278148331210148	0.0587795882543294	-0.313975942682037	0.352380971089462	0.14813646884907	0.222736828058268	0.151868253290307	-0.128912446977142	0.178414172271557	-0.259163102881175	0.143009933446835	0.131048060382309	0.195608024618622	0.299151621773211	0.276766478519931	0.470837091095785	0.301981358556064	0.241323699191943	0.150052138259654	-0.190261338576175	0.241432324935295	0.0127251383009522
AA	Grade III	Male	35	9	0	Mutant	Non-codel	Unmethylated	-0.227704331810211	-0.14302857876946	0.0616628414603445	0.131608531683963	0.326495026745533	0.282857280594521	0.395926807927495	0.19636654502253	0.173573334654606	0.0637515292446482	-0.171788528876035	0.121958371029321	-0.0405033687735298	0.303730984542551	-0.0329525346331487	-0.208148115285348	0.0359643589314096	0.0371728320747314	0.443040689813792	0.256252338295497	0.0494922376862119	-0.380399737132189	0.34277188678255	0.0106628473983789	0.15187404816299	0.043031891296415	-0.131215813233806	0.0949196703841099	-0.22853373787522	-0.144134711257649	0.0606803834227712	0.130828991057525	0.325541343570618	0.281797917461465	0.394954161776133	0.195515833235305	0.172546639384018	0.0627087996168916	-0.172925286064542	0.121034110260667	-0.0413594704552717
O	Grade II	Male	61	660	0	Mutant	Codel	Methylated	-0.177086539751628	-0.0703272304602646	0.023124386689724	0.127877913439556	0.275499530674384	0.241102253684774	0.399253706643841	0.189198295999828	0.244344300391803	0.128742739324615	-0.0916231105410001	0.111056893074974	-0.018101056464857	0.299365130275485	0.0410370895705094	-0.119624190835196	0.0391393324032542	-0.0272292642996212	0.426346828872408	0.249500189159894	0.00492617983975449	-0.296574683751872	0.372759205259575	0.0096175149657393	0.163413034121247	0.0719290549743319	-0.0684549341710144	0.101269976719484	-0.177893661597259	-0.0713270888448341	0.022266802589552	0.127020662581742	0.274511220408817	0.240046554909609	0.398236556165272	0.1882307405938	0.243346599566306	0.127736679057569	-0.0926003453403794	0.110135059353859	-0.0189062556842021
OA	Grade II	Female	38	3921	1	Mutant	Non-codel	Methylated	-0.149951500029853	0.0550094912319478	0.0498002760717119	0.161247626313408	0.305963664920655	0.258832261863293	0.433938163973248	0.25847909044875	0.221356965550665	0.15944777954257	-0.0944003468136495	0.120097320962898	0.0516944979734406	0.338202290393329	0.0718548312879727	-0.0389655236260216	0.205017447192052	0.0747796674684965	0.437196055025269	0.250967437888835	0.0424231064423122	-0.279225780303156	0.346415529288531	0.15076851601678	0.24278992767421	0.0733964030959005	-0.0799723362847107	0.120476262250064	-0.150866912734354	0.0539776869806189	0.0489247044698533	0.160402748813332	0.304992236382823	0.257769947379451	0.432943433142606	0.257494948880469	0.220372987215952	0.158486236683846	-0.0954968671713799	0.119164918432277	0.0508610994779177
A	Grade II	Female	24	327	0	Mutant	Non-codel	Unmethylated	-0.178144650808683	-0.0754875442892418	0.0281137444275321	0.148734998613776	0.279258888109044	0.268504092471594	0.412601240526341	0.249451215951935	0.193463155065207	0.127351643004456	-0.131998504230755	0.149238407110439	-0.0333675418656488	0.334043090235755	-0.0166983252808423	-0.129783733154491	0.104782043713892	0.0141486583855304	0.435908746589434	0.280103121223484	0.054731229720287	-0.299493068093376	0.371786698561786	0.117404035739937	0.2117190227267	0.0652411827714287	-0.106168334720142	0.103678517499261	-0.179086237562809	-0.0765388657338225	0.0271170435218373	0.147907300739463	0.278253131232018	0.267455981067814	0.411616816920852	0.248539764097139	0.192458058795148	0.126295670025005	-0.133101668158085	0.148328566419814	-0.0343008240124928
O	Grade II	Female	29	435	0	Mutant	Codel	Methylated	-0.197769329824492	-0.0221888947730814	-0.0218375700452436	0.0690052054122522	0.230288913476167	0.302004617033732	0.309666717419661	0.142793212276116	0.241251750691588	-0.00768667159848459	-0.190345205087823	0.0856052208449305	-0.0943126410943586	0.274656109727611	-0.0294276550256201	-0.161022295515372	-0.118591477597073	-0.0296162594026826	0.428501984420895	0.20365558434461	-0.036084189285257	-0.354677731419049	0.327650051948657	-0.00397747984006876	0.153397596003646	0.0438390028656137	-0.09099874055765	0.117028881787509	-0.198599314259472	-0.0232033440087609	-0.0228164761379181	0.0682309017937986	0.229289891920606	0.30095161623469	0.308666205030253	0.141798409137409	0.240337849795759	-0.00878549322081187	-0.191466349918274	0.0846765374625467	-0.0951921038403117
AA	Grade III	Male	69	240	1	Wildtype	Non-codel	Methylated	-0.233206647394945	-0.0608378860104887	-0.0312037261015016	0.114478100286311	0.220433551006973	0.323095873027012	0.366213667653639	0.184808290270542	0.259483148401712	0.0128838681577829	-0.23433834697787	0.130079439579157	-0.0769187404340737	0.309410990758556	-0.0411263057602966	-0.150746606331596	-0.0720081829923301	-0.06353410598386	0.410006819256702	0.25591569858249	0.0360944053432237	-0.349434031578061	0.355116086205855	0.00844893131607533	0.149789525153486	0.102830859326929	-0.10819013830848	0.164257620486868	-0.234160662508943	-0.061907550559356	-0.0322210989879926	0.113781720017874	0.219412488408024	0.322106553276581	0.365201549585681	0.183850340540953	0.258492186870644	0.0118113596268783	-0.235503493481708	0.129191469109702	-0.0777225420085635
O	Grade II	Female	41	2721	0	Mutant	Non-codel	Methylated	-0.105576043983524	0.0488287400903942	0.0662159762865292	0.157233288618927	0.282023860606351	0.228119075008692	0.401846855931146	0.198851437093112	0.248113657578187	0.153261313648188	-0.12284206171392	0.136297863361592	0.072543582475379	0.331403824584083	0.0932992256452391	-0.126274380972972	0.191494637564604	0.0423248739687786	0.427717243773979	0.299371889912184	0.0452352442712861	-0.280706387879887	0.348822027825919	0.11976994421273	0.230289390360354	0.0761109803315379	-0.0714400813686649	0.1535709521211	-0.106534547902643	0.0477319307217931	0.0651600382222057	0.156415172217368	0.281028990689887	0.227048794185696	0.400843176294071	0.197863132679424	0.247099253316461	0.152265960745681	-0.123979157608335	0.135370103326806	0.0715691690637669
GBM	Grade IV	Female	63	6	1	Wildtype	Non-codel	Unmethylated	-0.225568105557948	0.0137188851229899	0.059187479963611	0.230715627571226	0.25628707747297	0.366327681562411	0.494905581502998	0.311339786365527	0.199147640466527	0.208632041052102	-0.235590709114286	0.231766318314132	0.0395616233580128	0.378067116729814	0.0943915482564358	-0.0469830018179182	0.309232017646335	0.00899917714299383	0.42481721666939	0.327718748259643	0.120022410704461	-0.26479738013486	0.446355739853265	0.276186863270779	0.254628757757666	0.170473876837091	0.00777235446189891	0.133162797885408	-0.226599937897644	0.0126125259053916	0.058095094625331	0.229848990944841	0.255262053182765	0.365290670089736	0.49388502372042	0.310348089444034	0.198134146030062	0.207610976504735	-0.236793952238178	0.230798714222846	0.0386445365557282
GBM	Grade IV	Male	53	282	0	Wildtype	Non-codel	NA	-0.254574490314404	0.0966993059262267	0.0463238049045046	0.185468638123916	0.268752023867891	0.350951434421803	0.466131188550087	0.287085250490989	0.227991183336619	0.099045992960753	-0.217700789345127	0.251488552358289	0.00141763715409821	0.324982861912665	0.0300328806040658	-0.0572236510948279	0.185167146958765	0.0397631337929941	0.428640888283011	0.275172427917375	0.0535354400228749	-0.287247686407585	0.357610185068545	0.173456981087349	0.223623776576837	0.114310687359818	-0.117293849064213	0.182679163075782	-0.255537163117157	0.0956533197567443	0.0453414222391458	0.18464102513282	0.267735790434405	0.349913981486903	0.46513287927994	0.286101910625224	0.226967123055442	0.0980281955056544	-0.218866321232918	0.250536856768193	0.000589155254350531
GBM	Grade IV	Female	75	81	1	Wildtype	Non-codel	Unmethylated	-0.293453403257207	0.0584898176573123	0.0409766974991149	0.258970940071585	0.258724784373231	0.335419309220511	0.485995371454926	0.334522584378733	0.224966706781339	0.161364527936516	-0.198574130842976	0.254529117276617	-0.00475886253334327	0.365865791005331	0.105611229540377	0.0575420584834485	0.319167356614412	0.0473886063971391	0.425340398557116	0.293370481115823	0.123665926199173	-0.214063582567525	0.403031149395986	0.227885204303266	0.239203748650618	0.158686794274566	-0.0812091475816606	0.131845383008532	-0.294482234222816	0.0573984421117824	0.0399306800461977	0.258091851441829	0.257730655475222	0.334410608399993	0.485005855512106	0.333533195543759	0.223966428310919	0.160350660903305	-0.199725517362603	0.253568257564615	-0.00565890643974736
NA	NA	NA	NA	NA	NA	Mutant	Non-codel	Methylated	-0.185708825192811	-0.0223709692504355	-0.00657460332861589	0.121200217432617	0.277080671247721	0.292914575553224	0.36338206485959	0.147145943886771	0.293310958088948	0.0873786812271582	-0.0992289426789189	0.0929353417040949	-0.0918457585785481	0.309782757987386	-0.00280371256599265	-0.0686118662512933	-0.00823512037893173	-0.0185468969987455	0.423862321657794	0.238281750422627	-0.00676626603042927	-0.323786250307898	0.350526308839943	0.0174061233091036	0.170560662804111	0.0476839814887149	-0.0849231512845219	0.131143093952653	-0.186574508804004	-0.0234267475978721	-0.00753301425498508	0.120431079991578	0.27613146000655	0.291914487997581	0.362378426805792	0.146187314321314	0.292334054256616	0.0863329833457999	-0.100288250216623	0.0920100902206681	-0.0927275133455585
NA	NA	NA	NA	NA	NA	NA	NA	Methylated	-0.211606872064965	0.0272031978502888	0.00187772132861548	0.11932126276994	0.28033214495659	0.282644148596071	0.398162972625862	0.20845635438755	0.195596886886596	0.0517811807676162	-0.149159436237397	0.117461407211003	-0.0711682072899241	0.297041647803313	-0.0133742988853899	-0.177962019626072	0.0153476400186226	0.0254942497073569	0.403379010611862	0.236069219144716	0.00747194200089233	-0.287887092364798	0.352079348825444	0.0170418307357913	0.186290684946675	0.0229680180997395	-0.117710163412348	0.135304943413585	-0.212576174914527	0.0261422451360822	0.000981589849842571	0.118498266290272	0.279358531455791	0.281604578787227	0.397189474039318	0.207577517550195	0.194567578437847	0.0506915168802161	-0.15025213737152	0.116515361520213	-0.0720300405519471
GBM	Grade IV	Female	58	534	1	Wildtype	Non-codel	Methylated	-0.232968418922504	0.0954932109564864	0.120117493551049	0.275277009783281	0.321018579121954	0.330319954421298	0.482447868824092	0.312170139206671	0.235384003838249	0.194664301703605	-0.14979024020222	0.26331039866602	0.0283061671713999	0.369181916440458	0.132290804886982	0.000873215341094642	0.38378754253934	0.0782756293550943	0.394620553256601	0.334609255584459	0.132742987858504	-0.304005284660691	0.376155657414837	0.249700141463106	0.243264224055547	0.157542845624018	-0.0805678042049558	0.14279048489433	-0.234035576346162	0.0943937854252431	0.119046712583774	0.27441440494216	0.320016160825942	0.329282028821566	0.481440720166025	0.311174480027658	0.234371912498569	0.193635637565718	-0.150858791132689	0.262372201583198	0.0274276477235742
NA	NA	NA	NA	NA	NA	NA	NA	Methylated	-0.300826226306566	-0.105145201768364	-0.0414360921262007	0.0484652992995059	0.231819315748852	0.317787856269646	0.312772060245495	0.135186127007399	0.220080165863428	-0.0919442977145797	-0.134940286873866	0.0538015812656746	-0.14489904918684	0.291882141288659	-0.0899306946949407	-0.178248124107008	-0.180191763413673	-0.0914247959961342	0.416438980330855	0.202169595711183	-0.0602456848590834	-0.385730960600104	0.337886263305443	-0.0634906013170398	0.113791821253675	0.0371762159136086	-0.106637745304151	0.0938307915895965	-0.301832994279431	-0.106255260888681	-0.0423907211707271	0.0477348622993524	0.230831273936912	0.316761736684259	0.311744328564767	0.134268097828458	0.219205662846308	-0.09300319429024	-0.136018472282053	0.0528764769463146	-0.145812248515218
GBM	Grade IV	Male	38	1617	0	Mutant	Non-codel	NA	-0.238520742498202	0.126495362988244	0.144674291720602	0.259367338457109	0.344557797291641	0.251784906707191	0.459407401678798	0.288040473274688	0.182179079877953	0.113939008670625	-0.166780872897863	0.241684214545249	-0.0132712004087808	0.325070954318009	0.106438917338329	-0.0494341763383143	0.289159187617545	0.0503502615332227	0.418523423045427	0.270838800907015	0.0653808195950715	-0.300477678060355	0.318202318731794	0.242503346964482	0.245005630015704	0.0969077483682442	-0.0902052372108092	0.167231110026698	-0.239562829558647	0.125420961214334	0.143631313727191	0.258476565905579	0.343602380305185	0.250718406815984	0.458401857243936	0.287085663665434	0.181147495602893	0.112886761892584	-0.167950833078879	0.240722955393729	-0.0142837690530249
AO	Grade III	Male	26	156	0	Mutant	Codel	Methylated	-0.210788199441981	-0.0140859222897258	0.0771182133115674	0.132524273845527	0.278966607877637	0.295462779430336	0.375934064482904	0.188112824412811	0.205733764556778	0.0533353017836811	-0.20271705137872	0.170158771635001	-0.0873271257230622	0.290135986433265	-0.0429524362388638	-0.222627240158	0.000796293364324971	-0.0184554287917697	0.437538848324984	0.214093537826388	-0.0158804549958845	-0.293141321696554	0.343827741882126	0.0363274495919541	0.159489847214061	0.002271438488201	-0.0756291570244642	0.137173004389227	-0.211727821335924	-0.0151792322014978	0.0760857410736231	0.131698825024469	0.277975327376565	0.294426917580913	0.374907109901157	0.187152478978016	0.204727904839517	0.0522552147238386	-0.203804111578228	0.169225748592104	-0.0882758865304487
GBM	Grade IV	Female	73	63	1	Wildtype	Non-codel	NA	-0.212831523126882	0.00103550636350663	0.0994641780621887	0.275395128139981	0.32873220738928	0.306672459009646	0.506174760787236	0.318459604080506	0.187335024034562	0.201002850128706	-0.139134568528727	0.248810235052554	0.0718339744071787	0.366788937047299	0.0920962285459842	0.00180022447697302	0.349636938620397	0.0577015660610891	0.428968178151442	0.337085243111111	0.123853786597594	-0.272162917299557	0.422578400959432	0.251247124721737	0.274775227846061	0.156317560481195	-0.0716318356772655	0.0914376310188181	-0.213924773800072	-8.58751130828302e-05	0.0983868157075131	0.274532894713793	0.327732624144483	0.30562866529786	0.505165863539711	0.317433196474933	0.18629761980209	0.199995372133546	-0.140320461793241	0.247863079533382	0.0709382356705074
NA	NA	NA	NA	NA	NA	NA	NA	Methylated	-0.161786504529336	0.00076502421088519	0.046230808181694	0.159228183040739	0.28693270746069	0.202297678548601	0.451741395120497	0.22335375254495	0.195005192374127	0.131386989613877	-0.14071353862759	0.15644929876219	0.0374256066663943	0.328929199979445	0.038958291768377	-0.124061623984225	0.12802410928806	-0.00834677299738738	0.439335487573773	0.296146921197955	0.0358337458692475	-0.268408591495505	0.35840913557736	0.0839926212657589	0.190959709645741	0.0521642108733619	-0.0760624972949199	0.137691463848978	-0.162637982008048	-0.000268652578360985	0.0452405806687854	0.158388943325701	0.28595212307193	0.201246351566059	0.450757114279407	0.222401893627387	0.194012123622615	0.130360922806762	-0.141850361944999	0.15553078654859	0.0366017911052698
NA	NA	NA	NA	NA	NA	Mutant	Codel	Methylated	-0.273775700014769	-0.0318615180202801	0.0425215448165401	0.0947732813582995	0.278601023179102	0.212372983658493	0.343316617898318	0.169670348385473	0.207654864705892	0.0461799965254273	-0.191859046418712	0.104361426584695	-0.101862506735918	0.282801559950066	-0.0287889115382276	-0.247878431639604	-0.060022964101557	-0.0428380892706126	0.415598115066448	0.162567220029089	-0.0612223337189786	-0.280769568788665	0.335805661874269	0.0445158173765509	0.125238129772258	-0.00817869596469786	-0.13501478217938	0.0910298080661263	-0.274794596337218	-0.0328538860575007	0.0416067848373509	0.0939794691424027	0.277612783107165	0.211290148246324	0.342331204676588	0.168748569441509	0.206673021150878	0.0451131051848392	-0.19296926729015	0.103416537840482	-0.102827479836145
A	Grade II	Male	35	621	0	Mutant	Non-codel	Methylated	-0.0741710486374177	-0.000122028314842283	0.0779799463987566	0.243332455007745	0.294706262577793	0.264861288643686	0.450669073919424	0.305763457108492	0.220397816231924	0.256156882843052	-0.0877421370150702	0.169714803837939	0.163065849379916	0.369516357915436	0.155191459555699	-0.0911562092881679	0.391399859872556	0.0712353366439555	0.470899871023585	0.354734511990886	0.109444987598791	-0.295591998314558	0.383472019712402	0.189382744276862	0.283655155930004	0.109870074213642	-0.0724255204552783	0.0787709327588563	-0.0751160225240662	-0.0012121378702548	0.0769285739466344	0.242518365330398	0.293694595776913	0.263808279807047	0.449672812639479	0.304851997304417	0.219432862574948	0.255210446046674	-0.0888501251256955	0.168773179476162	0.162210888612135
NA	NA	NA	NA	NA	NA	NA	NA	Unmethylated	-0.106390617142037	0.0052855784413502	0.172357153356873	0.260387639056485	0.305755926429369	0.388049829477222	0.502286860081436	0.277720752202479	0.237066084849965	0.181178692407624	-0.149828922522533	0.290744901414048	0.0702050997517635	0.389939919176973	0.121197516778491	0.00199762124147269	0.423916088564313	-0.0298739585794355	0.428692453645969	0.317554945315374	0.114576943190272	-0.311423441366964	0.369262584068175	0.246843160366119	0.270596825566563	0.180607831596558	-0.0840541362489799	0.0813446348882488	-0.10751928869784	0.00418090668628426	0.171266330628662	0.259499299687965	0.304758615893871	0.386997736282984	0.501277300354212	0.276740387845383	0.236045490264763	0.180168451034701	-0.150964362419254	0.289818032743337	0.0692000106562702
A	Grade II	Male	47	309	0	Mutant	Non-codel	Methylated	-0.159452484992032	-0.099354882205382	0.0452780528220111	0.115481467961017	0.309548340289777	0.276744204944599	0.382885721302802	0.174991430860319	0.181571807225115	0.089724523801568	-0.160646998749635	0.0964145413451337	-0.014885640149227	0.313027366013804	0.0193134543251644	-0.184907958541719	0.0680672777567473	0.0104127519109177	0.441497697884712	0.264469407112728	0.0278527709278247	-0.315824751716877	0.359839487439867	0.0298068368603071	0.187661936524465	0.0737372552130442	-0.0991390301691167	0.0768857851362766	-0.160301663037964	-0.100358785105656	0.0442929437356662	0.11461883125323	0.308594557106125	0.275689070710579	0.381879874498126	0.174065600593469	0.180526106828367	0.0886508263803084	-0.16165579607708	0.0954365035559953	-0.0156897734713976
O	Grade II	Female	53	2829	0	Mutant	Codel	Methylated	-0.185668734048157	-0.0195131482763013	0.013963975208522	0.0720770100206253	0.256194239956573	0.304459524007682	0.362346395982579	0.172236003557479	0.243098650450452	0.00399517847281391	-0.158173953985623	0.100974270418065	-0.0409967756498235	0.274193865293854	-0.0173866661432792	-0.199471936621372	-0.0544981348567714	-0.0221422338468137	0.430025525244994	0.209449698561711	-0.02327273311645	-0.282702801975921	0.327773036865875	0.0290325814995717	0.157304597356593	0.0206328553653564	-0.0983335805761421	0.148545522554119	-0.186534224861672	-0.0205905581063109	0.0129793061072451	0.0712916973558575	0.255242340760556	0.303396182741915	0.361374835860518	0.171256546072765	0.242174749702055	0.00289638224252761	-0.159311769966084	0.100084802285947	-0.0418633404194604
AA	Grade III	Female	45	141	0	Wildtype	Non-codel	Methylated	-0.22899584673857	0.139592768890098	0.0339629179969946	0.144524670417111	0.270889800650397	0.276131908447725	0.392433470845308	0.209212616074317	0.219239239354094	0.0994394709161305	-0.17901014809048	0.199641802224919	-0.053564396055513	0.280681219968724	-0.083128683747842	-0.184215696707003	0.00595969853368534	0.0101103038493531	0.385719961861344	0.295429406813105	0.0784058900571087	-0.284472009355212	0.365835989211756	-0.016256753098799	0.152996802107384	0.103603266802203	-0.0830190274373623	0.192593961088451	-0.229915595597456	0.138571869561622	0.0328617714757181	0.143714012103156	0.269858260896922	0.275094725545455	0.391417240568469	0.208237849268142	0.218277350595371	0.0983852470950819	-0.180133956865252	0.198806449048261	-0.0544857575885234
AO	Grade III	Male	53	486	0	Mutant	Codel	Methylated	-0.183649329366433	-0.00496345854618045	0.0142427381186035	0.0745758540383574	0.26278541967142	0.295156465472319	0.358669215180517	0.153283908020412	0.224921865781875	0.0238897447615689	-0.105528743060926	0.100718636883618	-0.0593955648211681	0.282856826351199	-0.0542638626624709	-0.143719932211528	-0.0524904363459861	-0.0219905357545953	0.419159905324863	0.218173797933759	-0.0199350383905763	-0.27475298195986	0.332879274570115	-0.00847602154610346	0.15958096831017	0.031078848504623	-0.0719886746882025	0.149143993884973	-0.184573808247132	-0.00602998458514755	0.013194655634415	0.0737754049764939	0.261838247106913	0.294099892823486	0.357667626635024	0.152286640458087	0.223901307162089	0.0228153722922808	-0.106670101047856	0.0997650084299988	-0.0603979203072437
AA	Grade III	Female	51	597	1	Wildtype	Non-codel	Methylated	-0.192260012797427	0.0129745094706593	0.0177905587588253	0.138195119588434	0.287273786472196	0.314167425074747	0.411435310441783	0.214068314332585	0.157099080469546	0.112794963614034	-0.207957199272523	0.161851655763108	0.00252115035473082	0.325709287709529	-0.0236439190777192	-0.166201986495743	0.0799619079615109	0.0357981970427978	0.404590864749323	0.309451885206873	0.0935746898385354	-0.304924277304653	0.3664006401133	0.025005493030054	0.211913460507731	0.102899634777112	-0.0887451719872847	0.185719199700127	-0.193114406487604	0.0118799229325346	0.0167504979002217	0.137377853639364	0.286264115337384	0.313135479606051	0.410432700048741	0.213102054378185	0.15609126688702	0.111784275472475	-0.209153608997587	0.160991764025102	0.00163485372366773
NA	NA	NA	NA	NA	NA	NA	NA	Methylated	-0.271789483002399	-0.0137417927993877	0.0625580599468764	0.0970583067706163	0.304279881500661	0.320254960486902	0.351045802850784	0.210259026221537	0.125205918309093	0.0324458937824573	-0.216627792198378	0.190172257580384	-0.143872431157329	0.249722154793772	-0.0903996295391929	-0.236560236231674	-0.0422049435517902	-0.0304577214731886	0.429250336631161	0.194162195878836	-0.0224309610578214	-0.345092802823755	0.319913991779055	-0.0392409514367171	0.0742486182512014	-0.00628920804218972	-0.106787606035749	0.0668307888682631	-0.272684702133168	-0.0147429573063103	0.0617669476384588	0.0963260932234821	0.303300722625647	0.319197499101789	0.35003110161116	0.209403784537695	0.124201635528974	0.0314439496398873	-0.217745012999549	0.189325509803295	-0.144802105943617
AA	Grade III	Female	57	252	0	Wildtype	Non-codel	Unmethylated	-0.150678814516658	-0.0260302780674184	0.0616638867718636	0.180296758353945	0.2401280234678	0.293183351582546	0.441776941397786	0.230496130393445	0.247032635480703	0.170497325028507	-0.19202458797159	0.156242207749452	0.0591471882237305	0.328075519141345	0.0286283016960794	-0.115725456918159	0.165317019373058	0.0226970804298148	0.431586579293588	0.368137319025774	0.103270044743982	-0.251364325949545	0.424674952477295	0.0687234904318183	0.235158790988453	0.123948611296645	-0.0640796059951728	0.163742093651249	-0.151689813865419	-0.0271354149927238	0.0605884427321062	0.1794918972769	0.239130336904147	0.292159385426591	0.440777580973084	0.229503944071928	0.246054039832287	0.169493025099101	-0.193167172399024	0.155304961808071	0.0582624259460793
AA	Grade III	Male	57	141	0	Wildtype	Non-codel	Methylated	-0.0665595821634355	0.0760414444100908	0.0647734108032106	0.242124715954277	0.274000782622384	0.262750468598413	0.426942564465927	0.222285176288773	0.324551348470002	0.206285806869585	-0.0968115574794566	0.187944891375822	0.10306371785773	0.375202499925289	0.105889761849849	-0.0490964563818184	0.339475412618421	0.0428384059478672	0.44910624669976	0.353247958456841	0.113878921192683	-0.228935062198303	0.404002243840763	0.114091244946104	0.257447126575455	0.129195086496317	-0.0532193177851079	0.158041262879348	-0.0674893183100363	0.0749657199600084	0.0637120388538065	0.241305994596395	0.27302030343617	0.26168940839612	0.425947847212974	0.221304072509564	0.323526846630197	0.205277634451087	-0.0979423574010652	0.187004971695242	0.102172486624289
AA	Grade III	Male	40	360	0	Wildtype	Non-codel	Unmethylated	-0.24938004759202	-0.0509659165143054	0.0497343381518832	0.0962409570736308	0.287650008575131	0.267560151767809	0.386990497573068	0.183121521341468	0.215487388753692	0.0126833224618486	-0.238235115144553	0.163889745621732	-0.0906265626175127	0.29510128030189	-0.0679421942290086	-0.275464518244996	-0.0616832184768262	-0.0131418865735551	0.380161375072923	0.213909687720805	0.0705077830184185	-0.345336925986593	0.358191178893507	-0.0299571010816165	0.148394547762112	0.0624165573437664	-0.104659529041148	0.203716695090868	-0.250409962141394	-0.0520610781925111	0.0486566252533417	0.0953978125772626	0.286614947586652	0.266514097260364	0.385965027201885	0.182218521482085	0.214513501662154	0.0116074065944988	-0.239435900722156	0.162944935844068	-0.0914972871062411
AO	Grade III	Male	39	378	0	Mutant	Codel	Methylated	-0.143293755901976	-0.0500597496061486	0.056443057331196	0.1448967192498	0.286385348031262	0.311588740184143	0.413816764384288	0.191403432391789	0.222275441479979	0.145940037693336	-0.143132897408899	0.108551134804518	0.0221352658860476	0.311984463547896	0.0327713266217545	-0.153415446106097	0.107892248753708	-0.0228865941488952	0.438602916839216	0.271499530283635	0.0242556184599007	-0.251321677948056	0.371021362394549	0.071800121960859	0.202611185230297	0.091600642134145	-0.0751035654811261	0.0706639559168308	-0.144306936232533	-0.0511183579877122	0.0554207312181331	0.144090442579765	0.285441436021852	0.310548361251852	0.412810894276848	0.190419422373822	0.2213047991895	0.144898821228906	-0.144289622551147	0.10756110093378	0.0212288960564572
AA	Grade III	Female	57	153	1	Wildtype	Non-codel	Unmethylated	-0.142440296307995	-0.0163800209695717	0.0778899884527931	0.218389008158013	0.315375075307249	0.271332415974637	0.421410181295039	0.226462208296664	0.186480084434531	0.170403100678691	-0.156461395475832	0.144637978870899	0.0813170675699059	0.354887686730583	0.0232430512493393	-0.0706533135548988	0.225625093585714	0.0742233691464996	0.44504974244815	0.335599177289224	0.0813102260794026	-0.28677050996078	0.393389138481027	0.157702118431359	0.223969168260762	0.130596377893351	-0.0369838848915159	0.133158848325797	-0.143397816549812	-0.0174867926516863	0.0767937300543153	0.217595503766236	0.314369089547166	0.270266898154409	0.42038282459114	0.225441002769991	0.185513345235374	0.169434099353786	-0.157632408333231	0.143704237405744	0.0803966699627063
AA	Grade III	Male	37	543	0	Mutant	Non-codel	Methylated	-0.2024876814781	0.174184237893926	0.0193096667728851	0.106110981483	0.292405365778671	0.312903820301083	0.390555927104309	0.204603678472125	0.20582948597355	0.0413730145254015	-0.170435572656826	0.113245360088126	-0.0393921149786123	0.304660411200677	-0.0090078187215265	-0.149299588672202	0.0752444233829258	0.134661546683582	0.408539085743526	0.228075831732274	0.0312317686496601	-0.322936822785229	0.31073053351964	0.12000960465823	0.200925264125593	0.0187957298471142	-0.128682983738619	0.193233489949231	-0.203468555440078	0.17317419621004	0.0183238523911396	0.10526338575327	0.291448916004107	0.311856935378919	0.389563781686571	0.203636885359259	0.204803738084536	0.0402982931208741	-0.1715870992162	0.112323957489578	-0.0401490740221712
AO	Grade III	Female	59	1626	0	Mutant	Codel	Methylated	-0.296198202195599	0.00586786728339984	0.0306413027635712	0.0470569702746142	0.28625435385978	0.354586341170711	0.385733414189428	0.141926680751246	0.208463021134871	-0.00282850377048866	-0.235683486449396	0.141598258315744	-0.144108880556013	0.266731965880828	-0.140265466691929	-0.244252936505079	-0.1278582197833	-0.0639053595108447	0.436953692187207	0.215523032649435	-0.0403449911655213	-0.357187370222643	0.367004409278238	0.0170828299289909	0.141206532841241	-0.0119274615718009	-0.130805920204931	0.144721858155474	-0.297093192846114	0.00486838016949452	0.0296731407775118	0.0462744728729425	0.28532270563823	0.353549448892767	0.384744362196912	0.141043312687492	0.207516402261665	-0.00393856813105619	-0.236776372820694	0.140700691348596	-0.144998032193017
NA	NA	NA	NA	NA	NA	Wildtype	Non-codel	Methylated	-0.114461041031211	0.0421809464922775	0.144271724183573	0.278749613326564	0.232648091166003	0.383784710134639	0.491238651462051	0.297442575606984	0.267959454493065	0.243479523343139	-0.153365639784734	0.25137699566201	0.179571282724804	0.382028737196371	0.137310266199673	-0.0198163284297214	0.430919592305057	-0.0405467828889031	0.464968397661718	0.377638162999236	0.167156480161521	-0.269681685011064	0.434174299266979	0.274178247721073	0.265582362769058	0.187024561922294	-0.0368574209955557	0.0784714426128866	-0.115499734476774	0.0411067135775195	0.143158394679081	0.277968859404991	0.23162618778023	0.38275999660677	0.490229857184709	0.296466418535623	0.26695271281722	0.242457482201305	-0.154449698017562	0.25041608666721	0.178593390169287
AO	Grade III	Female	24	4011	1	Wildtype	Non-codel	Unmethylated	-0.216647124564203	-0.0167999354415014	0.012839133565945	0.14354878995977	0.338253987979135	0.401983179647574	0.393225292126572	0.196417157346059	0.221559574468532	0.0632921745164056	-0.137077083408305	0.143867661771727	-0.104033457018857	0.328873285595666	0.0419504040666427	-0.103254311093194	0.048733556610487	0.0581644108987432	0.417850456504525	0.264369283410731	0.0720750974962955	-0.270076649532844	0.400352180960528	-0.0348335651936461	0.161601367308853	0.107123471595065	-0.0643151206864011	0.133583156253441	-0.217556080673463	-0.0178956217463269	0.0117718037063098	0.142697385409026	0.337278879325387	0.400993670225489	0.392202747488669	0.19543561659565	0.22061486194417	0.0622192350127363	-0.138226731340738	0.142948218205788	-0.104954842268402
AO	Grade III	Male	40	429	0	Mutant	Codel	Methylated	-0.160035001368768	-0.0497628438515276	0.0168671766175128	0.108457085163578	0.242827957062181	0.309474898824352	0.392379167522578	0.152397112677497	0.261724188055441	0.0713052900943675	-0.146293134607873	0.0943905812368216	-0.0133722973140947	0.287070663056114	-0.0310179341377823	-0.162015640731837	-0.0291192135465725	-0.00361112023305867	0.424326315327438	0.247837323364244	0.0258930538998564	-0.305899856656566	0.361229187752032	0.00467601608531766	0.171710111323387	0.0498621969678616	-0.0583717498667953	0.132670290247423	-0.16093875674089	-0.0508197355415997	0.0159087660885416	0.107657370245927	0.241890481739398	0.308416050357044	0.391399968173699	0.151404311654591	0.260748187485395	0.0702790355322932	-0.147434346107627	0.0934247600375219	-0.0142619500425954
GBM	Grade IV	Male	30	162	0	Wildtype	Non-codel	Unmethylated	-0.204990055495631	-0.0236086529673765	0.0645219734971094	0.257764687663679	0.239546942450805	0.370784599973505	0.511951071814009	0.284955435043936	0.255007775978014	0.191694580265676	-0.156702499283139	0.215245317261814	0.0497989900393503	0.371772053173812	0.154619421451732	0.0101261271174055	0.345680677223635	-0.00946773374383672	0.435050010269666	0.340214237373349	0.147135487311561	-0.250921932012107	0.427007843034239	0.186012108777954	0.276871628712522	0.145685498678332	-0.0433636825497508	0.127791353559266	-0.205981796381282	-0.0246980202265716	0.0634850826965426	0.256965322484292	0.238536868633362	0.369740214531157	0.510957481861561	0.28396340608735	0.253973259925757	0.190684670911113	-0.157880836502059	0.214291477461131	0.0489122249714064
GBM	Grade IV	Female	72	255	0	Wildtype	Non-codel	Methylated	-0.226514258260254	0.0374112057984579	0.0484036376479663	0.229077197382673	0.254306632050547	0.332571419751093	0.437587082353428	0.279356560714742	0.265646272007921	0.142137359779488	-0.182863313422991	0.191490530165852	0.0121704149527066	0.324758821698862	-0.0222642969711234	-0.0755503289746467	0.136553196268909	0.0416038414949012	0.422761056010124	0.270076926787043	0.0755706296305054	-0.238124457971551	0.392275653122776	0.117776169346069	0.216174079888682	0.0969814790599916	-0.0963775573865522	0.160723122000534	-0.227440895822996	0.0363166229753126	0.0473065724986193	0.228268890186408	0.253320159843603	0.331515914073125	0.43656597425171	0.278393104103233	0.264653854352779	0.141071583368542	-0.184009305143773	0.190571134183468	0.0112563924026758
OA	Grade II	Female	37	567	0	Mutant	Non-codel	Methylated	-0.135625124678355	-0.0445866154418624	0.00827895281546284	0.156859938920044	0.268484138584225	0.258966924166378	0.387421650213652	0.220984429330608	0.211503436024896	0.10353133897081	-0.140746616016181	0.0685117732506661	-0.0046798028257919	0.319064011373697	0.0132081060779323	-0.0701572982685636	0.122551562948622	0.0210738335809418	0.426011533785165	0.255010752779926	0.0260955566213739	-0.288856183315597	0.36067050640375	0.0981466490860743	0.21348450750498	0.089740072869157	-0.10362128839587	0.0938986362201985	-0.136358925745536	-0.0456021610072009	0.00736794104275414	0.156020825835146	0.267523178329437	0.257893920375509	0.386422802734675	0.220010661397198	0.210512334118682	0.102502823785542	-0.141818846846745	0.067513285838659	-0.00542753511269268
GBM	Grade IV	Male	58	111	1	Wildtype	Non-codel	Unmethylated	-0.239761306178634	0.0636732673470834	0.0616000532716636	0.212829385807752	0.302157825137253	0.273620103663389	0.453244770994769	0.32888716484998	0.226220862201776	0.173285643089747	-0.214217769703394	0.226757609532254	0.0190517508583208	0.333891276612743	0.070756007103116	-0.0524694092958991	0.211397310371961	0.0698050302072867	0.41955354899361	0.303437584886125	0.112017163067421	-0.266542802434511	0.395379378445479	0.246935148524599	0.284508151323045	0.134133639838794	-0.0723361664119186	0.225985059202004	-0.240763344491454	0.0625993374819232	0.0605666196455399	0.211989019143171	0.301165212448201	0.272576924224378	0.452244717792647	0.327959266009041	0.225192612483626	0.172275170880063	-0.215384691287613	0.225782609571574	0.0181732829189917
AA	Grade III	Male	48	150	0	Wildtype	Non-codel	Methylated	-0.232469394252025	-0.0745067455362223	0.0205508522126084	0.195455327895965	0.233559900430523	0.403801559154177	0.401517260932237	0.191931327935963	0.254341788714746	0.0682312137019851	-0.210734612739469	0.138078828056224	-0.0285747349546798	0.304040928968725	-0.0433119233797691	-0.138259867167196	0.0133709214921608	-0.043959709251943	0.446443088743685	0.281218185613505	0.0650758150768724	-0.333653503611156	0.380321171355865	-0.0180667462219401	0.184135811131482	0.100648607108737	-0.115444660114835	0.113700949591833	-0.233377752075335	-0.0755907724066589	0.01957554540782	0.194733846211433	0.232574012948769	0.402823242967374	0.400549455016243	0.190985357677915	0.253357452525829	0.0672235719238412	-0.211874881198885	0.137198943302531	-0.0293428310368988
GBM	Grade IV	Male	68	135	1	Wildtype	Non-codel	Unmethylated	-0.247525336211595	-0.0283134735794755	0.0164322864130004	0.203916889038827	0.276715979277845	0.293458704936182	0.432560307773715	0.198421760689769	0.245631546326035	0.104948516132796	-0.275083890185024	0.196722102667277	-0.0180013294949075	0.340014214238671	0.0274183494416338	-0.135524336878308	0.102007004960966	0.000739360978615966	0.413190255150883	0.258858165001136	0.0953380628097162	-0.304304490852254	0.365793065959986	0.0686307969889038	0.185936374994435	0.0954312440026803	-0.0713333061155679	0.165547492581715	-0.248505624668733	-0.0294268097204662	0.0154240863079692	0.203117975082489	0.275736514578459	0.292415498228233	0.43155645991532	0.197434066560651	0.244627991512445	0.103915617851499	-0.276297726008115	0.195817721259679	-0.0187969400731392
NA	NA	NA	NA	NA	NA	Wildtype	Non-codel	Unmethylated	-0.213508042959206	-0.100971976660729	0.0284758978971755	0.122601935072818	0.245238918685279	0.324220669512862	0.37419843952846	0.1419992960018	0.254993912964238	0.0628917713250508	-0.228358852348573	0.113696453138611	-0.0083559979121195	0.314674780964761	-0.0256978965192436	-0.118134281219057	-0.00615429067386025	-0.0432759722378965	0.41571680458906	0.297675513961813	0.0637332455415059	-0.325723621062124	0.378153706932294	-0.0888374326679933	0.129022731323107	0.0847157170794751	-0.0817688015721826	0.131301245189552	-0.214488990331819	-0.102028602309111	0.0275108586777037	0.121848655263127	0.244240491955549	0.32319562069141	0.373192437970753	0.141045995496008	0.254028875519788	0.06182984268408	-0.229548165080556	0.112851217257714	-0.00911825481609037
O	Grade II	Female	37	258	0	Mutant	Codel	Methylated	-0.203435331127943	-0.0691546303274395	-0.0169881952461649	0.0899802908518731	0.243436744517729	0.276924051574672	0.3499689418476	0.174806646694877	0.239434057878322	0.00384568580526455	-0.0699390216280115	0.0687540137932927	-0.102111694978625	0.274864327790049	-0.0727836920617082	-0.05025660059384	-0.0559287891412476	-0.0176211603503926	0.416738785676834	0.211305840893059	-0.0216425422273037	-0.291484165111344	0.335453823768772	-0.0289389294286127	0.167628088746588	0.0860086173352823	-0.0970095613109339	0.0875971336310541	-0.20436243481726	-0.0702243717174584	-0.0179892817609249	0.0891575341794507	0.24253879047443	0.275874543176908	0.34895928129267	0.173828900798044	0.238543744932345	0.00275680514097754	-0.0710031828542377	0.0678661350388578	-0.103030878305809
GBM	Grade IV	Male	43	726	1	Wildtype	Non-codel	NA	-0.231968678525845	0.109499817054974	0.118105308104188	0.235713845818424	0.3434515710935	0.323285496793154	0.482613469251915	0.296448598893341	0.285371042286017	0.149962129134313	-0.100446404866344	0.260986521085505	0.0241027014746425	0.378370230280478	0.132144559426222	0.0592248174778774	0.375158398021124	0.0102571350995653	0.436385551080451	0.305347623669255	0.114385104701607	-0.248248122116615	0.371588230212797	0.221034562202181	0.270065489016919	0.153982216626475	-0.0965932811903324	0.16916305106047	-0.232937195254432	0.108420749304495	0.117050637383173	0.234856169866138	0.342485804822765	0.322238836899846	0.481605755949744	0.295451695970073	0.284330017845837	0.148939993386235	-0.101553273707829	0.260024749010104	0.0232101382098843
AO	Grade III	Female	53	300	0	Mutant	Codel	Methylated	-0.210631512658879	-0.00233888773718619	0.0314221761858481	0.131592091718444	0.230692710491413	0.27777228148101	0.424864815467559	0.21768348376774	0.190044320393492	0.0910700810879788	-0.183538478012072	0.162111623177439	-0.0121087938863269	0.247766646880663	-0.0202146979245187	-0.133232301503996	-0.00258881814952441	0.0438004872903447	0.402876133509507	0.250286485322545	-0.00798946592754465	-0.287669633100325	0.377192158600994	0.113689549063735	0.19286163343485	0.078367854945436	-0.107833216992247	0.183735318395514	-0.211422345290195	-0.00338966605461061	0.0303849504762932	0.130772398457754	0.229692141924214	0.276740303405295	0.423859007622806	0.216678336859407	0.18906175657569	0.0900315596079161	-0.184673621091506	0.161136824268728	-0.0130730675495285
NA	NA	NA	NA	NA	NA	NA	NA	Unmethylated	-0.234700772232298	-0.100761591724125	0.0544372870555221	0.205794720731304	0.376866839188192	0.445667765559599	0.475866301932597	0.23931877426099	0.185814134734735	0.14734471673173	-0.166160607290085	0.186294883323915	-0.0972751630846792	0.375104296914123	0.0562246985548778	-0.108815938373335	0.146009896726376	0.0385417499162279	0.429765086341163	0.25378388125795	0.0650449792940318	-0.246165817497524	0.422614976483896	0.0345060090836375	0.221501085167593	0.143567480692002	-0.0349392725107637	0.0651799302638636	-0.235679580351582	-0.101896159470861	0.053343169602197	0.204967153444391	0.375882037551332	0.444674553192993	0.474842730189559	0.238351519365841	0.184822785051926	0.146288324423807	-0.1673270865877	0.185335506959997	-0.0981791195538043
OA	Grade II	Male	31	1224	1	Mutant	Non-codel	Methylated	-0.136251741953627	-0.0478315172262368	0.0235428978828982	0.170619414449081	0.295218327986037	0.286402286909595	0.397912085795416	0.17656911294848	0.230889955436171	0.127644621038105	-0.138704670224427	0.0978974759443377	-0.0191310729681887	0.328316607272215	0.0493992030874543	-0.049450859282847	0.125876534736323	-0.0166257546583841	0.429354963825275	0.297401914482193	0.0547106039165808	-0.312988784793163	0.367119658368095	0.0593656413268747	0.226890871980639	0.0871767070588236	-0.0853716349381757	0.0954577661180742	-0.137120276590815	-0.0488907804193523	0.0225376171858458	0.169779413565136	0.294231602357666	0.28533905171375	0.396923309081652	0.175568218897914	0.229869100521896	0.12657581593866	-0.139818329026525	0.0969451222046663	-0.0200593712677519
A	Grade II	Male	30	213	0	Mutant	Non-codel	Methylated	-0.112992303733118	-0.0467920185839936	0.048046903800766	0.145806728840558	0.29466936909141	0.332891746409015	0.387615392816562	0.216411062535979	0.226006511418078	0.14707143250917	-0.15546943059972	0.108578749789315	-0.000354413781758823	0.322004871196491	0.0717945560015495	-0.163229549768843	0.207830932290706	0.0377129466648376	0.452615967427764	0.257525399722283	0.0112701374565063	-0.355006473484019	0.354502213026884	0.113488340487579	0.206821897662651	0.0677720269598686	-0.0878831360453471	0.103399285638946	-0.113874518809857	-0.0478436075620186	0.0471623151826176	0.144961134679447	0.293708628921344	0.331851184096546	0.38660960617036	0.215505307213548	0.22496341261901	0.146017832318993	-0.156568074572215	0.107678608512039	-0.00113945396619501
AO	Grade III	Female	65	408	0	Mutant	Codel	Methylated	-0.256598217495801	0.0971310793701825	-0.019871818595598	0.0253648084033626	0.25929818764599	0.285902560244139	0.337324641395066	0.115774890296389	0.231304462891933	-0.0865233194505682	-0.206309005465734	0.0785751488269729	-0.147973815297694	0.279419568839175	-0.115428887194972	-0.269504435725764	-0.191627359471746	0.00795828864521629	0.404922129960678	0.197296325910513	-0.0682296150641143	-0.380430513998619	0.329114806258165	-0.0598912808463955	0.094187300769454	0.007061087604788	-0.158117135618723	0.196431000550555	-0.257437457675602	0.0962436244662811	-0.0205727415951186	0.0246378047065419	0.258366949086222	0.2848613273664	0.336322268744641	0.114817117568418	0.230433127734249	-0.0876296319775176	-0.207381252038376	0.0776800734372808	-0.148681604294986
AO	Grade III	Male	43	198	0	Mutant	Codel	Methylated	-0.220841631424873	-0.043294081602452	0.0124658978449823	0.0748698914071277	0.280485869146265	0.298417413149434	0.341655232164323	0.159621251057141	0.256550745060044	-0.0132070672579962	-0.199557177048099	0.081496723855107	-0.119346885661961	0.284367190051538	-0.047635074562806	-0.21875553778893	-0.0566371761089772	-0.0370909088883021	0.436850162405283	0.215228046957382	-0.0277735881534336	-0.277201580388746	0.343606522925546	-0.00856583778297109	0.144029410948165	0.0407998892835443	-0.114622452679293	0.0794509407787742	-0.221551216652915	-0.0443171316969304	0.0116801981053961	0.0741487357867728	0.279535632118391	0.297349822355563	0.340678261391545	0.158677769611683	0.255566231689287	-0.0142927755636116	-0.200598186064649	0.0805917586780409	-0.12015628423385
A	Grade II	Male	50	3237	0	Mutant	Non-codel	Methylated	-0.208810260047744	0.0378591368853086	0.00165195088368328	0.113956289615086	0.281667469571418	0.238915702776875	0.358160691306861	0.188305842210594	0.194677500807267	0.0367941083087264	-0.117784908372781	0.106116885190858	-0.0580354316809096	0.299569289053948	-0.0227861414079952	-0.171004155748626	-0.0121655910463849	0.065328170103186	0.413062738364845	0.223287516930696	-0.00168531640635513	-0.318509212462106	0.325068169879439	0.0280106232932121	0.180125448407478	0.0341966200862239	-0.100555651600956	0.174861979096673	-0.209642548581932	0.0367811960204992	0.000711605187337177	0.113165535582654	0.280690351378935	0.237866938819936	0.357178188089059	0.187393616604988	0.193636711761764	0.0356951450102865	-0.118902695414183	0.105219399368651	-0.0587862159353233
NA	NA	NA	NA	NA	NA	Mutant	Codel	Methylated	-0.227354009475696	-0.0430012814750024	0.0794882434461376	0.14709758481173	0.281838174728661	0.420468827080623	0.439569808366314	0.234770737309907	0.17622838032945	0.0794471548069439	-0.179369551362108	0.172603571242477	-0.0672644337219007	0.267031883638505	-0.0103389780029357	-0.154144874153973	0.154057068276795	-0.0555554625120033	0.468755577273601	0.275215061872415	0.0155696955438667	-0.306685714010475	0.369733555740273	0.119875328823355	0.174469927506905	0.0432205499643767	-0.0772101076384727	0.0957685689286333	-0.228302142560927	-0.0440314121394962	0.078567164617998	0.146264972943308	0.280852782030139	0.419431829441489	0.438595934823191	0.233799917708831	0.175231916164005	0.0784068942883152	-0.180529281576691	0.171689630893398	-0.0682453700821261
AO	Grade III	Female	52	243	0	Mutant	Codel	Methylated	-0.187684524164381	-0.0583211825778966	0.00258901675790949	0.107947629980424	0.254290902430863	0.297434051776863	0.3763318488735	0.171446228184738	0.22589423036684	0.083702425663867	-0.153577202954496	0.104382260952157	-0.0570966903939297	0.286245976678636	-0.0157217144430016	-0.126376908622247	-0.0194108363239129	0.00256643518832303	0.429587540624836	0.25087487244691	-0.00450901372236417	-0.308916724113482	0.34993024664438	0.00907741670055886	0.190024611396929	0.0525624934867321	-0.0657609813677005	0.0946095695235005	-0.188550412412162	-0.0593791787319219	0.00165455647481232	0.107139587825566	0.253336760472868	0.296394161410936	0.375333213980778	0.170492060666814	0.224938223181188	0.0826329793225302	-0.154711631082542	0.103466634906537	-0.0579938758061087
AOA	Grade III	Male	34	1380	0	Mutant	Non-codel	Methylated	-0.132350213390021	-0.00542907584468494	0.0132658193466669	0.15095906700095	0.299765041372052	0.249337317020812	0.380302690923722	0.18016794864615	0.252960102476009	0.116337270619727	-0.075171708103315	0.0837921658758316	-0.00779341499770938	0.330635663237512	0.0125872374940025	-0.0648049817597737	0.085036477345396	0.0302170452163635	0.436730724714758	0.271171589095543	0.0243034142333544	-0.294024306234911	0.345403903439969	0.0355630510702519	0.197676800289602	0.0683633759283849	-0.0955954831229458	0.0959686212091153	-0.13316906864916	-0.00641988400887509	0.0124357983873167	0.150126799092865	0.29880432801827	0.2482951668361	0.379310601208339	0.179172713471206	0.251982524577628	0.115333225823272	-0.0761557101162481	0.0829020627057953	-0.00861241182725222
A	Grade II	Male	28	1518	0	Mutant	Non-codel	Methylated	-0.120099956746182	0.0810693299593531	0.0863712370894486	0.222278353007677	0.294097446831096	0.279381696588633	0.405437074262537	0.238839172920941	0.22062110666278	0.157845938706542	-0.0847267074370087	0.154571598065292	0.0626620717627017	0.331559850454281	0.0390622565686343	0.0191261821523506	0.229376222125973	-0.00013415445096245	0.423443716955683	0.302129306287424	0.0517927748306654	-0.254128193686187	0.381304638820831	0.1049833734985	0.243806028887535	0.0697492534128463	-0.102004841261525	0.147736080513974	-0.121163074565486	0.0800078099587166	0.0853090569615293	0.221447332786021	0.293113754346663	0.27838465049768	0.404423434813846	0.237862953176186	0.219598609066872	0.156843249096193	-0.0858265983440984	0.153592653861208	0.0616205454708071
AA	Grade III	Male	62	72	0	Wildtype	Non-codel	Unmethylated	-0.187251755774734	-0.14903841489206	0.071701246759505	0.184866325852365	0.272682603230712	0.346415969116024	0.423088100700529	0.169831840158544	0.248056398126792	0.104830162380225	-0.197961102873482	0.12179585043161	0.0155586944161095	0.355089943031409	0.0262810464276349	-0.10942724358184	0.155172474606291	-0.074402060551618	0.418813786193307	0.336938593479094	0.106933354079596	-0.328439760823598	0.399745275725303	0.0404406445861276	0.209744403140254	0.108722305863386	-0.0829132879700353	0.0171815401484647	-0.188157060157157	-0.150149595144358	0.0706685087421045	0.184052418818062	0.271695261621278	0.345384183768332	0.422083309060275	0.168865577348455	0.247069754770132	0.103783010092986	-0.199147597169674	0.12079083427054	0.0148497392064005
OA	Grade II	Female	37	1905	1	Mutant	Non-codel	Methylated	-0.121071747402602	-0.00536236601881131	0.0341423163101938	0.182965896334789	0.278583291152524	0.300364151789429	0.414932069334871	0.23719636613382	0.20239734311922	0.166859127102952	-0.147821907782338	0.140915471378658	0.00917068983347359	0.327883847824809	0.129377147502143	-0.106641860141864	0.300490387146597	0.0776683183827745	0.44337136482717	0.298854399819552	0.0808000457767631	-0.275563745359029	0.359243650087373	0.12637225447516	0.244453433395437	0.0939770032132824	-0.0783221459075497	0.115716594956795	-0.121883020657837	-0.00643588059648645	0.0332168816505448	0.182154009754478	0.277607989180857	0.299293394343356	0.413958965066594	0.236268331103087	0.201424657583063	0.165820077961061	-0.148985255526883	0.139975527227227	0.00829669865400235
AA	Grade III	Male	39	576	0	Mutant	Non-codel	Methylated	-0.193086288994526	-0.0823781675846839	0.00981596190699074	0.123048342608546	0.279289712689668	0.221902425039457	0.38891317138928	0.221283078523065	0.214006135947175	0.0921385787301885	-0.147917550845752	0.0847970263748246	-0.0485703470051951	0.29748188386188	-0.0740433568622998	-0.162701995232614	0.00677763428568527	0.0191110797706523	0.371696734070968	0.255367158487201	-0.0128113038523854	-0.292994063683725	0.361134064393557	0.0233572781127749	0.183956919190751	0.024216439134295	-0.118446955609048	0.112625359287444	-0.193920025471704	-0.0834071759956237	0.0089665792565745	0.1222651829169	0.27830286085409	0.220850158647652	0.387933289185198	0.220393529321713	0.213000915952185	0.0910997077704905	-0.149055423763253	0.0838670750823946	-0.0493986136918306
GBM	Grade IV	Male	56	1215	1	Wildtype	Non-codel	Methylated	-0.129500264923082	-0.0118928498108762	0.0627707824473753	0.195028040085424	0.319971874061447	0.326709135368199	0.461830258777353	0.247517908434868	0.257910206596894	0.188162165655063	-0.130586350660582	0.193699610136389	0.119597008636328	0.360530132041594	0.0540528831649777	-0.0859392882481466	0.216798214044446	0.0108342182251461	0.425820171898591	0.335748476194235	0.109843629837802	-0.293534783847344	0.412571061841153	0.170253498787309	0.23834988318602	0.129070586263093	-0.0486641125140933	0.11722414773147	-0.130423837498173	-0.0130023032711132	0.0616742847586453	0.194210502447441	0.31896981666404	0.32564294602562	0.460815876442671	0.246550767288923	0.256883864068033	0.187141812995659	-0.131744252026726	0.192779747516695	0.11865183576306
O	Grade II	Male	39	402	0	Mutant	Codel	Methylated	-0.23847087021613	-0.0929798642946726	-0.0201429131034409	0.0673588977907805	0.240615473152902	0.296888319076723	0.341428008566993	0.150577783570967	0.255264714695702	0.00896683406240633	-0.172291203938157	0.0557041537008043	-0.0939079276747355	0.297873436021672	-0.0573649847982804	-0.166616024429836	-0.0897136347312626	-0.0645243924604138	0.414778962581857	0.216790396828554	-0.0431086820578325	-0.33938386814502	0.335184353673743	-0.00472289349601242	0.157739470438735	0.0288514790124215	-0.0974759237053468	0.101280051236847	-0.239338626734956	-0.0940044131577514	-0.0209683635459351	0.0665793481288219	0.239636177814057	0.295831616513679	0.34041291921467	0.149609300573195	0.25426369984085	0.00790528545388913	-0.173354017282269	0.0547162407598454	-0.0946903550090355
O	Grade II	Female	38	390	0	Mutant	Codel	Methylated	-0.152306347227706	-0.0364162524276353	0.0562757232779103	0.178115215826755	0.273791333922336	0.28571039527836	0.386729838343139	0.185737622053853	0.221531602811573	0.150128909698956	-0.198059438737439	0.125522433502496	0.0219790642003572	0.313048893955163	0.0492695141874309	-0.151926032424239	0.12346019329221	0.0042068767095431	0.44143783874069	0.268819667545697	0.022558544257733	-0.350202990938057	0.366391572387113	0.0926587900841423	0.257546154207488	0.0793962056030568	-0.098852018305418	0.117343220472965	-0.153170850671451	-0.0375242363598064	0.0552168955187656	0.177294995278186	0.272823082737054	0.284642473192937	0.385716896131694	0.184771452796067	0.220574331055027	0.149079147971718	-0.199235290551629	0.1245801822938	0.0210737459125867
OA	Grade II	Female	47	210	0	Mutant	Non-codel	Methylated	-0.144030651125019	0.0271651576099409	0.0252328203889624	0.130883448577478	0.274751275285545	0.331827759668912	0.361880029199409	0.172764348995515	0.199525583671247	0.0928404699587796	-0.118237685468195	0.109588111876245	-0.0630987742823635	0.297315655271774	0.02247969339924	-0.104319587116745	0.0620104874945272	0.0170458544912561	0.436407294440361	0.250982626306536	0.000533306407133999	-0.364074705418573	0.342856873416591	0.0463055287846994	0.222388685565763	0.0583709652096345	-0.104214545250641	0.125778620670108	-0.145040012234743	0.0261049425964221	0.0242245238781512	0.130059835243614	0.273776668359153	0.330777852087086	0.360863066182448	0.171834838902693	0.198547778223422	0.0918116352513259	-0.119338373713666	0.108656036369497	-0.0641099292750718
GBM	Grade IV	Female	59	345	0	Wildtype	Non-codel	Methylated	-0.276803589519218	0.0872949927929457	0.0655991473476781	0.136586959790223	0.294727022880827	0.311936770418129	0.424692457552773	0.221159853404519	0.164576248875171	0.0327711127340257	-0.210483922165184	0.186093138150272	-0.0552274361877244	0.27522057041314	-0.058659153682089	-0.163483783478299	0.0403478797559814	0.13143727374762	0.406580462141116	0.234040289518462	0.0201036220398521	-0.31082270238119	0.332764104643878	0.100491198667221	0.188633067736595	0.0699246515614484	-0.126866768319109	0.227798509909527	-0.277806509709106	0.0862459095063646	0.0645733152121061	0.135734916216545	0.293741395805369	0.310915892279861	0.423690076699887	0.22019436855946	0.163588107694781	0.0316920344435165	-0.211604349826755	0.185176199077514	-0.0561451174492393
AO	Grade III	Male	36	138	0	Mutant	Codel	Methylated	-0.168930321586632	-0.0226915628728558	0.0411844847578952	0.121860869452149	0.289319926154105	0.310089639846331	0.398883536709364	0.158321953746963	0.232400007244675	0.0907207548941172	-0.209259037635456	0.134347871447695	-0.0432889323028242	0.288684543577697	0.0262869083640132	-0.206230741325384	0.0215905154197688	0.000740963247679838	0.436201565395747	0.219257915140451	0.010080958393662	-0.309655064164096	0.351322667281292	0.00435215656920113	0.178172885919209	0.0680774083325997	-0.0714742179962563	0.100118594966315	-0.169773678552226	-0.0237330573281279	0.0401816279787663	0.121051448665713	0.288357721111099	0.309009080993673	0.397908059654259	0.157399630416042	0.231401647932023	0.0896503610956742	-0.210451150415231	0.133438244770335	-0.0440469390611656
O	Grade II	Female	33	357	0	Mutant	Non-codel	Methylated	-0.267847133850678	-0.131828773281827	-0.074737313683274	0.078400404800529	0.1897937276501	0.28864859652202	0.296816410180453	0.139519218652172	0.195506142922724	-0.0879747722364575	-0.137710504505548	0.0258018052482226	-0.147298710335069	0.27189287505357	-0.0693544096278491	-0.128442550609393	-0.137797818847498	-0.107405802457061	0.385520514606169	0.186211163140826	-0.0765351819788069	-0.380263973268726	0.323197686785926	-0.0363945679605189	0.121254472639712	0.0591637279910652	-0.115016897551603	0.0930954974623902	-0.268693174931964	-0.132907239574544	-0.0756276962874395	0.0777146034367442	0.188816024507632	0.287587222546342	0.29579271077983	0.138556765030223	0.194599932663691	-0.0891092152070022	-0.138746765257419	0.0248412806985178	-0.148172191311797
AO	Grade III	Male	30	345	1	Wildtype	Non-codel	Methylated	-0.240633276943527	0.0272308692497678	0.0205972764275583	0.12640593108215	0.253082694724742	0.262331994700449	0.38059319318955	0.230576646137931	0.228687119059363	0.0452514252026629	-0.128180685006004	0.162341984444187	-0.0514099027626253	0.300314708837728	0.0133237680056422	-0.130206055507687	0.00512916604105937	0.0766833169412469	0.394830880114527	0.237083954762181	0.0880369491529921	-0.32197746042525	0.340873077722427	-0.0326044292942218	0.145505734498146	0.0404084417861344	-0.143430537141403	0.0971252196003834	-0.241546218337745	0.0262159838395782	0.0196593616512256	0.125548103497611	0.25213568567593	0.261298547140001	0.379606744382881	0.229595594372617	0.227687596031977	0.0441490191719217	-0.129248828933081	0.161481492634671	-0.0522479618178776
NA	NA	NA	NA	NA	NA	Mutant	Non-codel	Methylated	-0.123036419055133	0.0923223300838795	0.0899582354808199	0.197225034839629	0.300693962839517	0.281789012556251	0.454463597552007	0.267847867229817	0.220654430777779	0.190304520543229	-0.100329674839197	0.168958090093929	0.0353629098635174	0.338736165180037	0.0982879037665158	-0.0860036102208669	0.309770909653204	0.0610771327237617	0.470082102671046	0.309689310716233	0.0637380130625418	-0.274293106569584	0.355190906138653	0.153382578732602	0.247685909745616	0.0677646564749262	-0.0889036550606314	0.148256717553493	-0.123951218518565	0.091261882175626	0.0889816796840965	0.196359864905819	0.299700426790566	0.280708682806336	0.453479549347022	0.266908048441575	0.219596029933388	0.189307547702638	-0.101483080863256	0.168029932289821	0.0344860626765285
NA	NA	NA	NA	NA	NA	Mutant	Non-codel	Methylated	-0.164353634025428	0.0625826838707693	0.0577186896354444	0.204556689120858	0.295302479717881	0.217468898070691	0.381780409670228	0.231307542670341	0.208989242548823	0.133875821252067	-0.134652986317673	0.148719847171391	-0.0332625760890564	0.326172239800323	0.0692693107211801	-0.126196872820608	0.188919115068107	0.0379615865458216	0.436647494505517	0.24253927492858	0.0369039709346926	-0.327101008519671	0.3531044138444	0.0918231820815464	0.232750722124178	0.0220906677825129	-0.115424941174544	0.150777986469492	-0.165325744992206	0.0615282237470055	0.056694707932362	0.203767497393096	0.294317711874617	0.216408198326623	0.380780647931214	0.230413117818973	0.207969156266225	0.132812608557888	-0.135786022439723	0.147747122284361	-0.0340873499577419
A	Grade II	Male	21	3	0	Wildtype	Non-codel	Unmethylated	-0.209623341483742	-0.0590799980528414	0.000116876563714293	0.159788053390116	0.240142410358601	0.360786037430077	0.411470226367648	0.162711878250398	0.240971584900528	0.067036881007918	-0.105206196493505	0.098403996204111	-0.0313827811416204	0.320428016092087	0.0186065344386514	-0.0847554088587247	0.0473738729910376	-0.0674210438697107	0.4163762957491	0.279663038872016	0.00458338197935998	-0.349231689338112	0.37012641378449	0.056163970146905	0.227628720051284	0.118844296770543	-0.0659042654131945	0.125167957390902	-0.210602351732859	-0.0601795035743678	-0.000919636711270513	0.159063651747496	0.23912889485439	0.359729845642041	0.410444175131628	0.161698241263322	0.239981114117608	0.0660038322756602	-0.106330562651584	0.097484016379652	-0.0323076864572831
O	Grade II	Female	33	3	0	Mutant	Non-codel	Methylated	-0.129201578463957	-0.0377028823308675	0.00295799953883196	0.1834626425276	0.279575192720562	0.295281459287351	0.37356685468621	0.1842117645361	0.225586672301767	0.160125386141426	-0.021924761305698	0.111240661665783	-0.00911255099359003	0.357559074881614	0.0478582850533445	-0.0654680797595678	0.196080078976543	0.0351416402922687	0.443326854792685	0.3163502271038	0.085510607057531	-0.30531800047741	0.367886405465506	0.0737233947301681	0.263330294382158	0.140878119586369	-0.0559173043327414	0.0827678780871793	-0.130049026977897	-0.0387752751387982	0.00199473718941225	0.182649820984463	0.278597564114165	0.294241473546074	0.372558046895915	0.183286168116225	0.224590860528561	0.159111560508181	-0.0228952091587201	0.11034132463039	-0.00996868539944316
GBM	Grade IV	Female	59	297	1	Wildtype	Non-codel	Unmethylated	-0.264279654989566	0.12961047808013	0.118199963753107	0.264214197862851	0.292305718683766	0.324455734208961	0.50042332267026	0.338229212177462	0.211707217018867	0.206215492628495	-0.141577229538151	0.250527872124471	0.0374900331792798	0.374645116248559	0.098348527908458	-0.0045524753757734	0.4138305010237	0.0356923649587815	0.424384062085093	0.353053455141328	0.150364824132827	-0.244629905175229	0.411479140169838	0.189309124238012	0.237980729243225	0.141705115770324	-0.0436698884318503	0.15303694605619	-0.265343953826073	0.128530750729109	0.117101985745837	0.263450094412501	0.291295866870994	0.32344634787422	0.499421807359538	0.33726176378599	0.210697261355301	0.205178183945819	-0.14275190701453	0.24967033656195	0.0365792748741298
AOA	Grade III	Male	25	231	0	Mutant	Non-codel	Methylated	-0.13377858451123	0.000163152207097579	0.0210509360863231	0.16204084453851	0.269350505829462	0.278162367657329	0.408156110229413	0.24331796189758	0.239747920105852	0.160014325945278	-0.13024722299718	0.133317785132986	0.047623194725995	0.32762482571741	0.0318482901009972	-0.112904950802531	0.151154702158291	0.0650788131866449	0.446602719131741	0.285513017853685	0.0408987320608348	-0.300980228876407	0.353357419699479	0.123041540918504	0.21086831233406	0.0765498591901378	-0.0800846796560836	0.138480178970418	-0.134585750935604	-0.000857943060861037	0.0200283525978749	0.161219674169753	0.268376283664057	0.277100779960118	0.407153676647674	0.242319541418533	0.238722788184271	0.158996315101125	-0.131372965960303	0.132379366019089	0.0468055017511802
AO	Grade III	Female	42	480	0	Mutant	Codel	Methylated	-0.148768924181694	0.0249043659432106	0.0290362657982746	0.145489855835837	0.27890458621257	0.313958051328331	0.370785314030685	0.193316404823548	0.259171451126071	0.149869152074614	-0.15260559053725	0.0976286169220282	0.00393123007581562	0.31787615708297	0.0162579552751669	-0.101365086021516	0.113958044387188	-0.0134845814517287	0.449859576617679	0.247582989324183	0.0250576294817258	-0.24752616721312	0.333988658305574	0.0792298827400388	0.227459500332084	0.079726271603707	-0.0909490647841045	0.0615277779657661	-0.149689007984189	0.0238755414003217	0.0280009133192678	0.144634322206512	0.277927204672791	0.312878346496715	0.369783932498869	0.192345962244036	0.258202947863344	0.148821549689147	-0.153754687944224	0.0966671662714969	0.00305674014361468
A	Grade II	Female	34	210	0	Mutant	Non-codel	Methylated	-0.129213932936444	-0.0413614132505909	0.0950364480091253	0.181742897384574	0.301476474799522	0.351843501966913	0.410436282787698	0.166565434324064	0.221223163323824	0.138807872264595	-0.137827202660745	0.144093341145506	-0.0411252123036899	0.322064972367154	0.0787036498167968	-0.0656262227016152	0.191812112581637	-0.0150263716908331	0.4826494726171	0.313649849221198	0.062070146952063	-0.31789572534046	0.357642511585214	0.0949285842678852	0.210873848576832	0.0642726550041692	-0.0689757998300596	0.0555724587120308	-0.13026087819823	-0.042403503260395	0.0940321538563179	0.180900194811114	0.300518122006599	0.350822389752889	0.409452003619568	0.165632766551233	0.220280741331654	0.137759818094703	-0.138968637915513	0.143115104038763	-0.0420865744465111
AO	Grade III	Male	66	1563	1	Mutant	Codel	Methylated	-0.235470210240317	0.0334989765932105	-0.000258753966369009	0.0520789216654788	0.275206835641747	0.251671302029781	0.327858797588727	0.139743336155785	0.223531906715612	0.085678370906683	-0.219373714948731	0.12229951149309	-0.136276686010524	0.268463152769864	-0.0825160468047148	-0.234347818274714	-0.131479171758703	-0.0084680986856098	0.42452927666625	0.203160493484051	-0.0477809797274521	-0.338782039379483	0.32707725425123	-0.0131218880403538	0.119647780770516	0.000817565003589709	-0.111520856521794	0.135216916115141	-0.236416944214106	0.0325113683159305	-0.00121146015729561	0.0512861301060671	0.274249511214501	0.250611376913053	0.32688846074084	0.138814683917805	0.222546489592821	0.0846642077190765	-0.220545741029012	0.121397821030241	-0.137171254806075
OA	Grade II	Female	30	942	0	Mutant	Non-codel	Methylated	-0.160922851950412	-0.0910413282504857	0.0322427127563763	0.0925293320331417	0.241766162607908	0.355072869706275	0.381667219237387	0.151277059860003	0.226897967292477	0.0526677619676267	-0.121941099045561	0.0973150417651549	-0.0219569942948038	0.299761283203819	-0.0542399737274398	-0.153063251352999	-0.0377851171061557	-0.000995457399144259	0.422965278314767	0.279662589799298	0.0333028351510634	-0.270710446504311	0.35259717452971	-0.0123292758734426	0.150241203102306	0.0636175134783852	-0.078568485030744	0.13893431901676	-0.161922995629727	-0.0921738454474907	0.0312028337914817	0.0917214464273497	0.24080822927217	0.354055604915908	0.380678726765913	0.150291225898045	0.225959210261783	0.0515806169704847	-0.123081593060715	0.0963953635391457	-0.0228879003031173
GBM	Grade IV	Female	34	435	1	Wildtype	Non-codel	Unmethylated	-0.222414877763551	0.0901125480997572	0.0714436480499304	0.243634804759781	0.272106050412096	0.305880687967581	0.431695510201036	0.26905007217686	0.217528671774811	0.194831569061143	-0.19910283249896	0.215613136113715	0.0487890062697232	0.319177714792102	0.000100636652627805	-0.120349527803392	0.207068554500945	0.0156130064747224	0.408005818104499	0.274984518322248	0.11530800994749	-0.255450758127677	0.385031728245067	0.07928223341429	0.237757538151314	0.103716081871467	-0.0924798454964165	0.123851525623899	-0.223227988467168	0.0890048644935624	0.0703481802164165	0.242785956799549	0.271123058068738	0.304862808188556	0.430666925962195	0.268071016808562	0.216497186566437	0.193800788059708	-0.200289221437724	0.214692132454711	0.0478613677503604
NA	NA	NA	NA	NA	NA	NA	NA	Methylated	-0.263328156593135	0.0912736307490085	0.143160025778123	0.23377660385152	0.298467362986237	0.304510366413731	0.476536133815533	0.254358456524746	0.237369085815456	0.132625890658095	-0.2231662738547	0.24165855409568	0.0150716023108348	0.363597971772235	0.0470432717703899	-0.0471975560825732	0.245752155111057	0.0394997314073949	0.397229470045076	0.273891319648939	0.0901390833958844	-0.315979853325319	0.366776290139602	0.171511545222674	0.178192721200309	0.148704483820847	-0.113209550483483	0.142658007870105	-0.264383542410391	0.0901718832921421	0.14208304242664	0.232921265214273	0.297476818867118	0.303470368386054	0.475515140911971	0.253356406399568	0.236377021948878	0.131619259406374	-0.224349325647702	0.240710847848797	0.0141065043648531
O	Grade II	Male	43	90	0	Mutant	Codel	Methylated	-0.246605331106917	0.0228859637491875	0.0318864004705978	0.113287713394404	0.278450646221841	0.227774547515368	0.352697719101499	0.15749382346349	0.256407566158193	0.0337594248758052	-0.17309065225312	0.0911543201148059	-0.0602241384141983	0.263964744357968	0.00495797553420919	-0.143782803353247	-0.0215643788081986	0.0245160790792811	0.444296032195431	0.163661858575946	-0.0262551237750868	-0.317077627387333	0.348829183646011	0.02227032623598	0.160931668672782	0.0183065594078538	-0.116174048168248	0.127246618598898	-0.24761930737968	0.0218661112384746	0.0309322805782478	0.112484913922039	0.277464730350668	0.226680890365038	0.351693773041145	0.156521807105165	0.255411279703931	0.0326791393282546	-0.174189943015088	0.0902430858390213	-0.0611330139579541
OA	Grade II	Male	43	1095	0	Mutant	Non-codel	Methylated	-0.185198111990964	-0.0972858405161759	0.0012259335915548	0.0892635776456226	0.280720130899367	0.252878446489568	0.367190243194178	0.196830372365607	0.1899512846919	0.0153422403951062	-0.143286185077104	0.110920563403337	-0.0293914528125835	0.294556165812196	-0.0279735301034043	-0.209609742283084	0.00721965542617747	0.0265063065371954	0.391480725224785	0.239915970590317	0.0144425815994072	-0.326441009798659	0.351423890578998	0.0580677321196199	0.192423391646004	0.0300272880978351	-0.109463843894203	0.120793711481932	-0.186127782672951	-0.0983396478686103	0.000292763883039403	0.088476724215412	0.279776068567815	0.25182778575341	0.366189243028772	0.19588921127881	0.188932725917518	0.0142699485175813	-0.144402371732305	0.109961754237711	-0.0302820692038526
A	Grade II	Female	39	648	0	Mutant	Non-codel	Methylated	-0.164544390653111	-0.0181964317425135	0.0227097102227142	0.118460447962741	0.280200855807824	0.263667445224252	0.396459191537365	0.20049677324582	0.213655455755685	0.118714212042422	-0.14510629103253	0.107778893668275	-0.0276537349130101	0.3005036018995	0.012816984676049	-0.120338778510896	0.0484359676213386	0.0175794461656223	0.414616071592041	0.289014485820108	0.00566704566235312	-0.297123407878032	0.368876977290151	0.0761983995426422	0.218973401547747	0.0520923008173702	-0.0764804511761431	0.113394310764845	-0.165561883313187	-0.0192431724898947	0.0216757924237708	0.117601240768267	0.279257661750206	0.262607531464131	0.395453015483198	0.19953573725267	0.212698500460888	0.11764784525296	-0.146230690782392	0.106821262674376	-0.028670769756156
AA	Grade III	Female	35	6330	0	Wildtype	Non-codel	Unmethylated	-0.227683393825095	0.0701091464963869	0.0429091735571429	0.174229188091376	0.226660879966132	0.292134467331242	0.416333299370576	0.24960632613881	0.213686413374061	0.0896775564536959	-0.179469994665451	0.1977786767476	0.0300489642013031	0.313391902623708	0.0350287332049728	-0.0679509765588329	0.15574757115634	0.0606682864017934	0.441753282384686	0.265881517065519	0.0288252960282933	-0.267490489893912	0.370486882414806	0.155966061006675	0.225182541145733	0.106232702689535	-0.103843762137589	0.144875132007772	-0.228773044709834	0.069031917700572	0.0418521745561336	0.173388752777487	0.225680878857545	0.29108789271336	0.415333062009678	0.248615400379471	0.212723094363258	0.0886656579972238	-0.180603951199244	0.196884395115312	0.029110896684145
GBM	Grade IV	Female	53	279	0	Wildtype	Non-codel	Unmethylated	-0.214600339720421	0.0474778877410821	0.0518880764935989	0.253323514260046	0.260611917328095	0.319195066824083	0.471980337078036	0.313644880361727	0.224929587285844	0.208012691103923	-0.156862299531222	0.186753679204645	0.0866502166564428	0.357279721976638	0.0863636431504804	-0.0251254862635901	0.294488488138129	0.0249641161773606	0.431101273115812	0.329759217428489	0.131712396364038	-0.280198869580208	0.422328726394184	0.218120838537631	0.250578663684152	0.14091264063077	-0.0400054305306291	0.138374714797407	-0.215527989262822	0.0464019088697604	0.050798444689291	0.252464006816073	0.259587622763891	0.318160969446366	0.470973239937432	0.312629925823397	0.223961541513366	0.207015558713538	-0.158037031579597	0.185828470902166	0.0858189966284295
AA	Grade III	Female	44	948	1	Mutant	Non-codel	Methylated	-0.197654890897488	-0.00649786818544823	0.0123336180098221	0.166146417254347	0.279848487673087	0.274475763476685	0.410447275320296	0.20751371067189	0.186692869805465	0.139914264979541	-0.169611137650794	0.139017121041921	-0.00968952774211768	0.288141557051518	-0.000872223347755909	-0.108015869335458	0.129783510509629	-0.00445685076724023	0.423802227450986	0.284894669663296	0.0161789693397445	-0.313259326030906	0.371855377904064	0.0649364218570439	0.196686375605727	0.0340083420217524	-0.112925012084792	0.10737370741383	-0.198532146699168	-0.00751049751333826	0.0115227524000373	0.165363255017493	0.278864731984103	0.273421596879631	0.409479745296581	0.206588588802368	0.185717936091692	0.138861998069476	-0.170770716611472	0.138108327857672	-0.0105193762431486
GBM	Grade IV	Male	72	294	0	Wildtype	Non-codel	Unmethylated	-0.245051648635611	0.128546070651522	0.16190789965253	0.33871841366501	0.318474920613119	0.329364977809746	0.518147041956783	0.323116464445424	0.258606618198113	0.230644121299612	-0.137708081614277	0.313096134661844	0.0406109857882332	0.43785414676431	0.199863652649628	0.0984634910718511	0.488648071528009	0.00436205971888652	0.42867053469904	0.36315896853743	0.166256856280787	-0.192512533534498	0.399788671342793	0.35932228793159	0.291650187406062	0.188399776042604	-0.0403946073724768	0.121986947459317	-0.246055903295719	0.127465968114321	0.160837973869702	0.337846161631871	0.31746877816992	0.328338913830957	0.51714718522381	0.322118455754528	0.257539745322821	0.22963406977578	-0.138815256613158	0.312145733786812	0.0397212383202145
O	Grade II	Female	50	687	0	Mutant	Codel	Methylated	-0.130772748831137	0.0105263066842482	0.0474223275496225	0.17078876909854	0.280557995080367	0.354659954226228	0.408682664487847	0.22177800444849	0.249208731123739	0.143625482606184	-0.137512261873497	0.142992838994941	-0.000397122232769282	0.313460176854039	0.0876674936942258	-0.135457854049303	0.169537707829693	-0.0100823111509932	0.454953338904125	0.27314898083877	0.0271891759826172	-0.293531229634064	0.355989708943163	0.112429888853713	0.269625868688938	0.0947335848464942	-0.0723494669553938	0.109801716486356	-0.131734039563998	0.00941965253460689	0.0464092708093809	0.169963173207275	0.279569498163459	0.353620089517163	0.40767492219546	0.220812418968563	0.248223148939823	0.142669797885862	-0.138648682445119	0.142056980863413	-0.00132312998167869
AA	Grade III	Female	51	366	0	Wildtype	Non-codel	Unmethylated	-0.21274719504694	0.00553447956945783	0.0278115560579582	0.153623300986841	0.235096786712971	0.333715351385741	0.401288638392048	0.184234594780955	0.280005222731789	0.105535909588698	-0.229919398810464	0.193785563511892	-0.0452302721663166	0.298979047521223	-0.0259532888982895	-0.152267124970612	0.0285563476039116	0.0389282711936388	0.433466476046543	0.328178528415975	0.101391060183464	-0.295993131609885	0.372789063350075	-0.00231985059138704	0.210879043630538	0.107435966521444	-0.0803423354823809	0.180794966546271	-0.213691134391386	0.00450220225066904	0.0267938672159931	0.152818993413749	0.234109609883935	0.332686249969233	0.400294292542637	0.183262705872908	0.279052128498127	0.10449286224818	-0.231098731517863	0.192917621237779	-0.0461129470730928
NA	NA	NA	NA	NA	NA	Mutant	Codel	Methylated	-0.170345875273881	-0.0588616871009878	0.0070302376097921	0.119292846969881	0.25871953247811	0.346261777802977	0.363084286867323	0.14648305386503	0.229617531564753	0.0678628363379842	-0.196577831360875	0.123297648484814	-0.0631458495691273	0.261587213193594	-0.000623343414595773	-0.180031272463989	-0.00782862378868842	0.00937182144552655	0.431677847794547	0.212233495681147	-0.00509855284118965	-0.287035204246777	0.34901236541714	0.0378954904825042	0.185319828310117	0.0537089828339657	-0.0843544690141328	0.0888797822738852	-0.171280453278799	-0.059872349934642	0.00603203352835864	0.118468270716999	0.257756881287813	0.345210040028867	0.362088139861936	0.145538350949759	0.228650365994319	0.0668316064701661	-0.197684090044333	0.122383717945843	-0.0640233149702638
NA	NA	NA	NA	NA	NA	Mutant	Non-codel	Methylated	-0.2087849292871	-0.10744629957098	-0.0415208339686325	0.122580563001245	0.199557839682775	0.334924210176128	0.366608250140028	0.158464706011713	0.191816072015032	-0.0459606417550351	-0.116895736549637	0.0781303012877403	-0.126678935453666	0.277072329583492	-0.0162843255958724	-0.126511987181694	-0.0504110584096571	-0.11157856454351	0.423493047343675	0.225004981400641	-0.0473485336692358	-0.398015385647409	0.338749931062699	0.017319100915452	0.174968182638442	0.0802372720259576	-0.0782550156793761	0.0961640228359983	-0.209661818584939	-0.108545041467474	-0.0423998451820846	0.121888620899792	0.198550762418407	0.333889222964673	0.365586119132976	0.157524506006031	0.190823940893027	-0.0470672668377578	-0.117989156637659	0.077224407832922	-0.127624479736494
NA	NA	NA	NA	NA	NA	Mutant	Non-codel	Methylated	-0.190178894593509	-0.122995432404142	0.0273129942029385	0.125418568587463	0.289462726579478	0.315658489982953	0.385708805252449	0.178502380921706	0.237941765825981	0.0428363577511359	-0.177802087927126	0.0633861920990876	-0.0725248621913605	0.310553548869004	-0.0265607820702433	-0.183240236447112	0.00334976463240394	-0.00749470620389713	0.455429544928357	0.247154843193472	0.0048974780260567	-0.335096965851595	0.333905042573038	-0.00958481072334201	0.157134925390783	0.0681361944727213	-0.0739713109982944	0.0832045020099109	-0.191085668909497	-0.12404796608343	0.0264438620615495	0.124649649027617	0.288554197906332	0.31461867618606	0.384709617450946	0.177567196587336	0.236942545081501	0.0417719720354827	-0.178937684707306	0.0624678319170581	-0.0733219141836442
A	Grade II	Male	27	2511	0	Mutant	Non-codel	Methylated	-0.163495372076697	-0.06357068727021	0.0736611629996908	0.242158584624321	0.268290989844686	0.287916010608562	0.481369768283961	0.289284202452353	0.213245271351822	0.203701368469246	-0.122866062280504	0.175966023001362	0.0184632381503082	0.387684427534536	0.150913213707272	-0.079865373435891	0.288097833027019	0.0744382605463011	0.46486251471003	0.331591631777878	0.100174179188513	-0.240293002696453	0.365133534008799	0.183325171904245	0.225356661214521	0.135419309618015	-0.0753145128166888	0.0701070199422352	-0.164501736523489	-0.0646475069094846	0.0726016287025543	0.241321326429189	0.267299124144384	0.286855392836899	0.480358362059346	0.288313756593328	0.212233081514014	0.202679029867387	-0.124010378633481	0.175058171996177	0.0175356183447766
AA	Grade III	Male	30	198	0	Mutant	Non-codel	Methylated	-0.173844238295136	-0.119448304066294	0.0205617763165527	0.147526085296202	0.273718306970323	0.391971215868535	0.410881979996331	0.177256358397649	0.22396088352749	0.0915079544945318	-0.118671513573243	0.104008419703489	-0.0424892434636761	0.320949883421837	0.00258542013192626	-0.0963754339537346	0.0707097565890008	-0.00456690261571101	0.437833424295572	0.293851428625292	0.0341617358206365	-0.307876962149796	0.358211099574071	-0.00116964493049976	0.193744528134554	0.072477338909647	-0.0688471895828463	0.0888526942759626	-0.17462864315593	-0.120494710144717	0.0197117476680734	0.146722148747318	0.272750129225906	0.390933933713708	0.409902228812217	0.176303422278632	0.222963560998809	0.0904404248498611	-0.119802786368521	0.103127227532839	-0.0433070360812376
GBM	Grade IV	Female	65	48	0	Wildtype	Non-codel	Unmethylated	-0.246062260437567	0.0437443422039169	0.04161578367928	0.220707274253075	0.264165993144691	0.334611769052506	0.484955307337196	0.305110674273259	0.220650088383827	0.170136179125478	-0.232570476239927	0.242852695726758	-0.00513086496218511	0.36123270675764	0.0505269810180056	-0.0508397030440038	0.235416588905163	0.0152207923340389	0.423113469197372	0.318435655306842	0.118729395125608	-0.286974286254598	0.38431523328075	0.155229984686296	0.220544906126468	0.152169777016952	-0.0830256724703183	0.134026924700663	-0.247032012792803	0.0426530215527724	0.0405558362592351	0.219890750087827	0.263156913420223	0.333569259567002	0.483948737484048	0.304153624654192	0.219648250763667	0.169121122999439	-0.233729296289146	0.241951607385985	-0.00594055032847759
OA	Grade II	Male	49	1203	0	Mutant	Non-codel	Methylated	-0.159310442967911	0.0197721166063858	0.0277333108644739	0.0749884284484089	0.251476285067002	0.286985440819236	0.358246209790216	0.171210167989135	0.250609789566057	0.0367502022182179	-0.187168657199649	0.109559757525895	-0.0644757614183831	0.272733049100258	-0.0878467885218659	-0.188997387392491	-0.0217560937085801	-0.0151201629590882	0.422848628860577	0.194072278990268	0.00728256504086149	-0.24438157631795	0.323565057624575	0.0354879988053607	0.136786634658386	0.0295983807830608	-0.109385806513183	0.0990618136203221	-0.160429932806424	0.0186865995182648	0.0267042843113736	0.0741814806810013	0.250500025653338	0.285911745389111	0.357246818005678	0.170305543558642	0.249617922589959	0.0357405075188664	-0.188332913665971	0.108628049044686	-0.0656180810246753
GBM	Grade IV	Female	53	639	1	Wildtype	Non-codel	Methylated	-0.251185051463404	-0.0137945427955308	0.0606042489416963	0.159150153053348	0.261145821615027	0.363627856457291	0.376976378529535	0.23336150452156	0.235914492161211	0.0642659032013465	-0.184799271166886	0.203492138605028	-0.0785109398622853	0.286267323706999	-0.0648004506242085	-0.0983581245656188	0.018415618397547	0.0341890543418406	0.377926722781698	0.228986880974124	0.0760258218387642	-0.243968007724668	0.38935225314694	0.0041196341192446	0.147014648567894	0.0648959098685474	-0.0801775853699709	0.171120967245028	-0.252132007038226	-0.0148319307821232	0.059541326373647	0.158304472125114	0.260183211779302	0.362615435758414	0.375955378286429	0.232436029488544	0.234920050721952	0.0631912487672814	-0.185986313892424	0.20260982508493	-0.079455702436092
A	Grade II	Male	24	2838	0	Mutant	Non-codel	Methylated	-0.149639029017311	-0.000845872542678	0.0156876721097123	0.159898403506157	0.281045239524476	0.296521948498527	0.376564491190093	0.16445636648639	0.266286683154767	0.0770714995877961	-0.11474563533394	0.0892054808609094	-0.0119501632340759	0.317997675357741	0.0706602280075008	-0.0703718846855118	0.0988504411651847	0.0151203944310248	0.434135236307017	0.294553577999416	0.0410069092817942	-0.337064989861517	0.369586624143319	0.0229960706873877	0.23892636397502	0.0724926595451059	-0.0872251711359476	0.0965035522157421	-0.150409209590484	-0.00184583982975111	0.0148030108901508	0.159089142126148	0.280117675718751	0.295478563349055	0.375580416190536	0.163486326143917	0.265311462159846	0.076017747945606	-0.115843477207919	0.0882354031311711	-0.0126959476037038
GBM	Grade IV	Male	67	21	1	Wildtype	Non-codel	NA	-0.254916140452772	0.0863292093503831	0.128339846599954	0.21395174610543	0.295167598212898	0.312920166990636	0.475615982552831	0.228934918879037	0.255587111195919	0.129848269160343	-0.189137935597705	0.267232213594664	-0.000652517556290765	0.336451930015221	0.09383672597955	-0.0570440017025798	0.274198564078937	-0.01273864372754	0.400797760948392	0.295571662430702	0.107194071883622	-0.344163911401397	0.35128473441569	0.182296486738831	0.233811374473615	0.11333817994607	-0.112826874339813	0.183113102023244	-0.25595404954398	0.0852576341380481	0.127300796111092	0.213070886750657	0.294183307305436	0.311879721852623	0.474611414303602	0.228014409645903	0.254577654543301	0.128845171377004	-0.190308464148613	0.266303629060574	-0.00157793767957533
NA	NA	NA	NA	NA	NA	Mutant	Non-codel	Unmethylated	-0.209873157044121	-0.0571696305029354	0.0495005981613627	0.142015402579034	0.293681622311326	0.290465183026812	0.409610788235018	0.178692464826309	0.190060813191337	0.115458278863277	-0.104163029349064	0.117354175225387	-0.0494359317584012	0.326572518711568	-0.0669628761743984	-0.13524513106893	0.029414827621125	-0.0362016098757739	0.400049223720052	0.22569298487953	0.00909769811438737	-0.324738050400758	0.383622153267326	0.0171771420935949	0.154200318103715	0.0603192354538876	-0.115152469247878	0.0451910617427286	-0.210906191875861	-0.0581723292200356	0.0484873610981879	0.141221659012812	0.292722236503283	0.289425513618968	0.408629572835538	0.177734693751987	0.18907021992861	0.114405425860939	-0.105284992070094	0.116422076520215	-0.0503902971368463
AOA	Grade III	Female	49	204	0	Mutant	Non-codel	Methylated	-0.14149941801138	0.00367928508474888	0.0398176741783001	0.198651574703732	0.280400456070867	0.282773783029165	0.409577150235864	0.219011653563302	0.217618083133863	0.158346872100735	-0.092792504048183	0.107598447988445	0.0579056691646895	0.341152005107368	0.0157254488497038	-0.044581807692741	0.168436302421329	0.0402337823766718	0.427303224944811	0.313032386434209	0.0243576220802543	-0.279337951640032	0.38629989279051	0.0988314474473016	0.213467545682017	0.0819848435148665	-0.0972342304515087	0.112698108133897	-0.142408371055454	0.00263573385963654	0.0388295283323358	0.197837564788781	0.279420941473123	0.281712519154548	0.408571368087953	0.218032836111405	0.216616341161161	0.15734218207641	-0.0938862410412861	0.106690813744975	0.0570791558975649
GBM	Grade IV	Male	81	84	0	Wildtype	Non-codel	Unmethylated	-0.242616092428843	0.0506729013420842	0.0107780675963604	0.261201458643058	0.252862870509256	0.364662027827934	0.506371651531011	0.354435379506655	0.265281501678719	0.154690418680452	-0.19332152352022	0.22391454352942	-0.0207416425182013	0.406732849288174	0.0680407811614731	-0.0453279789626634	0.280334876487906	0.0468317831638306	0.417119390216503	0.303449274916928	0.0975328338184992	-0.264736551270193	0.405021159212625	0.252171761715384	0.242234083083288	0.142444395502675	-0.0540083286485019	0.132455849115705	-0.243608609053212	0.0496009318653727	0.00975660736182643	0.260380921226651	0.251853936015762	0.363618150121585	0.505364271087693	0.353474312564802	0.264249651806049	0.153668581882828	-0.194507437298068	0.222971609817888	-0.0216813804595115
NA	NA	NA	NA	NA	NA	NA	NA	Methylated	-0.182414268170889	0.0521031079569764	0.0320078289022526	0.170586357233513	0.29369230756492	0.291472242257113	0.39502242955051	0.220357091819054	0.192538765009013	0.078036959859153	-0.139878259303062	0.128626084220977	-0.0713492109679807	0.308959594900324	0.0265414695611064	-0.112570324272965	0.107585769123536	0.0192586460715745	0.421151073583489	0.251293327650709	0.012689280819013	-0.32314412342812	0.34900082058706	0.0336555645664674	0.225958624042006	0.0388732007206818	-0.115342770579056	0.119174564100686	-0.183263031384041	0.0510357333492818	0.031054759210348	0.169749866438197	0.292733391591247	0.290419670494467	0.394028705584613	0.219421846209763	0.191509674771394	0.0769619477511033	-0.140962539863765	0.127730562313665	-0.0722823546071016
GBM	Grade IV	Male	61	270	0	Wildtype	Non-codel	Unmethylated	-0.211113074618819	0.0724157196424211	0.0782937766400286	0.243528185274945	0.253883548280976	0.313255487005867	0.482468303800145	0.327092106177499	0.208246138842238	0.204860550384275	-0.175493010463003	0.254731495182517	0.0654924473744484	0.36274514896285	0.0675387711217217	0.0501772425577315	0.341399583918298	0.0412800849765989	0.45010563505997	0.334251212214607	0.11384145404647	-0.209261484158614	0.389624109118202	0.217318133899448	0.236976614601367	0.155941096154239	-0.0695734465342099	0.139641311776824	-0.212095825012984	0.0713041292049151	0.0772103351930865	0.242646891209337	0.252868436329206	0.312253911519896	0.481444655995255	0.326124157253074	0.207185264625142	0.203833194015118	-0.176665762182391	0.253753364859813	0.0645856257610753
GBM	Grade IV	Female	76	141	1	Wildtype	Non-codel	Methylated	-0.20244227164318	0.0705605310833595	0.149612537349401	0.264158381987169	0.268942664701902	0.359389863124371	0.487670427857567	0.286690342981399	0.297010596560997	0.215161358337282	-0.0691829296320408	0.262058341348975	0.0465766548770562	0.35883130182472	0.106682557327308	0.0567038193495927	0.368551918998304	0.0146945243510095	0.421110567477323	0.352806157382205	0.107129744963228	-0.208673966975121	0.42195443864548	0.186461999566295	0.263341129274579	0.153777102305597	-0.0646843318699863	0.130895457429909	-0.203426511880745	0.0694720469084075	0.148513883457621	0.263344601263806	0.267939945905387	0.358342014987387	0.486658730956083	0.28572338871934	0.295987508763694	0.214126709463634	-0.070189023650065	0.261137215369729	0.0456916210933738
AO	Grade III	Male	42	183	0	Mutant	Codel	Methylated	-0.169812918144186	-0.00576949586391905	0.0658655835639304	0.159895842389978	0.271778970932332	0.341341520364899	0.399251615597339	0.202419617285322	0.238744428661362	0.140336811387372	-0.180641751530414	0.119133016868502	-0.0352618534393615	0.285685833196589	0.0112655179036789	-0.156841829784285	0.0915659962419208	-0.0473407309568378	0.456332820968611	0.256998929476906	0.0222356387092173	-0.32754053480609	0.370812301932126	0.0539554089609923	0.222937264251131	0.023733555578042	-0.0925420443767954	0.102388380206351	-0.170751622349001	-0.00682678445175175	0.0648448347144476	0.159075448319268	0.27080395399886	0.340310820680214	0.398252093751688	0.201482783604494	0.237732273100894	0.139293352123184	-0.181799990408585	0.118150258617171	-0.0361864701026047
O	Grade II	Female	34	5466	0	Mutant	Codel	Methylated	-0.158596706861629	-0.0209092486920093	0.0159440180221115	0.11527102298697	0.253323953815569	0.295605870517847	0.393263159014802	0.168350291414117	0.248982297172808	0.102378261849109	-0.153997303035755	0.132171795509387	-0.0579866612381624	0.279440294024856	0.0253772432941726	-0.173330223180889	0.0219967314963637	0.0127884745317851	0.445626210381838	0.239796218095445	0.0125658340116403	-0.308863761524062	0.343867642264529	0.0455213693057234	0.192693437766636	0.031538336015518	-0.0545587480715875	0.118548774263402	-0.159455177022443	-0.0219248886285707	0.0149461258334733	0.114462644681873	0.252348236953235	0.294545540067055	0.392286981230452	0.167380036911816	0.24800935386585	0.10133437060247	-0.155010841910134	0.131211936954828	-0.0588789242972878
OA	Grade II	Female	69	465	0	Mutant	Non-codel	Methylated	-0.178081964550875	-0.0106696259076579	0.0409444324337399	0.189049599807414	0.288079112584403	0.293328321887706	0.400224478734045	0.22980129691293	0.238483935369142	0.123048341678264	-0.085384952026375	0.130495268224522	0.00394405689010117	0.333300302164138	0.0555018749985739	-0.0612331402961064	0.168383487705894	-0.00128463259378	0.413682058106282	0.316214267754434	0.0423438713347347	-0.310814311433401	0.358740368017971	0.11692247959019	0.243916339051474	0.0693963272684813	-0.082049630209108	0.163389810156313	-0.178979204492231	-0.0117478871093431	0.0399367693893172	0.18821724160382	0.287092064290886	0.292278729845998	0.399236314053551	0.22881507410156	0.237512976752659	0.122036874020038	-0.0865282015006715	0.129569456483758	0.00313472037420466
GBM	Grade IV	Male	69	669	0	Wildtype	Non-codel	NA	-0.215134305409644	-0.0139293240775381	0.0736539475653635	0.232577111998025	0.294155977356413	0.363058922392742	0.485754892729118	0.273172233765653	0.18985027889013	0.136881413291177	-0.206354315797422	0.206850454911513	-0.0180345343551504	0.34317976394453	0.0237592723431647	-0.146110252399059	0.195612933608852	-0.0152206258629838	0.395600319063873	0.253369095444633	0.0966369836751246	-0.25496407542456	0.382341335282087	0.0697091040252874	0.195379858286213	0.109555471563868	-0.110441094291184	0.101638859670468	-0.216086241535441	-0.015031368397268	0.0725624201840543	0.231746022782812	0.293155424184847	0.362020587286003	0.484753604268607	0.272178233412013	0.188804424389396	0.13581779617123	-0.207573821278403	0.205862662914281	-0.0189616908840448
AA	Grade III	Male	47	471	0	Wildtype	Non-codel	Unmethylated	-0.187682785767588	-0.0815861784660047	0.0176319763582852	0.131637777110965	0.251413296668235	0.358282237959839	0.375574608579739	0.173275185618835	0.292036046673803	0.127688509106712	-0.177894835764875	0.107649410161958	-0.0224588204327719	0.323562718426273	0.0248531319516959	-0.182338683118138	0.0376572751728219	-0.0263429309934297	0.40966303258196	0.241401438670303	0.00580417258722749	-0.33933126343838	0.354449733477669	0.0376667317036007	0.167014091731197	0.0927676406530714	-0.099844690571421	0.142091569427015	-0.188574871520129	-0.0826314293470756	0.0165794025574842	0.13091926438301	0.250397694083027	0.357255596767068	0.374553977829019	0.172290816062672	0.291083770668476	0.126655947707815	-0.179053644029079	0.106783498926881	-0.0232995787070111
AA	Grade III	Male	34	3	0	Mutant	Non-codel	Methylated	-0.163382273499257	-0.0263183018491325	0.109602569269848	0.218233104474258	0.324565223730108	0.3174220205243	0.458332531524045	0.223461143738592	0.214241579829156	0.17872142726872	-0.16144785047749	0.179536160501902	0.010037108970221	0.343582743804819	0.0711626381967819	-0.0973835896358925	0.29967163897523	-0.00125556896312852	0.473586512327494	0.314732548747878	0.0891253545645605	-0.309400262349473	0.342409238819749	0.0934295612252432	0.233472673300602	0.0948775430517156	-0.0791979652652395	0.10118983517811	-0.164357697967164	-0.0274549831323511	0.10853131286825	0.217403534149915	0.323610831363548	0.316357857835886	0.457307484758535	0.222503428236713	0.213208814605122	0.177697768611586	-0.162519573023275	0.178551568859523	0.00908364721654535
AO	Grade III	Male	37	264	0	Mutant	Non-codel	Methylated	-0.176569674197878	-0.0675011844880811	-0.0155124592820764	0.10287112876537	0.262560284131056	0.317831384978462	0.368444874793783	0.147916758429816	0.268719124085652	0.0337292862265152	-0.135108230304927	0.0966327821834282	-0.0723292296323986	0.319047350742381	-0.0261305035277907	-0.147719959436977	-0.0510919425736606	-0.0124810497996492	0.417201177462101	0.276612545156154	0.00904697682654119	-0.327040748453692	0.317136806832565	0.0060167641989904	0.167316336326253	0.0710310054151502	-0.0791777034606349	0.136265317398737	-0.177288616428875	-0.0685897374290717	-0.0164455920575464	0.102095545278077	0.261645867324618	0.31681594020286	0.367448795168293	0.146932558255565	0.267724410305269	0.0326736031250585	-0.136245535928379	0.0957543885241724	-0.0730926506779851
O	Grade II	Female	34	198	0	Mutant	Codel	Methylated	-0.171508594862867	-0.0511295330951041	0.0104061330596927	0.110822700075363	0.260838923122424	0.264562889123653	0.379105931956029	0.146576736789335	0.237862098300583	0.0761116899973043	-0.163998098340778	0.0926052756168502	-0.047680987609869	0.274218410927173	0.0233197941597163	-0.185303157756422	0.0270278840223271	-0.000881501183042906	0.412942948483704	0.204968597391761	-0.0270580875900621	-0.282416027497685	0.339787683095456	-0.0153679038896402	0.151036708815139	0.0595418215457903	-0.0957544481992125	0.0930717457552011	-0.172388962646018	-0.0521549676869246	0.00941837278206175	0.110028085430465	0.259879064618938	0.263517699380567	0.378105882702489	0.145619449424201	0.236919648210527	0.0750575252676219	-0.165131464573182	0.091693533687374	-0.0485938227805199
AOA	Grade III	Male	31	111	0	Mutant	Non-codel	Methylated	-0.1622860598209	-0.0481943888367532	-0.00328711922693204	0.148576051875578	0.290257531572326	0.302044895978715	0.396358627031918	0.171206464364204	0.220843197173241	0.0686859969132295	-0.170346034779383	0.10580152646632	-0.0430200090204799	0.302079678123255	0.0166608033564671	-0.118981943077609	0.0596806690367442	0.0621928286471848	0.433091449025132	0.264951259305201	0.0229351778329481	-0.326459427782945	0.352641942943689	0.0129974304508551	0.178191209139635	0.0554376013229277	-0.0553720863447195	0.109747839450712	-0.163155268524565	-0.0491925469598004	-0.00418090948330844	0.147763906545468	0.289300244684068	0.301007732261068	0.395385233994696	0.170306937283081	0.219870649014321	0.0676039036208598	-0.171477771778309	0.104874726880815	-0.043773069385099
AA	Grade III	Female	34	651	0	Mutant	Non-codel	Unmethylated	-0.185543019917036	-0.0681517142857277	-0.0311198823444463	0.100061762174344	0.24382244969417	0.302555551817676	0.343083189123548	0.142971003200771	0.234829542516712	0.0257864848397984	-0.0991431102057338	0.0975981199734733	-0.0693929908448976	0.297315378720671	-0.025887594968058	-0.153544875144996	-0.0294556975988615	0.0140587345517979	0.404411322721159	0.235714954024556	-0.0013100768981177	-0.318297665391589	0.321759825600223	0.0154958483414802	0.152676491605013	0.0487167691560416	-0.0897490676564005	0.112984480268293	-0.186341276051057	-0.0691552774601244	-0.0320201057418926	0.0992743559122937	0.242876712078049	0.301592060058973	0.342102177706709	0.141998493101605	0.233905306634639	0.0246970856486181	-0.100163285081313	0.0968290607776835	-0.0700673191280987
AA	Grade III	Male	55	486	0	Wildtype	Non-codel	Unmethylated	-0.265882924179434	0.127842523982315	0.0242877418600993	0.1605457088197	0.270254662453425	0.29915825141211	0.401377747832892	0.194921040611114	0.234286127855653	0.0652209371149142	-0.222041870109019	0.182837298098117	-0.0952320712613792	0.295307811497558	-0.101990253900293	-0.219185994825058	-0.0282426309050541	0.00843573536605993	0.399774624052093	0.223840774897192	0.0676779370138918	-0.308810470874409	0.365109341000535	-0.0059151336197161	0.140319244052316	0.0333117902621401	-0.108491896684905	0.161049536879671	-0.266868758087842	0.12687798123849	0.0232749175450794	0.159781612403798	0.26925581369647	0.298123387976422	0.400378778006164	0.193995630090043	0.233281761942582	0.0642072659993209	-0.223185033922899	0.181950079560662	-0.096100464080954
GBM	Grade IV	Female	72	222	1	Wildtype	Non-codel	NA	-0.241876554605793	0.0317479034741554	0.0677233426928896	0.271441250375162	0.285298428714745	0.342907855588015	0.518025142159688	0.364038933543227	0.205312211849092	0.194845806010397	-0.184937768664399	0.26030959269333	0.0676477724135032	0.381932818270348	0.127295002273382	0.0829126838958105	0.377123479309596	0.0320376970037294	0.432124130227518	0.319746038436212	0.144626619021016	-0.172690291571305	0.433606153868521	0.282995238304597	0.237998380378685	0.170810954462998	-0.0782859466682032	0.11507408485904	-0.242920231633443	0.0306210732829535	0.0666506370206583	0.270556918399803	0.284299095669814	0.341906375506092	0.517017973220183	0.363067632534252	0.204300509852568	0.193812701264172	-0.18612756744179	0.259328246101194	0.0667257667511647
AOA	Grade III	Male	52	225	1	Wildtype	Non-codel	Unmethylated	-0.170963778741884	0.108317916572486	0.0541779656878225	0.207203018046171	0.249661651536673	0.27423290112169	0.45102635598028	0.258862891736634	0.244954152293147	0.180571675388023	-0.156991770517947	0.220162573274021	0.0890668648121661	0.338096886330281	0.0274974984405371	-0.0290294633374071	0.250215139068624	0.0122519107936807	0.431795186188254	0.340427743458817	0.118590543994774	-0.228685120414607	0.377582534782308	0.0909234682612657	0.262850488029118	0.118596625617466	-0.0867543694466245	0.159196804399911	-0.171945396113966	0.107221956952635	0.0530909820399203	0.206327393695214	0.248659641309198	0.273209480747044	0.450020791123823	0.257889529902787	0.243922567600507	0.179535025608265	-0.158153774124264	0.219215251508437	0.0881194069522537
AA	Grade III	Female	60	15	0	Wildtype	Non-codel	Methylated	-0.140558252877878	-0.0191901795203926	0.0587089130432289	0.210246214214352	0.251428415297733	0.342007832806405	0.414436709309976	0.195170948497719	0.257299830052162	0.177271942594553	-0.127924234591752	0.156919761712937	0.0848088096397697	0.318307698486171	0.0472390422828675	-0.0544788969503009	0.12009257782771	0.0322019847894559	0.401257494712038	0.334274087269072	0.0966103431555569	-0.257556334012926	0.409931179471724	0.0466815868425332	0.222296563842007	0.117631545481521	-0.0351867637576297	0.133618717332637	-0.141439426802307	-0.0202956739404372	0.0576413706713263	0.209403179925078	0.250419485729188	0.340971881747333	0.413418789364069	0.194185066914032	0.256339833487051	0.176269548455834	-0.129048379139126	0.156019978242593	0.0839233069082756
AA	Grade III	Male	48	714	0	Wildtype	Non-codel	Unmethylated	-0.181933990407604	-0.000733226744856735	0.0401694330637872	0.189294196491738	0.268814422560183	0.304875049920266	0.434558174583235	0.237897531549061	0.260821747023152	0.121015282625494	-0.224354273014982	0.192804930460971	-0.000821021511405102	0.338811511722132	-0.0028999672871309	-0.134495727577486	0.101319884513219	0.0329343952821765	0.44935678344747	0.318779577664487	0.106061255558758	-0.272902015336016	0.387597562373678	0.0752913618402492	0.218052362166816	0.11815792183326	-0.089372421595813	0.156480826718153	-0.182810043265131	-0.00180801643426737	0.0391633103028395	0.18854836316714	0.267823763106773	0.303827877436768	0.433551067927801	0.236891648023649	0.259817974285271	0.120001273127325	-0.225545123096186	0.191880161525047	-0.00169354330721355
NA	NA	NA	NA	NA	NA	NA	NA	Methylated	-0.23530943582574	-0.00552670956766979	0.0186093445249062	0.203206002542191	0.257499422102087	0.36727996059246	0.472492711028528	0.326997654813424	0.192781056408717	0.156289865556475	-0.167887809641406	0.21284375802384	0.0488961718270413	0.353303434082606	0.0536687395324364	-0.0247967298357742	0.205830094689839	0.0397169801165759	0.4309840063678	0.316614925140568	0.116942789261136	-0.289994929267928	0.390429759397511	0.181630405566796	0.234810975134195	0.13905804815917	-0.102635445995841	0.105235237268424	-0.236287971150247	-0.00662029982111118	0.0175326189643129	0.202308062267512	0.256488736089679	0.366234664264471	0.471481163341649	0.326004300629932	0.191782593209247	0.155247744951316	-0.168996535055437	0.211911379100963	0.0480562464125683
NA	NA	NA	NA	NA	NA	Mutant	Codel	Methylated	-0.249077291003294	-0.0301921772997569	0.0143627338888091	0.0641068093333406	0.260922010932239	0.170395612687261	0.352242316685197	0.142602469790361	0.223298452568164	0.0454598841095883	-0.14301345722634	0.103604050582934	-0.135606364497598	0.284644736329785	-0.0750497093060831	-0.23551739606156	-0.118666749031113	-0.0174962578943162	0.407821823050739	0.200133521391414	-0.0441032543802848	-0.333107511299214	0.315150868924666	-0.0343601340432631	0.0813504482349857	-0.011764006623893	-0.0755610804039157	0.0681764852380957	-0.249947421185099	-0.0312056779480396	0.0134225304573347	0.063341486968369	0.259960868841161	0.16930673877235	0.351227337718126	0.141666894206361	0.222289571305082	0.0443845261757684	-0.144136785829249	0.102708559678292	-0.136564227436875
NA	NA	NA	NA	NA	NA	Mutant	Codel	Methylated	-0.161988420450761	-0.0196835955282945	0.0299554316259584	0.13385978348221	0.279582925784241	0.308072500827356	0.369954025915826	0.176080849382157	0.238827418755884	0.0807177926475996	-0.167167105995147	0.118327194186458	-0.0552903098992979	0.289851066341142	0.031287448975978	-0.155784002435066	0.0508984529779484	-0.029593641325404	0.438519164608639	0.217100634386717	-0.00265415581843418	-0.289555550051685	0.344110749486984	0.0620905401806582	0.191370051192169	0.0548821180203621	-0.0821559744435346	0.094784161366168	-0.162838889052239	-0.0206718622135788	0.0289215756843178	0.133047438616739	0.278593993206512	0.307008244725832	0.368951277612137	0.17511159077254	0.237825567139132	0.0796661434828098	-0.168237267398458	0.117405092869772	-0.0561340991685522
AO	Grade III	Male	64	117	0	Mutant	Codel	Methylated	-0.181769101096245	-0.0091975792521154	-0.0184552532597537	0.106181234725242	0.232030135126247	0.289352459444358	0.349689276464919	0.145456740155172	0.292927278205488	0.0408978578798936	-0.17506799369712	0.0678311316497646	-0.0409260071699874	0.28863016335549	-0.021130202764889	-0.12550512783433	-0.0533102028650563	-0.0202756617482975	0.418245306213078	0.222001040198616	-0.0212416429093056	-0.315623000877264	0.350962625191279	0.0362675268553605	0.172403077052487	0.0497522371478715	-0.0762745045237334	0.110631277386649	-0.182666701478181	-0.0102458700252814	-0.019462414487374	0.105425638447528	0.231048210148168	0.288308325237939	0.348669959835863	0.144482554077236	0.291967620321659	0.0398580096513981	-0.176206476098929	0.0668967177155437	-0.041700524020486
A	Grade II	Female	30	519	0	Mutant	Non-codel	Unmethylated	-0.263654810926196	0.103436055062229	0.0236505563036926	0.128999518629978	0.289855300973197	0.224432923038809	0.416692797845141	0.157164360024796	0.210060989541727	0.00924656561647399	-0.208525423243527	0.155276189479163	-0.0880736577643864	0.27226272243774	-0.0858606371176255	-0.206895521841359	-0.0204189774552086	0.0154620471230251	0.406532944969715	0.214509378288903	-0.00294624264603491	-0.298545792825817	0.327745782670976	0.0629367693615032	0.157348816977329	0.0234729998550927	-0.0933762026014181	0.207168771885805	-0.264647372442267	0.102472681841433	0.0226869263800099	0.128216455330426	0.288893996952327	0.22337497039254	0.415752181545966	0.156249765911806	0.209108162208719	0.00815295636911444	-0.209657516729529	0.154418879357044	-0.0890732051552305
AO	Grade III	Female	35	24	0	Mutant	Non-codel	Methylated	-0.240828609636017	-0.0999568887182384	0.00920152932653905	0.0834449778376054	0.25715139125566	0.305810214654462	0.352140293334985	0.133401706800983	0.210739059228843	-0.0711981691808622	-0.18830211369895	0.0660632708184311	-0.122497146133051	0.301461435904018	-0.0533825383201737	-0.188894395372985	-0.0803796203639578	-0.0622669911774102	0.416825447164819	0.203614990632676	-0.0529033848482499	-0.359421833370398	0.355092997876849	-0.043293643581877	0.150964567514222	0.0437159233379667	-0.0974279104665248	0.101450860486135	-0.241716192468833	-0.101074514224284	0.00819147662174534	0.0827237617800079	0.256172901393074	0.304771551157333	0.351115107645192	0.132422327651203	0.209838397655018	-0.0723503800413158	-0.189483474801147	0.0651790182895858	-0.123272468291236
NA	NA	NA	NA	NA	NA	Mutant	Non-codel	Unmethylated	-0.127456457973798	-0.110968493100069	-0.000227358975535796	0.165704700083101	0.254819033405471	0.338867838979943	0.382249689889688	0.158653443016509	0.244815304372496	0.116953109514966	-0.139510086750416	0.109702062960281	-0.00987407645853027	0.311927371872354	0.0117900530757051	-0.128188449391576	0.0712182477765335	0.0301742267997556	0.406342397091915	0.286269415166513	0.0203688007093969	-0.316842512241353	0.332098090904306	0.0154321126718952	0.181756586644566	0.0797813235284536	-0.0606217931447711	0.0728084211704907	-0.12831310848956	-0.112043668273821	-0.00117549760969459	0.164910592356878	0.253842254712425	0.337825242009543	0.381262232307129	0.157687509680419	0.243822321837508	0.115903014564266	-0.140628014647474	0.108835195621983	-0.0107102746996446
AA	Grade III	Female	70	159	1	Wildtype	Non-codel	Unmethylated	-0.185727633361296	-0.00636831273681776	0.0618451063839206	0.172646644790692	0.271212302474134	0.28059956919917	0.457347749927379	0.23429210742341	0.231377622055518	0.134146956079411	-0.201582163735666	0.158185809333126	-0.0223748827569047	0.348798414123172	0.0108286368940986	-0.0934415045379598	0.0925385299900147	0.0474372587791786	0.435197405508913	0.305092762490363	0.0880462811022648	-0.247459509198546	0.396800816650003	0.0571621835713655	0.209403800155521	0.127706703026655	-0.077819701134074	0.160105446517544	-0.186571795601527	-0.00746911305640097	0.0607977876187849	0.171848177553769	0.270214936887746	0.279585874824952	0.456343146485134	0.233334320203244	0.230482185379496	0.13309927852836	-0.20277014985551	0.157281560006573	-0.0233140301482368
A	Grade II	Female	39	228	0	Mutant	Non-codel	Methylated	-0.178578168599832	-0.0766053699259999	0.0190098644028392	0.108287067943165	0.268605610415527	0.231476362596208	0.396387432483661	0.184148323918076	0.223193379336057	0.073273046576023	-0.126308881054438	0.099093880406525	-0.0890381668181184	0.327048308601627	-0.039891298949891	-0.152838346160129	0.042765126161682	0.00858622056829762	0.419347300505561	0.254353340866	0.00397141890316859	-0.240354979365887	0.390662199918549	0.051977833973383	0.16465131645436	0.0652200333204921	-0.0981402112514694	0.109077405417839	-0.179535094977163	-0.0776793743050179	0.018078129311947	0.107528650080532	0.267642916873638	0.230431902659756	0.395397362277677	0.183199993216008	0.222259091589411	0.0721845801686724	-0.127416581749734	0.0981996756654412	-0.0899368921150941
AA	Grade III	Female	43	471	0	Mutant	Non-codel	Methylated	-0.12980769799502	-0.0115353977276713	0.0367409118704877	0.172591528756488	0.290295607616736	0.338390040706814	0.420635843872338	0.201310574971232	0.196510112748502	0.131216595137288	-0.114840951699594	0.132604614950661	0.00520528112960636	0.333577247566916	0.0524372283257215	-0.139908188590304	0.157709181899792	0.0344229491147046	0.43787489815885	0.29443980449108	0.0389982073430285	-0.299595111805418	0.341524214863286	0.092193554025609	0.226278226756401	0.0989094514150033	-0.0748827547985187	0.113340117023533	-0.130690155494923	-0.0126202558907377	0.0357193549507408	0.171745638915974	0.289340097959343	0.337347457280366	0.419637871792954	0.20034041934594	0.195523519031133	0.130179914989833	-0.115928630944912	0.131683539247919	0.00427328726652409
GBM	Grade IV	Female	55	291	0	Wildtype	Non-codel	Methylated	-0.253991924209952	0.0815840852405614	0.00414800993089552	0.191994221702182	0.264060108860622	0.323555946875562	0.432354868675232	0.320764774953559	0.197701215008064	0.0990269590823331	-0.132699207892987	0.224845447317175	-0.0939103478405152	0.344355045603948	0.00878027251794316	-0.0919837069236472	0.119470681029181	0.0533735507022658	0.389614572228548	0.261891392539713	0.0952240642887419	-0.22108355150826	0.394222713100293	0.0835360682806956	0.19242141462976	0.110950223101909	-0.0674659556354711	0.164419408553992	-0.255074050853256	0.0805044887525578	0.00310328303432851	0.191124758200581	0.263024437620442	0.322548693659714	0.431342402768828	0.319805923215779	0.196690450383924	0.0979940613995871	-0.13381463592529	0.223978040161811	-0.0948339727320032
GBM	Grade IV	Female	76	123	1	Wildtype	Non-codel	Unmethylated	-0.315943790941033	0.00768267638547803	0.0143512875929119	0.208308755521848	0.313408382640945	0.322705822710124	0.483116353855838	0.301865889370882	0.152454526591208	0.0966500507233665	-0.185513884162418	0.232772577273234	-0.0630011122107106	0.331017493778048	0.00657672488825218	-0.0720616206416969	0.20052624735125	-0.0102889364925308	0.425049645902117	0.304039460665839	0.110148032611946	-0.325332961438859	0.368006068462457	0.145687171455127	0.18240376523836	0.102758519561729	-0.0791860301818205	0.170518536044615	-0.316918128087246	0.00661414210914873	0.0133626762816794	0.207497541886073	0.312408997157321	0.321687768642515	0.482119493649444	0.300882043609784	0.151446676853676	0.0955915409242175	-0.186655227704489	0.23183070080034	-0.063813705733264
AO	Grade III	Female	23	3420	1	Mutant	Non-codel	Methylated	-0.155720293270151	0.0511729095243163	0.0108189636437462	0.151115164243829	0.282927187922092	0.278088329332906	0.388147611336849	0.202202043931278	0.235963741293917	0.112857336178788	-0.116056336783308	0.0974215565277896	-0.032134867567708	0.332376581052701	0.0237654615945583	-0.0816093629741251	0.0708266559225013	0.0522697609759303	0.438386913871742	0.264981539844539	0.0211846045513074	-0.295646623957763	0.31724655765729	0.0297920919268827	0.193281030919845	0.0724510785290846	-0.114870554619137	0.106538371405416	-0.156522925533377	0.0501314875196558	0.00986558226962545	0.150277208441442	0.281954582542735	0.277071954373824	0.387148062595284	0.201219902529904	0.235000584477573	0.111826799798393	-0.117169934771211	0.0965168627651651	-0.0329590928623252
AO	Grade III	Male	54	186	0	Mutant	Codel	Methylated	-0.233496944565373	-0.0624658328954278	-0.0138727245278752	0.0981538638126331	0.266590542402644	0.311914088046511	0.36665198750121	0.18475382739206	0.282037352237751	0.0529318127343682	-0.134160525923116	0.110555109989332	-0.0996552918637912	0.318274836173896	-0.0456654623945834	-0.160320893404447	0.000242550055373272	-0.0503385474321742	0.436549225806413	0.209987336499031	-0.0148783843676003	-0.280754712246603	0.361427696609532	0.0543804534320259	0.162588659071252	0.0273455161823408	-0.0767864031314821	0.118700221368559	-0.234528287727293	-0.0635491508300408	-0.0148485056393967	0.0973411208505658	0.265617235986179	0.310853977924335	0.3656683462181	0.183761623691226	0.281036928862285	0.0519027361329403	-0.135309676645953	0.109576486797389	-0.100645849820698
GBM	Grade IV	Male	62	312	1	Wildtype	Non-codel	NA	-0.268017783200026	0.138957491073019	0.0914352085332374	0.311578654741837	0.269986130498236	0.331198976637443	0.55441915453877	0.37429843704454	0.25132480199651	0.236245995231169	-0.0622770548478058	0.239874982800298	0.0477627825906319	0.371910455823083	0.122852427369226	0.132443579914967	0.384951069100053	0.0717057578906246	0.431579424720991	0.358090403006274	0.146973807472535	-0.185644938380341	0.414208222695521	0.295900235204347	0.311515249470504	0.197378678878105	-0.0769261941240511	0.163220208055249	-0.26904557472418	0.137863043853951	0.0903474214656563	0.310710907684147	0.268966373605644	0.330206952842919	0.553398827864105	0.373289784950757	0.250275625559642	0.235246848120426	-0.063312855027252	0.23889911737474	0.0469009072247048
O	Grade II	Female	24	483	0	Mutant	Codel	Methylated	-0.198649360850936	-0.0792645710180568	-0.0029338869799276	0.0910962382845241	0.269349244813809	0.297997952492101	0.321442102223192	0.144120434957402	0.218709018179602	0.0273321284606514	-0.162727991069649	0.0771768819746015	-0.121731869399206	0.262376149788874	-0.0415492203787146	-0.230752936207567	-0.077910235050958	-0.0130798217856044	0.434214227899876	0.172295719634365	-0.0506550938013175	-0.3485232795631	0.321866674685901	0.00945915856956767	0.125830952826561	0.0108988090789509	-0.102016422228877	0.0920638216448028	-0.199448549506009	-0.0803028674722965	-0.00377922977889755	0.0903246303713834	0.268390891856758	0.296953386849888	0.320426898181689	0.143187034610874	0.217753383725075	0.0262518240696662	-0.16380402150676	0.0762363758732552	-0.122610981939854
NA	NA	NA	NA	NA	NA	NA	NA	Methylated	-0.184448149656737	0.221789215091384	0.0255933288465122	0.172169766461086	0.260551230545121	0.271151551281506	0.427411716880962	0.29463764520431	0.200426448879213	0.0917714080757669	-0.164267527056871	0.206834043193892	-0.0421562603267294	0.272742101213304	0.0324270563460237	-0.109060737049262	0.113259857768453	0.0582977106999192	0.395910301202359	0.261137153668003	0.0359324230931041	-0.323103725398794	0.342304410628955	0.108747439062016	0.208762473472668	0.0489032948286671	-0.117056634831879	0.179363811837429	-0.185314975575709	0.220817995381795	0.0245443150097645	0.17132304018764	0.259554612265351	0.270096621136964	0.426406037570417	0.293691379148574	0.199457027185337	0.090722589937401	-0.165423750479644	0.205922564691959	-0.0431148263456747
O	Grade II	Male	54	3	0	Mutant	Codel	Methylated	-0.184806274748899	-0.0432339974626567	-0.000913584325519813	0.0739436608919161	0.235741078796315	0.327345068134007	0.353296202546197	0.152840094434352	0.285216278622922	0.0320155632857099	-0.171413773138226	0.0764859579730089	-0.0453715012922985	0.272897735124263	-0.0486227423006332	-0.167807562435505	-0.0826383716425374	-0.0410009444355625	0.422678985808883	0.253916055301389	-0.0155759545524786	-0.320319753721575	0.358643416611089	-0.0217579525597393	0.146741465114667	0.0466446971527826	-0.0835010253758548	0.140028721319775	-0.185558776474	-0.0443128215089115	-0.00192428251461983	0.073199119081674	0.234758530136903	0.326307759810065	0.352312120398598	0.15185860248354	0.284225392104178	0.030971930617072	-0.172549746101429	0.0755660305087875	-0.046288958416373
AOA	Grade III	Female	38	597	1	Wildtype	Non-codel	Unmethylated	-0.233132505738597	0.0228519021827196	0.0266730204505835	0.111067916847507	0.2390622526002	0.282920657909364	0.376802266752502	0.189166945947906	0.170221741788839	0.0748189322421087	-0.129622382496656	0.14784738138108	-0.0650791015744063	0.282448005582196	-0.0308092547175981	-0.167552741913303	-0.00124529039043873	0.0766656042543138	0.394251620179702	0.262483866373814	0.0223121431544272	-0.32846979768356	0.344425069679027	0.0185194205423286	0.172043822632216	0.0800548297200314	-0.13471701336597	0.153956165827709	-0.234084441820107	0.0217540033898947	0.0256158150940557	0.110295741552706	0.238065594489276	0.281866755500348	0.375797897172689	0.188180206051503	0.169245190220886	0.0737572544566739	-0.130760588257607	0.146980193403698	-0.0659852381667594
AA	Grade III	Female	59	564	0	Wildtype	Non-codel	Methylated	-0.166588947730921	-0.039279560165673	0.0592634963166842	0.185607256012267	0.264114945879633	0.318730961568933	0.438824187206921	0.195925958992958	0.276380511217183	0.14703516541259	-0.13130099896071	0.181227822776929	0.0653052505497098	0.358820285593637	0.0493821135019434	-0.0581773089515376	0.219647724099847	-0.00618929579120621	0.433911048875768	0.359435422263293	0.12882774153197	-0.312071100639977	0.398709791298304	0.0548585794752219	0.2453142524875	0.117929283336087	-0.0767268939387512	0.108755758689461	-0.167495531445271	-0.0403626842802748	0.0582554553980083	0.184826902553637	0.263092795420979	0.317701522878146	0.437839084773579	0.194973355282977	0.27544632318426	0.146016745580162	-0.132440872098228	0.180285567105944	0.0644825882801088
NA	NA	NA	NA	NA	NA	Mutant	Non-codel	Methylated	-0.165222628974818	-0.0664482456702361	0.0250959995585464	0.104304181325127	0.288941940877518	0.279971639718382	0.375183390217828	0.160305121032977	0.221673543248145	0.0487713691964246	-0.110851780889	0.102170804884689	-0.0725370506394537	0.301668565443169	-0.0181653084354352	-0.16866743873405	-0.0123245568940907	0.0143041011165036	0.423417694171391	0.209779409260869	-0.020241630743358	-0.334705626187289	0.335510641666022	0.00250071924142367	0.164179457116768	0.0345865641916313	-0.100771424812258	0.102841741553904	-0.165950378789958	-0.067494500901834	0.0241505577629312	0.103535421402937	0.288011227607286	0.27891730888678	0.374190960422463	0.159388737287857	0.220657285399795	0.0476795956207805	-0.111913669845173	0.101238143747631	-0.0733527135499261
AO	Grade III	Male	34	2187	0	Mutant	Codel	Methylated	-0.198511129311495	-0.0157493568504846	-0.0110733245967497	0.0469766044312013	0.281238127728989	0.262942375521562	0.337965723635886	0.158768639390726	0.267144242272097	-0.0065748349389582	-0.218991376688877	0.0794453403678892	-0.156107559270972	0.253478657676428	-0.0816831272074029	-0.243379416625603	-0.167430058723116	-0.0117247528932481	0.393530799686671	0.147226148604024	-0.0551873389898403	-0.350541524179286	0.31729576613971	-0.0418634066368832	0.128840417701663	0.0101041796617166	-0.138880785907444	0.112371593483996	-0.199355398587485	-0.0167105246292583	-0.0117371658910186	0.046257804066738	0.280314558221873	0.261886166685062	0.336939808506576	0.157818453274311	0.266181519499446	-0.00757541867837519	-0.22009831459217	0.0784797371849953	-0.156932057997155
GBM	Grade IV	Male	78	441	1	Wildtype	Non-codel	Unmethylated	-0.175025836916111	0.0524210125855669	0.0143411257712209	0.228520568088443	0.263697507244473	0.374310639758185	0.475053161835864	0.311633523354016	0.225790141793168	0.169434035184136	-0.162732132890357	0.194938828429496	0.0489602356083079	0.364064280914969	0.109833715063042	-0.0679643721413306	0.256817315090136	0.0272541035559203	0.432567102323485	0.324386794364199	0.0856412423293498	-0.303997974585246	0.361698699013924	0.195780491297948	0.238761298574612	0.128316757043967	-0.0833255605718305	0.155245087570582	-0.175857046170238	0.0513415081824854	0.0133400016877776	0.227676349008657	0.262684881260246	0.373255826053975	0.474059597670102	0.310637234880973	0.224768611940696	0.168415218266718	-0.163881270201767	0.194010164758144	0.0481301685403415
GBM	Grade IV	Male	49	30	1	Wildtype	Non-codel	Unmethylated	-0.258231779712438	0.0354184312950534	0.0643532463867102	0.264908004735154	0.307573202113371	0.337579243773351	0.509346214162311	0.354102981361029	0.210812039998017	0.203760892042805	-0.156592809812507	0.259345034513084	-0.0165057437649032	0.399526932504934	0.121042353200907	-0.00361563691654239	0.380040206666753	0.0201267252785387	0.426395842295062	0.349347450268129	0.139373378002982	-0.167464022269687	0.431762984517734	0.287408234994556	0.274180080220616	0.175019972491285	-0.0273770343714172	0.13814795684127	-0.259221021672987	0.0343368917253128	0.0632987714693793	0.264065510236201	0.306564546375132	0.336589149854624	0.508333021190847	0.353121787426473	0.209780397695369	0.202754509777619	-0.157710548184456	0.258389549881067	-0.0174481182106365
OA	Grade II	Female	18	1800	0	Mutant	Non-codel	Methylated	-0.175454211462646	0.0308855241864074	0.0357526528739355	0.159730617014654	0.305549874705589	0.226797586771145	0.39123702748229	0.194876274305882	0.233574913514577	0.122214867596231	-0.0905964917942142	0.137045690688225	0.0048639252407829	0.322836398936783	0.104191658229634	-0.0202586141168042	0.169379425475592	0.016611039626104	0.430998292989515	0.293128280271077	0.05726390375373	-0.307807031815763	0.368983710024704	0.0968486965464788	0.242591612612675	0.0872207423360164	-0.0656781894442844	0.163225983788207	-0.176311811190837	0.0298568922852939	0.0348433559723563	0.158912209862614	0.304582812306224	0.225735145215039	0.390242041120381	0.193906967689897	0.232607178139092	0.121188136901894	-0.091695158626194	0.136147313832312	0.00404336845512165
O	Grade II	Female	20	192	0	Mutant	Non-codel	Methylated	-0.205242709703335	-0.133460087986496	-0.0320825917084878	0.0975074768111017	0.252176244356586	0.336600778943464	0.360508391269032	0.11776865043166	0.228770383649674	-0.027682016599841	-0.178670616297222	0.0532786591181534	-0.108458534166416	0.312871452411041	-0.0500015043474081	-0.175923365965974	-0.14348520676384	-0.101583543630248	0.407891836170677	0.226330639049594	-0.0571051506771971	-0.371761228283947	0.340797279173131	-0.00205537626257166	0.160904988862875	0.0698073575885036	-0.0735781288698135	0.0991077774475847	-0.206154026394863	-0.134559921087439	-0.0330328652198386	0.096904463588812	0.25124429436136	0.335546306039591	0.359495285658603	0.116790211456285	0.227854218505805	-0.0287331585450793	-0.179783080240448	0.052401269526327	-0.10927330728123
OA	Grade II	Female	29	510	0	Mutant	Non-codel	Methylated	-0.133424945348969	0.0214502272333123	-0.0120862239763145	0.110226322614555	0.249285479482105	0.284268015966944	0.366182627049659	0.170762898107269	0.241943992510631	0.0830326738222186	-0.0990748776738032	0.101411532969367	-0.0483876091656687	0.308951055931413	0.0305071352171031	-0.110759153709253	0.0822541288603009	0.022168531317083	0.432457302490731	0.270376412766147	0.0364578333573879	-0.229516125951544	0.340184898853192	0.0724097180847046	0.206903024778689	0.0729834409054611	-0.0786882975460153	0.117453430881432	-0.13435769821239	0.0204238122895893	-0.0130564273469394	0.109349038852807	0.248306807048887	0.283233010002037	0.365198556279611	0.169779410001909	0.24098848169298	0.0820311109266065	-0.10020664671957	0.100521256211935	-0.0492853838230527
NA	NA	NA	NA	NA	NA	Mutant	Non-codel	Methylated	-0.159193387813595	-0.0465022317907726	0.0101726237026878	0.144218919045523	0.278936701019165	0.285127121026631	0.383301899900215	0.17580403226695	0.221882926127056	0.116341537104801	-0.13454472238872	0.10105616763665	-0.0473444110234768	0.32652260572308	0.0522149747412839	-0.139039345161918	0.0823877571617869	0.028482229948255	0.428038447495418	0.270890210405455	-0.00435240479357276	-0.327012806772799	0.362343352327978	0.0649610003781313	0.212303773703487	0.0760100635163855	-0.101407126339003	0.0748133563442296	-0.160113236090544	-0.0475415527895628	0.00923643542998827	0.143424692177948	0.277951110404623	0.284083537770534	0.382308691833227	0.174823879704645	0.220920907665715	0.115322946065305	-0.135657886266135	0.100121161340065	-0.0481999258085971
NA	NA	NA	NA	NA	NA	NA	NA	Methylated	-0.231228766265262	-0.00506487951468647	0.078986518284894	0.125064326715986	0.261012447836685	0.311144746516168	0.404241515895519	0.242836418687519	0.21426415920676	0.0846259967681627	-0.158237031922054	0.178593177724332	-0.0469606422903531	0.252420094745973	-0.0901980975058513	-0.167262398203294	-0.0189782179759147	-0.0128318575628243	0.431686126633148	0.238080974089439	-0.0161358325695967	-0.294518166379268	0.377878248275592	0.104549111651022	0.161772588829969	0.0414368611069863	-0.0957551112962527	0.129234813618805	-0.232170470563099	-0.00615493303651911	0.0779473909939982	0.124221921915524	0.260054356347373	0.310100910341962	0.403230800147366	0.241905267085331	0.213238206919978	0.0835651234660336	-0.159395224228973	0.177645862407779	-0.047859038485163
O	Grade II	Female	41	4683	0	Mutant	Non-codel	Methylated	-0.185717717924026	-0.00701692273090084	0.0109388260691144	0.0780219672281684	0.276588782632966	0.262349717475603	0.328288376857357	0.143697535711445	0.224113426743526	-0.0132786337513447	-0.194401030853327	0.100241547181149	-0.101034439640416	0.283038917756026	-0.063787546982502	-0.196094161238416	-0.0302584356770449	-0.00975378440451896	0.412342302990463	0.172428048986512	-0.0199205692156346	-0.315984307687331	0.305344640738547	0.0343378922616034	0.152694872035093	0.0242257897673033	-0.118446519589207	0.138951324005585	-0.186687512675157	-0.00807903833848123	0.00999775621531382	0.0772153131644762	0.275628666685066	0.261322996667785	0.327273954883342	0.142744005639412	0.223180965490293	-0.0143375187271704	-0.195543020450767	0.0993780462976406	-0.101962004587215
O	Grade II	Female	57	240	0	Mutant	Codel	Methylated	-0.203894884111505	-0.0518241290850257	-0.0181368224729538	0.0528641004789446	0.24032985991721	0.270336966591014	0.318582244131543	0.171844717796345	0.205670223082174	0.0504793259908604	-0.214927389729226	0.0913564789697178	-0.071157845719068	0.244609425491119	-0.0864834128460069	-0.224100610801118	-0.121116289468885	0.0165122256444641	0.431832346672187	0.191172975928945	-0.0375152578841587	-0.338278987749401	0.32231394131063	-0.00937724594406325	0.140122915157368	-0.0243754995350218	-0.100467090553013	0.0987923113929987	-0.204746905653303	-0.0528587942217765	-0.0190893481944789	0.0521093119036287	0.239364732870749	0.269277289391872	0.317584539431986	0.170908922124659	0.204721894308144	0.0494172132768357	-0.216093227185854	0.0903869737476481	-0.0718368449656533
AOA	Grade III	Male	29	3	0	Mutant	Non-codel	Methylated	-0.156413152906943	-0.010147604585751	0.0985083642140131	0.183586047226683	0.270710653275451	0.327007399967038	0.426447999982402	0.224275874410386	0.258494746455888	0.148685407459868	-0.174630645793961	0.150910655498752	0.00063194107134884	0.351368362881359	0.065844302982336	-0.0978639677708519	0.191422027890586	-0.00326084065642729	0.433044826590466	0.279756459664103	0.0438705785828795	-0.308222859203288	0.336142241793825	0.14560364807023	0.217099287489935	0.102779230251437	-0.102357229772424	0.13847197617301	-0.157368177179808	-0.0112460970093349	0.0974342888434143	0.182741359241695	0.269723935998441	0.325954379311096	0.425443692769971	0.22331502730827	0.257481873299077	0.1476432052386	-0.175790430538996	0.150004021846975	-0.000246331046777209
AOA	Grade III	Male	36	1437	0	Mutant	Non-codel	Methylated	-0.195944969208038	0.0349246715776775	0.0292492102642502	0.122760254602909	0.307397452841267	0.270598970706564	0.350186228828087	0.185710559746901	0.239917995049139	0.0599878863322577	-0.0636474663909575	0.113139353566581	-0.0875050174608622	0.299350496379775	0.00415904833783955	-0.117935160439202	0.0213072104230592	0.0152605169132802	0.432267761955934	0.202371415906793	0.0206526073914061	-0.285764093432786	0.294028082803963	0.0285225320979866	0.165965330429596	0.0967794558161246	-0.109228413184624	0.129545048554099	-0.196937831163808	0.0338997376315174	0.0282638096911748	0.121898645812376	0.306449131897868	0.269553004004064	0.349211651137559	0.184730537771119	0.238900817372687	0.0589463581437784	-0.0646942607568139	0.11222045507781	-0.0884251051025453
NA	NA	NA	NA	NA	NA	NA	NA	NA	-0.136785529492214	0.129781842485341	0.198998007066713	0.35468850323534	0.294880392256041	0.387337782108114	0.574730549358644	0.423049191582536	0.308611390243219	0.315443460792494	-0.0432001238346446	0.447831441213482	0.108662454377636	0.44984017181294	0.319130077743467	0.193948242019162	0.601984614352591	0.0656217528375516	0.49264572376267	0.415514152953131	0.181208848018668	-0.1130377549985	0.454667615547066	0.47350652568015	0.382276629493061	0.250228813806006	-0.0410829649392991	0.142416011346906	-0.137689107629787	0.128688949243167	0.197900394666839	0.353818628584137	0.293863364495837	0.386321311979925	0.573723011827758	0.422041549782849	0.307570946877635	0.314454173936277	-0.0442537986672979	0.446878126296109	0.107735723960024
AOA	Grade III	Male	39	789	0	Mutant	Non-codel	Methylated	-0.196921100661428	-0.0187786272866227	0.0376959221869243	0.134566532635486	0.273700666547462	0.316564353467065	0.418148546752875	0.208678243589802	0.273486625234761	0.124299869201353	-0.0314855401255551	0.136410032982121	-0.0603479923934039	0.336048197122327	-0.00383440964238898	-0.11429721109898	0.0954817819767587	-0.00287353961362974	0.455395393914535	0.264326872605773	0.0342695396135553	-0.287758190312479	0.360999843876749	0.0799382444413132	0.231664356115463	0.0883140740707212	-0.0731407810435269	0.134544220779109	-0.197862792706481	-0.0198541298894323	0.0366468818949097	0.133742996037341	0.2727013667424	0.315517037045621	0.41713480194841	0.207686236603304	0.272475753463141	0.123260775725757	-0.0325552741606962	0.135449911568905	-0.061284005902725
AA	Grade III	Female	41	552	0	Mutant	Non-codel	Methylated	-0.186183557310472	-0.0153950599937817	-0.00378076222914176	0.119264350770377	0.276146812694104	0.306134856459484	0.37895722339573	0.198863110699115	0.246796503156347	0.123171840447997	-0.133726847594406	0.116884578539307	-0.0169046982432841	0.32099763131243	-0.0204441231434379	-0.116172369397775	0.00628241325352335	-0.0161308004337644	0.41368725793487	0.256140064938854	0.0102589619570038	-0.304064082615387	0.344203561104089	0.0759334942674977	0.160000679387961	0.0764408731129667	-0.102324078822786	0.141791789793712	-0.187088628274793	-0.0164824253838169	-0.00479690297859468	0.11842137653848	0.275147156760416	0.305097430082752	0.377952667988397	0.197970161603788	0.24587032321186	0.122196419078799	-0.13479057926388	0.115979812150162	-0.0177281688956087
AO	Grade III	Male	58	1869	0	Mutant	Codel	Methylated	-0.221001217378547	-0.0298175776054146	0.0242529930418132	0.0966948694639394	0.280603020862446	0.271554432905239	0.365550005126531	0.146843929474403	0.247742592955913	0.00929675260220782	-0.212101718994706	0.0910372725550846	-0.0945734766484695	0.292358467001602	-0.0539584920147448	-0.246508109394898	-0.0772163861363664	-0.0250929873574878	0.433701595511809	0.198226778763683	-0.0249142088642744	-0.331668048876311	0.343932497074082	-0.0117282872876964	0.151050556053966	0.0182366218617852	-0.0926271848484521	0.072645780712297	-0.221958196192478	-0.030877365620046	0.0233072984850675	0.0959527307112199	0.279661355739581	0.270485967473336	0.364539580226674	0.145901449543072	0.24674110742518	0.00822751645756069	-0.213181444654323	0.090050182719561	-0.0953351296311948
GBM	Grade IV	Male	30	1008	1	Mutant	Non-codel	Methylated	-0.144829533255011	0.175806074804684	0.0444551774867021	0.208814373336654	0.31379951411325	0.191187753958439	0.398166404209562	0.262180961890864	0.217892780772233	0.15772004117443	-0.166454488802817	0.181300629321595	0.0611546364140171	0.296837440593945	0.0464721128383961	-0.0749586764554681	0.24824848216571	0.146204220035097	0.407390790975019	0.305378945222776	0.0718104790868989	-0.274158891859613	0.321932226505178	0.143503647807752	0.244046977014768	0.0868205281926249	-0.105328369416278	0.181584053174098	-0.145649982189259	0.174809256073718	0.0434111383334202	0.207960316979371	0.31280236064904	0.190119023097421	0.397152737892972	0.26123238233667	0.21688225733492	0.156664139496181	-0.167635200060505	0.180381950026323	0.0602286996184169
AO	Grade III	Male	60	207	0	Mutant	Codel	Methylated	-0.241792429375721	-0.061148853054586	-0.0356397889138773	0.0718337675759034	0.230204170606431	0.290880305910479	0.325740741422168	0.132622859170317	0.269121328618768	-0.0279320440937986	-0.156298029428332	0.0639706629961721	-0.102347453348126	0.288025836941998	-0.0575817732535289	-0.151388551465158	-0.0957138983436791	-0.0901629657781914	0.420785771655509	0.227084448581031	-0.0430957378513555	-0.320813679360891	0.337874918445971	-0.0375791890154953	0.145309025720249	0.0561255531181073	-0.0856336355273378	0.125330939534982	-0.24268834016145	-0.0621305573265821	-0.0365663209151078	0.0710946749525545	0.22924448965169	0.289847254568839	0.324730007319391	0.131686974845126	0.268189762710636	-0.0290321560628243	-0.157415192372616	0.0630400660129536	-0.103052890795168
AO	Grade III	Female	60	573	0	Wildtype	Non-codel	Unmethylated	-0.17946294093299	0.133283584578074	0.0614295633839229	0.17462234949312	0.274641708248735	0.255140618639295	0.438547236469944	0.241745441858634	0.231368248738031	0.141791944268077	-0.0414440772619392	0.186062841740599	0.0643951920471743	0.333989711265099	0.0103046158874414	-0.151065939587742	0.198508030749264	0.0723090452907706	0.438375440365786	0.337829410581259	0.100994377546501	-0.307150860244174	0.384349288027942	0.15805821891738	0.216397301056083	0.108800456723822	-0.0988748747675444	0.176632858233347	-0.180529837201541	0.132215211224242	0.0603195289001006	0.173784735093026	0.2736224456053	0.254085288132067	0.437527335443339	0.240745924263716	0.230396860302977	0.14074620596793	-0.0425684849286731	0.185142026773737	0.063479385150908
GBM	Grade IV	Male	65	132	1	Wildtype	Non-codel	Methylated	-0.235931265732753	0.133600908444222	0.104351624296537	0.241876446607203	0.2841831851223	0.325209723211902	0.472591513821452	0.303567450564228	0.234807458763823	0.148487293066854	-0.200751314979476	0.251343002146878	0.0506458761089921	0.350362407004605	0.0985227285314277	-0.0454314509443715	0.347171741210737	0.0405583484817361	0.440157958359605	0.347066876534151	0.136264817300317	-0.237069330914122	0.401670325330681	0.176327257379561	0.261534325890434	0.139985604827423	-0.0694130453738449	0.118239702270206	-0.23698694614712	0.132528265504873	0.103273397437816	0.240992938364215	0.283163134403758	0.3241477049387	0.471585005803841	0.302574114264914	0.233768956094291	0.147462466287037	-0.201925966283884	0.250379807345814	0.0497104291582384
GBM	Grade IV	Male	54	387	1	Wildtype	Non-codel	Unmethylated	-0.163666409088212	0.211211233131683	0.20913423178853	0.301692345768263	0.276131748951835	0.348613176071179	0.561194589791042	0.443893845321113	0.303458440913034	0.334101627864552	-0.0733244213864351	0.337281861835068	0.169235333814622	0.384039001196273	0.202317014181346	0.10295026820412	0.50590408836333	0.142739390635329	0.455560130099759	0.397150206534034	0.20589723599719	-0.235774399364291	0.442494909295124	0.382929207408305	0.29224417862525	0.214651467190486	-0.027604249370309	0.166578478205309	-0.164704126051409	0.210122285539251	0.208010205089857	0.300837589103735	0.275104073774824	0.347608240610815	0.560179652796048	0.442887067592287	0.302429444527436	0.333092298695565	-0.0744360445337287	0.336283782873624	0.168288659615997
AA	Grade III	Male	57	588	0	Wildtype	Non-codel	Unmethylated	-0.18839704095769	-0.0375799002707733	0.0364369702941832	0.199434204495629	0.22940512237338	0.372048303751881	0.470300207802091	0.207540180665917	0.293926511353567	0.14598447272342	-0.169458689886143	0.154016033759901	0.0407284035009293	0.346254652972547	0.0370339567527883	-0.0882258734796127	0.13678794072405	0.0056929997220002	0.436320283134116	0.304923196621677	0.0824462326285363	-0.283840879070436	0.405751583068658	0.0851810064624521	0.25516804548771	0.130846500946243	-0.0605112558632439	0.150682802481901	-0.189377593890854	-0.0386742690554787	0.0353904446739585	0.198624956740045	0.22839404328928	0.371039586855854	0.469294906921831	0.206553316655783	0.292929739592826	0.144993832883402	-0.170652514343609	0.153118273906583	0.0398730557863921
AA	Grade III	Male	46	492	0	Wildtype	Non-codel	Methylated	-0.18448850325509	0.0445155198539147	0.139069103438169	0.218275359643488	0.278304839780052	0.304262821042631	0.483535773773	0.243338029014596	0.286910777897831	0.220782788704411	-0.195820368417321	0.22842138748856	0.0556369916251784	0.341733723468787	0.00724181500203849	-0.04442710426084	0.248939413913905	0.0165645048055518	0.464572831651431	0.365749643874565	0.14712451703332	-0.169122746802095	0.419856932311513	0.191421366221734	0.242113938141051	0.147807620733812	-0.0637242984701821	0.170531936217393	-0.185426568298829	0.0434301072123429	0.137961150458154	0.217434515876694	0.277318324188708	0.303234343788787	0.482505087015955	0.242377593976922	0.285883860324751	0.219731374703178	-0.197016523558904	0.22745927236325	0.0547604416059814
NA	NA	NA	NA	NA	NA	NA	NA	Unmethylated	-0.249322139456262	0.174415879939164	0.000564799582991025	0.118336966498482	0.248119451779569	0.293122306921771	0.419142133997066	0.237588276666572	0.19465458155889	0.0882607755130404	-0.0745915307008007	0.211286637408817	-0.0594353219998532	0.306327656707105	-0.0958330427882741	-0.0343742548442465	0.0123542841705516	0.0541624127876527	0.420519019254366	0.251437569270639	0.0270461979350526	-0.290974394762001	0.386199210179149	0.102759140045121	0.152014018733963	0.075528236189179	-0.124743269916404	0.212092211605722	-0.250270356568005	0.173427431340785	-0.000462350061150931	0.117515138290384	0.247111880623973	0.292146100257797	0.418129973739321	0.236585977832225	0.193657388203575	0.0872363016626978	-0.0756837088391215	0.210426983801914	-0.0602911637668289
AO	Grade III	Male	56	240	0	Mutant	Codel	Methylated	-0.253604180430164	-0.0241668073302735	-0.00498265820975772	0.0353131443338249	0.244189376593564	0.249622605196182	0.351775433247301	0.157743520513389	0.233322812429441	-0.0602872863847494	-0.205881890385997	0.105615774313991	-0.104329311451697	0.2226823248221	-0.118480979945192	-0.254771178560522	-0.156548639221509	0.00273007890051663	0.428624081669149	0.143382039380489	-0.0446691712798424	-0.316278258956621	0.325150043687098	-0.0271044460759747	0.0965773498240784	-0.0317615367471358	-0.105481670477052	0.146844252770059	-0.254501639644724	-0.0251120147481086	-0.00580910250625545	0.0345651828740371	0.243262500028383	0.248563084422049	0.350773850461789	0.156781931619594	0.232374446415665	-0.0613508217322591	-0.207007511231751	0.104665678904973	-0.105060703838885
AA	Grade III	Female	36	210	0	Mutant	Non-codel	Methylated	-0.190071343222531	0.0110476688406002	0.0696940358799213	0.184268892432873	0.297231666493115	0.216818837615844	0.437088013813808	0.208976931240263	0.186302173738407	0.115379409401009	-0.114651030573953	0.144183706179843	-0.0284722279449511	0.308332169664182	-0.00249076066865806	-0.121967726374833	0.125285495066568	0.0593762103197791	0.359207748240759	0.249096361475051	0.0170322595266959	-0.254551319074983	0.337795073012749	0.0773562727628023	0.176205196156462	0.0206690895931528	-0.105741982045142	0.0906897072197365	-0.191068942018811	0.00996504725198195	0.0686485112461893	0.183423385117541	0.296268774578903	0.21574614786386	0.436079208103322	0.207990953803122	0.185332188377298	0.11434703009938	-0.115746017149185	0.143298646091318	-0.0294160210915922
AO	Grade III	Male	54	1431	0	Mutant	Codel	Methylated	-0.194074231854972	-0.0164462452598764	-0.00498489625174683	0.0920449874611712	0.236395418620555	0.289000544899758	0.325133665290548	0.163641130571776	0.259985551608264	0.0321341263078589	-0.164319778947552	0.0520718361463048	-0.0686025314990328	0.296004371867907	-0.021561936443015	-0.176661011682933	-0.0704983248872079	-0.0593652854382689	0.42147130133031	0.198286758040069	-0.0522851381347282	-0.33026205853849	0.338129243821329	-0.0170561538096461	0.154022538807289	0.0335319816569844	-0.0774515312582497	0.111484197659845	-0.194987126662302	-0.017480612508281	-0.00598063446448665	0.0913356974680501	0.235418541333041	0.287935859638137	0.324128551176562	0.162658695797441	0.258990727870715	0.0310688154544228	-0.165456556894249	0.0511147086234884	-0.0695171946891304
GBM	Grade IV	Female	60	447	1	Wildtype	Non-codel	Methylated	-0.230368639284242	0.131603882920376	0.164594599247906	0.248819994640322	0.290148758498142	0.28526592225674	0.482995599838651	0.250255659517737	0.27589114819111	0.20319411838333	-0.121627172047782	0.242728054058018	0.029069576014657	0.355685920718848	0.0718194231664673	0.072868789756071	0.338135866787797	0.033920290799273	0.427197350867992	0.316619358976027	0.0990360514218575	-0.296194864432369	0.392457894075497	0.201852119748186	0.235583068974368	0.146236641404243	-0.0701309682499817	0.181006246050744	-0.231307751502753	0.130517434993082	0.163508840545484	0.247952313358239	0.28916662588321	0.284268133791607	0.481984971615779	0.249265562616763	0.274883362360595	0.202165889789988	-0.122537200222031	0.241757965752166	0.0281278422480674
A	Grade II	Female	39	1077	0	Mutant	Non-codel	Methylated	-0.196159072749328	-0.124961568267669	-0.0277542615263974	0.0818612030768409	0.255650113340812	0.31946985930196	0.361104822040653	0.127419121950592	0.215159737605473	-0.0512869476568071	-0.187859670759541	0.0750483774150878	-0.122053592270571	0.310392330764125	-0.0310116438741881	-0.220013893690202	-0.115816096765873	-0.038916171185179	0.401649095156887	0.195103174760855	-0.021984462365369	-0.381763625582764	0.320651216533614	-0.00150879405327196	0.150546218221647	0.0541641189676099	-0.119075096265512	0.0981801374636012	-0.196950403936732	-0.126012893480763	-0.0286780638855973	0.081043241001673	0.254690345166375	0.31845091523702	0.360090997806311	0.126455228663197	0.21425620120364	-0.0524025761407142	-0.18896892366067	0.0741532145162922	-0.122770184387467
O	Grade II	Male	33	2253	0	Mutant	Codel	Methylated	-0.152346752691956	-0.0909865200942922	-0.0177253344704115	0.0617128604261209	0.248258390705019	0.302963012493516	0.361217327277742	0.152635967651413	0.257373905881695	0.0630994527618599	-0.137304736958255	0.0794034279116264	-0.0714304503441854	0.277150501993189	-0.0460037472244258	-0.202627750718942	-0.115919048985952	0.000584147537281617	0.426289985204804	0.211243698962736	-0.0476556015159133	-0.334369929825883	0.343998334841238	-0.0282242368128896	0.149069765377295	0.0322640155073607	-0.0943688832463841	0.113102223858347	-0.153156548173011	-0.0920535037949809	-0.0186982618359998	0.0609793584936814	0.247331657838313	0.301903078073418	0.360218574314692	0.151680879542464	0.256418930941453	0.0620341995249872	-0.138417979237738	0.07853194889709	-0.0722428666940051
AA	Grade III	Female	65	441	0	Wildtype	Non-codel	Unmethylated	-0.226794075379265	0.0904374083901661	0.037744448387334	0.199901780293864	0.297582663381189	0.31632307569734	0.414198257519164	0.23438612612351	0.245331501612089	0.137419580763734	-0.234927864431308	0.210814187322865	-0.0578869984458957	0.302777582685118	-0.0443644606656978	-0.113998711089661	0.117919888492382	0.00685577442991076	0.391240073572006	0.305905694461559	0.120397757775094	-0.284613573481044	0.390560556554118	0.0854114621499012	0.162364715851111	0.124707571195926	-0.103860253432723	0.175191136578085	-0.227778391343371	0.0893598058273423	0.0366794060423967	0.199073293573523	0.29656317027322	0.31538067026934	0.41318589618524	0.233419781238118	0.244344720031543	0.136402613997055	-0.236029768082107	0.209907840916021	-0.0588333729711886
OA	Grade II	Male	29	708	0	Mutant	Non-codel	Methylated	-0.169711053660998	-0.0746453731239091	-0.00851387800862835	0.114534047111255	0.290130649514283	0.269534715244305	0.377342814907012	0.176835877676026	0.216645736517456	-0.0068520761468182	-0.207743130552316	0.0919732312226425	-0.0775527478474507	0.309102357949118	-0.00701024468582959	-0.1868224512041	0.0591837647037307	0.046290957382332	0.423440496937027	0.271863867640341	0.0346992795832035	-0.207180236001584	0.328686891834025	0.0175039706744384	0.166199425824344	0.0586750266149557	-0.0592243216299041	0.099189226304994	-0.170539657955587	-0.0756516636494435	-0.00930269853873332	0.113778056545776	0.289215634521392	0.268490312049106	0.376385733671009	0.175871107646214	0.21566151361875	-0.00794531638662116	-0.208938628880061	0.0911709174174898	-0.0783763665361876
O	Grade II	Male	37	897	0	Mutant	Codel	Methylated	-0.163670998582738	-0.0443618314731752	0.0330260934626107	0.124658751198329	0.256430513653144	0.358171662478695	0.371193042784257	0.16942274102245	0.277118018973223	0.0725702482213143	-0.202582975184814	0.109417189082414	-0.0401903138085104	0.313688405605018	0.00442483320125734	-0.158271606543639	0.0554648804277209	-0.0282907115050983	0.438879002017872	0.26950468833149	0.0197431335334885	-0.309112162169045	0.351750649205488	0.041173564527609	0.195195995099361	0.0392371781291943	-0.0857312682874155	0.113092823470311	-0.164581547972055	-0.0454346931843392	0.0320504319497188	0.12380587499046	0.255457719775108	0.357112842316687	0.370224513164363	0.168449319210693	0.276099669101957	0.071568817936302	-0.203750953950875	0.108446041274033	-0.0411104193345894
GBM	Grade IV	Male	66	162	0	Wildtype	Non-codel	Methylated	-0.228748282930022	0.116034451084295	0.126433217418002	0.271943300289037	0.286340381744004	0.332384902828966	0.486066329390449	0.265248051732755	0.297800005289207	0.176519040630079	-0.118842175143348	0.251809555558778	0.0290011333321713	0.356029984018539	0.101922003183641	0.100773926463298	0.319031074223236	0.0249131529548005	0.426794440350613	0.343788442203759	0.0997772097734154	-0.239725118344797	0.374310496289559	0.173248864368784	0.257618771551092	0.134241704824987	-0.118331518076626	0.184131398896272	-0.229696657185125	0.114961111911074	0.125391591094456	0.271095758609129	0.285356213283793	0.331372799334367	0.485077316148999	0.264246323086816	0.296779617841712	0.175518008851406	-0.119914998666304	0.250867541984064	0.0280655360563223
GBM	Grade IV	Male	48	378	1	NA	Non-codel	Methylated	-0.228035476142854	0.161378910529339	0.0429594103756376	0.184424791532079	0.259750424311562	0.377614436932079	0.482016146227507	0.335533908163593	0.217269420765497	0.156524663641528	-0.200521284349541	0.220137512090256	0.0485578048310244	0.367164647318075	0.0282061392964466	-0.09079568723969	0.257036361001738	0.0633297066276633	0.44088741836092	0.340236470856496	0.103265377526069	-0.32633270439078	0.380440610871423	0.146060420975439	0.234269579763913	0.114994295662637	-0.0942737448483797	0.114813904187097	-0.229086826435881	0.160336288413283	0.041862090791007	0.18361142484202	0.258741004134202	0.37661897183605	0.480997992464789	0.334599818922874	0.21623284376194	0.155501652686751	-0.201633127071766	0.219220140156722	0.0476179519867201
GBM	Grade IV	Male	52	468	0	Wildtype	Non-codel	Methylated	-0.239254445711977	0.101015419790603	0.0744296243537857	0.231740408709359	0.260697168284821	0.348203781422708	0.459055721677069	0.319190130196691	0.299484940512456	0.169733186116742	-0.156495220262651	0.261558379056972	0.000676992162981203	0.321357499023979	0.0800800745639878	-0.0455472933561131	0.230620799302964	0.0770213184502627	0.419295599005445	0.289288433723726	0.103977665714319	-0.273852451672504	0.382459666859471	0.188038422715081	0.233425538689751	0.133000451826525	-0.0874790025539317	0.183745004286829	-0.240381074840428	0.0999454560108468	0.0733709211988963	0.230878248844862	0.259691438687829	0.347180068863619	0.458045250983143	0.318208203312458	0.298456611877202	0.168725658390247	-0.157642232922333	0.26065205391901	-0.000335370322032849
OA	Grade II	Male	33	315	0	Mutant	Non-codel	Unmethylated	-0.15307078713618	-0.0866432831358213	-0.00404514813961396	0.12390346349337	0.280993069355954	0.354873894005754	0.366039162897728	0.162813107609733	0.264864035995595	0.05092355318457	-0.16805684021737	0.093804179940526	-0.069728472180809	0.314378155868871	-0.0346233527057802	-0.141767447861353	0.0074001405162457	-0.0047640605767109	0.44582543279057	0.227413424623375	0.0256974895390228	-0.304487506792692	0.35645590244155	-0.0235757209957215	0.176347329259916	0.0755725390269324	-0.0880324249970675	0.0944808510033304	-0.153815173336423	-0.0876815740112956	-0.0049722664351073	0.1231106109068	0.280004148518065	0.353844716881831	0.365042951510935	0.161869739800373	0.263904902747018	0.0498463966130381	-0.169184308598033	0.0929323746344518	-0.070488387943883
AO	Grade III	Male	63	552	1	Wildtype	Non-codel	Methylated	-0.246453913292585	0.00137796663203066	0.0786148342207402	0.203964021213891	0.272965351836393	0.31586542143664	0.452655476729173	0.261950632245204	0.219163603965831	0.127506256989373	-0.196592589263277	0.235230786024233	-0.0246286570020355	0.336668672710958	-0.000505683587495251	-0.11341139023298	0.164995944120813	-0.0154356178963189	0.438677356154617	0.284387803445129	0.100201507798806	-0.265326259430541	0.391605764465452	0.0612355680714916	0.190852019595211	0.116057380633371	-0.104826662119863	0.146470678180497	-0.247507296678353	0.000259712454924876	0.0775225137961203	0.203163125004579	0.271957541235679	0.314892612397882	0.451635304189971	0.261002601554212	0.218138524392645	0.126444592509392	-0.1976250382235	0.23434104687211	-0.0255457643628648
AOA	Grade III	Male	23	387	0	Wildtype	Non-codel	Unmethylated	-0.25549973181428	-0.0639290720473291	-0.0470221468036417	0.125600176990092	0.206236866969284	0.320800984482187	0.355945030736987	0.150152896475832	0.253050485719449	0.0234847782237359	-0.0382857244961253	0.0494929936594077	-0.117035826865028	0.28457164320124	-0.0386883701934892	0.0143298261391909	-0.0765892071292059	-0.0842986277139448	0.410929289521659	0.217580388199832	-0.023721426737199	-0.349112855937413	0.347602802810879	0.00322864492173676	0.177841780056426	0.10336586961023	-0.108131441160249	0.102872301975168	-0.256495788633798	-0.0650024282348644	-0.0480566277919328	0.124865570364021	0.205233164399691	0.319776863255516	0.354911181793202	0.149168749984695	0.252086177784687	0.0223989342321323	-0.0393325716375042	0.0485851675285557	-0.117993808709975
AO	Grade III	Male	52	2820	0	Mutant	Codel	Methylated	-0.209032197921488	-0.0670328520759394	0.0404548402585527	0.0506517096963594	0.289528285455804	0.249222900019446	0.367009470239213	0.17074918519752	0.231943469153535	0.0594803756245416	-0.154887464056038	0.137379697566264	-0.103457767001928	0.261356434263269	-0.0642499628385498	-0.236148025697929	-0.108581851347563	-0.0130633589572752	0.423750216950849	0.214627823145671	-0.02000050519119	-0.300095020345463	0.325738919223479	-0.0280184260874345	0.118803151577368	0.0233054899091956	-0.081628485290888	0.106946717364704	-0.209922334778518	-0.068112530804241	0.0394380182344493	0.0497978023389543	0.288591200620847	0.248142076242028	0.36601017075671	0.169804035899568	0.230972626444953	0.0584149393674651	-0.156016110157562	0.136418561890755	-0.104350177444032
GBM	Grade IV	Male	72	447	1	Wildtype	Non-codel	Unmethylated	-0.214626957697865	0.104343525821936	0.0589821774600368	0.20782739112908	0.272801008622684	0.285930231529612	0.43308119313898	0.288066205279685	0.242377117301038	0.155893275482158	-0.192507353155791	0.236050478034275	0.0623925056725945	0.32879742986702	0.0191834385074832	-0.121528976203341	0.150986307245315	0.0364613170894139	0.366018203374991	0.293879109427784	0.0929946985678674	-0.273427488524675	0.39798166432252	0.101436533479405	0.219440365741989	0.128081535120931	-0.0991597492332527	0.173902039479077	-0.215643695399949	0.10325891448741	0.0578853204419902	0.206951966414304	0.271808010364209	0.284888019195733	0.432061886323346	0.287065727278069	0.241345091911967	0.154853260732599	-0.193630341278691	0.235143397808813	0.0614574522143633
GBM	Grade IV	Female	47	351	0	Wildtype	Non-codel	Methylated	-0.242157370341185	0.0719603869558249	0.111903258164292	0.250175996336126	0.306548991689189	0.327050571995909	0.504620762815286	0.370061393273343	0.249861757688347	0.225955147985058	-0.192713257599832	0.26347253240544	0.0541939148814553	0.36919352225788	0.152578876899588	0.010496365102914	0.387779368797388	0.0279757281903355	0.44932646143418	0.373679913468819	0.11861307575297	-0.274191042723668	0.401429823834667	0.321505274653773	0.287344692261954	0.190208844821205	-0.0383795542641613	0.171842482616226	-0.243244410111544	0.0708294582806901	0.110813068125496	0.249349452513876	0.305533527934141	0.32602927736758	0.503607415836591	0.369062509299628	0.248821168684909	0.224933561858849	-0.193800897826514	0.262475558098663	0.0532779882767248
GBM	Grade IV	Male	74	540	1	Wildtype	Non-codel	NA	-0.277730681312698	0.019322918707725	-0.0140434665451783	0.167240088806509	0.302136634263465	0.341456142379664	0.462162508154585	0.213364445408801	0.233610008732397	0.0399295111892251	-0.229710620610644	0.188719486072687	-0.0702355051244386	0.338627720333673	-0.0271793749548183	-0.17440170748573	0.0785862437059853	-0.0214622454330606	0.425962524611996	0.278069724342606	0.0880411195414834	-0.308916196805217	0.374710314822933	0.0688195843428815	0.173323027890692	0.0877718673183041	-0.115720477412645	0.114279486390529	-0.278673799647262	0.0183196295393033	-0.0149769353565005	0.166410022154571	0.30111334567784	0.340419948706019	0.461170016114826	0.212370641773805	0.23259644474212	0.0388575468556976	-0.230872077484961	0.187837701628858	-0.0709768896923638
AO	Grade III	Female	51	315	0	Mutant	Codel	Methylated	-0.1969180917055	-0.11376759130211	0.0394749853163617	0.12946312825933	0.259562203911772	0.361307129395834	0.366879818738885	0.154943536536566	0.260399943864877	0.0662373316424283	-0.134965826086546	0.0928972548258596	-0.0405642161465589	0.299123528978203	-0.0161831750777003	-0.132312310911485	-0.00631974156264556	-0.0610443828184043	0.44053794652362	0.240302609740736	0.00327060856864643	-0.321340125571724	0.360908416966341	-0.0192948321050566	0.155041607752061	0.0567078809341858	-0.0982879598674934	0.0995861018265639	-0.19771981084742	-0.114813015546584	0.0384652692216553	0.128665391944494	0.258585419735005	0.360277132914748	0.365879182873518	0.154017505568982	0.259476278619846	0.0651817113046982	-0.136109439390368	0.0919829449113467	-0.0413828908745292
NA	NA	NA	NA	NA	NA	Mutant	Codel	Methylated	-0.190686310107974	-0.0752245127742894	-0.0220001766065922	0.0572757185723537	0.242532168641065	0.2673683820039	0.318087546562824	0.153936634359911	0.218452431550916	0.0300947467327947	-0.170897668727171	0.0544165306963211	-0.13034427307513	0.267317357671665	-0.0447669696432627	-0.212753654988528	-0.132806361497252	-0.0448954781932276	0.416329385028979	0.165842766782998	-0.057972788021245	-0.322187778125195	0.321146503871337	-0.00909875093356902	0.104510161802685	-0.0084035392291198	-0.104282191345546	0.0566808877260271	-0.191434549156317	-0.0762386494824632	-0.0229550470170799	0.0565358664014477	0.241595157248677	0.266308081568967	0.317073010144796	0.152978765166402	0.217509694223478	0.0290307558219804	-0.171906625017317	0.0534457882769646	-0.131204829673645
GBM	Grade IV	Female	62	330	1	Wildtype	Non-codel	Methylated	-0.18991733201128	0.174659000493356	0.0715690366722798	0.222114471015497	0.267755551496132	0.281581178834173	0.484437680158504	0.336628281849582	0.190915534282378	0.165508032485793	-0.113453260068126	0.200354984488302	0.0317163167217142	0.327551791225452	0.0876165004458645	-0.0169701801099357	0.254992084531792	0.10539151678878	0.444129466014159	0.300220493068096	0.0829841148691255	-0.275777755064011	0.378331633376973	0.220533573621918	0.258966912220996	0.138312933975113	-0.0753275555817586	0.211788602822755	-0.190900294673645	0.173595190665314	0.0704975737849165	0.22125247846905	0.26673936307562	0.280526583949292	0.483434878218426	0.335634467747874	0.189889621713053	0.164501464961487	-0.11454000933526	0.19938329200121	0.0307870328432995
AA	Grade III	Male	30	582	0	Mutant	Non-codel	Methylated	-0.221900153027582	0.118484364382635	0.0365860768505522	0.146996488361078	0.281661313040989	0.183152897466447	0.385999552879615	0.247206673147514	0.179261965369351	0.0860578106414246	-0.144902155039248	0.15404266740305	-0.0515093324876211	0.307450691980361	-0.033736106962531	-0.159325790184309	0.0619720407616967	0.173911040441638	0.379017381290251	0.202021877532245	0.0561976959964148	-0.293535684740212	0.318548102839729	0.0127463262193132	0.155399688100657	0.0487837455937704	-0.129133039996033	0.173170604034219	-0.222665475745792	0.11745803055018	0.0355396977537718	0.146150365738343	0.280633782823406	0.182093725097123	0.384983343161395	0.246249103979867	0.178254038930215	0.0850415928201494	-0.146017190468389	0.153148877059319	-0.0524411163564649
GBM	Grade IV	Male	59	204	0	Wildtype	Non-codel	Methylated	-0.232626694942013	-0.00453723666180367	0.0279003682985217	0.211650811496844	0.258564498731342	0.317208529151746	0.445407596539449	0.250075768194444	0.241116070905895	0.158550524676764	-0.192329122066923	0.199648232875949	0.0271557005045146	0.306475107395006	-0.0231468640465529	-0.142856725213575	0.107361773380516	0.0347480253977921	0.38564799259445	0.294351357244256	0.0575612765142415	-0.263574177061943	0.40173882075076	0.107984906349937	0.190575005106645	0.108240982687264	-0.0978391096881065	0.137949915918704	-0.233547587785391	-0.00564625345958267	0.0268140475148939	0.21079768606301	0.257534624230909	0.316203314855137	0.444395742572385	0.249090812781319	0.240113908110561	0.157525624689105	-0.193522805113036	0.198725694727072	0.0262665800941995
GBM	Grade IV	Male	45	159	0	Wildtype	Non-codel	Unmethylated	-0.172525558474823	0.0309973991131165	-0.00193161665109958	0.199161057456082	0.24710621454737	0.351321243278747	0.434487441486915	0.227443938978138	0.241270281806472	0.11992052231797	-0.190911592007316	0.186382957194712	-0.0315900325702515	0.355699649302854	-0.0165919490324319	-0.153656911932091	0.10980987662245	0.00639917558151428	0.426079948920904	0.283347202062702	0.0656371039836966	-0.271269991664395	0.374708206477113	0.0452062973428336	0.205736870686419	0.118527313097664	-0.0971725479060248	0.163335761313924	-0.173422849022323	0.0299357083592504	-0.00293732698238573	0.198339916581976	0.246097939641981	0.350300700093084	0.433493711598039	0.226439914760329	0.24027056777896	0.118878751268044	-0.192095153512848	0.185470552946573	-0.0324785311969702
AA	Grade III	Female	43	1482	0	Wildtype	Non-codel	Methylated	-0.260085199596875	-0.0924938654765216	0.0467495616708733	0.140552924779805	0.308798273702108	0.309892214879142	0.378608290401765	0.169333556139799	0.189122097497593	0.0906882812555634	-0.224107245590019	0.190921791716133	-0.0954907620433365	0.312457020650041	-0.103493405003914	-0.212200243754267	-0.0144641250368479	-0.0449563733879812	0.392427255977043	0.224776131684289	0.0741094417677028	-0.299427715065984	0.378678365625493	-0.0337645042771523	0.138483886480501	0.0977481668997572	-0.109695333274712	0.126256135207964	-0.261143986318418	-0.093603352769822	0.0457012194937705	0.139743099098877	0.307801965157267	0.308832954643642	0.377588900346575	0.168425643251332	0.188129484385896	0.08966253700106	-0.225319488576633	0.190083152111751	-0.0964148644448251
NA	NA	NA	NA	NA	NA	NA	NA	NA	-0.208277673040523	0.101717302958958	0.110127013102394	0.298192010789213	0.281144046987853	0.334083010979909	0.515189593604487	0.338807943363017	0.241524699830336	0.212877261355106	-0.130240117256197	0.293028492933832	0.0352367267337667	0.378930365783279	0.128976652127437	0.0491718031933387	0.397086110929109	0.0265908834572544	0.434774834843961	0.336798316352778	0.133869858760535	-0.226184023000815	0.402590728710244	0.265271205855666	0.295841230179452	0.162356882705202	-0.0560501442611312	0.133076032825701	-0.20939848330188	0.10061679810047	0.109040118550005	0.297321206615275	0.280149432369926	0.333043071166934	0.514175659652775	0.337804373534247	0.24046641180024	0.211844168599501	-0.131386384802757	0.292048278346722	0.0342859686220531
OA	Grade II	Female	57	102	0	Mutant	Non-codel	Methylated	-0.145515525970613	-0.12534012864735	0.0552227862158939	0.153193780494845	0.282752313222542	0.305306932080132	0.410596770977844	0.191013559378994	0.21838466250084	0.126000966118311	-0.151823077990999	0.127434462156466	0.0186254776275387	0.306037955709171	0.0446926936218038	-0.130278133231912	0.162986082542676	-0.0192088506358194	0.433923671216406	0.305395052922561	0.0246857445254184	-0.330141945487839	0.364087454322497	0.045553183245682	0.209522150439954	0.0817354923891091	-0.0823804133621752	0.106313473905855	-0.146394312803914	-0.126428054935466	0.0542519154384648	0.152373523844817	0.281782077818112	0.304249065761138	0.409600599652574	0.190040075110792	0.21740337071571	0.12495958896664	-0.152962274293968	0.126532676743399	0.0178256414124866
AA	Grade III	Male	34	2397	1	Mutant	Non-codel	Methylated	-0.208665112433848	0.000945969538610589	-0.00289592395272883	0.125568987737368	0.288065428165705	0.319018371009316	0.386964320463559	0.170232912817684	0.255070415486682	0.029755756242136	-0.153938045023896	0.106575215617168	-0.0808685216577409	0.302265228086768	-0.0221277132101692	-0.138806503940469	0.0506115786632548	0.0329660925909681	0.438105655429849	0.245972523283216	0.0141087573072883	-0.273164992922001	0.367786192625755	0.0602086717841154	0.183204852445361	0.0447585102108305	-0.0726066119733635	0.145031401601346	-0.209606624084963	-0.00010962175111953	-0.0038471865528004	0.124757385968777	0.287112696763415	0.317961046504908	0.385999705062343	0.169252609475837	0.254078301621339	0.0287007170264094	-0.155082032682338	0.105605322016954	-0.0817580177713234
O	Grade II	Male	47	1350	0	Mutant	Codel	Methylated	-0.192427416234211	-0.0689871032226208	-0.0163935439133033	0.0656783614351093	0.257208613690163	0.322577958989495	0.340983438908775	0.141517080397161	0.263637611067244	-0.00100264948870446	-0.152574325042168	0.0795852283504156	-0.101253827662441	0.283470738850903	-0.0422563871500023	-0.195306139355397	-0.115051955280351	-0.0435617611596839	0.423114139158138	0.186411251788557	-0.0437792698936485	-0.328936756888762	0.330681245023531	-0.0263476535543336	0.134017938213618	0.037475501724834	-0.09961878127373	0.0737423534516993	-0.193139681839904	-0.0699870740079257	-0.0172248637798642	0.064887538399271	0.256285717579415	0.321503570765099	0.33996353241771	0.140566349498947	0.262682222151506	-0.00209400943387396	-0.153643997669255	0.0786571614169286	-0.102139142890387
OA	Grade II	Male	52	111	0	Mutant	Non-codel	Methylated	-0.213435128875552	-0.123932703591881	-0.00978263343714496	0.091727496895999	0.259266694228317	0.319907919195621	0.347912912776955	0.143983761653164	0.267914931329992	0.0107436655599525	-0.084454911000803	0.0835765347599183	-0.0843619856713138	0.309449707373299	-0.0291990234472681	-0.155769908813605	-0.0743121224584628	-0.0516260045616982	0.424217731376231	0.262388867738575	-0.0108804238131303	-0.363950739505431	0.319788793803047	-0.0114889456849723	0.161113395169709	0.0760317178416418	-0.0912705584405917	0.111535160283898	-0.214215913899323	-0.125026706902372	-0.0107864362218239	0.0909500394698064	0.258339402192068	0.318902274714694	0.346903041659034	0.143014865035803	0.26694411326645	0.00965411930220144	-0.0854369930682	0.0826553569881727	-0.0851935467661826
AA	Grade III	Male	36	648	0	Mutant	Non-codel	Methylated	-0.171688861189297	0.00648690289389697	0.0161329001402696	0.14913631277137	0.286097351831523	0.259705568298682	0.39931668362427	0.220190604899226	0.2204840646653	0.102620009354831	-0.0756064285986712	0.105829610601578	-0.0371939707135027	0.334003804653707	-0.0238734047140521	-0.056392883641498	0.0751894111631248	0.00340740643836054	0.394558483783949	0.239808658856252	0.0129986481040357	-0.245053027922713	0.342509272706855	0.0357902168919728	0.204915074064383	0.0553788871482664	-0.107924943491903	0.0973026466192319	-0.172623813885915	0.00547986332569337	0.0152006414625573	0.148320629659829	0.285133484427297	0.258654730993677	0.398333467001402	0.219200609707107	0.219455947924978	0.101564397056479	-0.0767152268173809	0.104938274139603	-0.0381002761392302
AO	Grade III	Female	49	114	0	Mutant	Non-codel	Methylated	-0.156392584339405	-0.00519354346791642	-0.0186905160874796	0.151340115305065	0.259540247178951	0.298181057875683	0.422850232413084	0.208375284250922	0.243277746173271	0.136584484272689	0.00170954140425202	0.0902028166565916	-0.0233903697261064	0.33435179136345	0.0534401310565678	-0.11454666212271	0.143374718718758	0.0456852583732214	0.403531897203852	0.269122915598988	0.0149784398577533	-0.311242492555544	0.318011432585761	0.10489137341393	0.204281502707205	0.121355148243127	-0.0767437663901357	0.134270091672767	-0.157308211972758	-0.00629623350145593	-0.0197534784090861	0.150509834941115	0.258520494703446	0.297131545578809	0.421825147295767	0.207380506427801	0.242320892590743	0.135549277444109	0.00071844536553485	0.0892642055068348	-0.0242963774051452
AA	Grade III	Female	55	6	0	Wildtype	Non-codel	Unmethylated	-0.186024818756126	-0.00172139068649404	0.114706643115656	0.226000598077159	0.291977824114668	0.367826808381332	0.422183084192771	0.192124859765267	0.209767485579677	0.187242139098217	-0.127756733761498	0.190758623156274	0.033352040719257	0.328044824034307	0.0697543974182462	-0.0396911171581813	0.232452695259007	-0.022242153571626	0.454245062502572	0.318234616546206	0.0852551632042888	-0.333514055277503	0.408015929402911	0.0316513999837338	0.204901010599276	0.0983762345030313	-0.014056296806146	0.105952598271922	-0.186947969079579	-0.00284578060980968	0.11364437222809	0.22517186081005	0.290991292248807	0.366779598975329	0.42114470987736	0.191186417750565	0.208813702072712	0.186233251402523	-0.128896281477579	0.189955413299613	0.0325523316094091
O	Grade II	Female	58	447	0	Mutant	Non-codel	Methylated	-0.185385961245883	-0.0541611756294476	0.013942101676728	0.144000370193822	0.277123680472906	0.267266742320765	0.383660712413172	0.165471755159569	0.221693773799159	0.103949426828771	-0.170825803189717	0.119270416930987	0.00190812922890722	0.314864297975209	0.000185116817955933	-0.177459871347248	0.0352366963706456	-0.00331855744673941	0.417509964966065	0.290794326128938	0.0356183126404954	-0.308203897267959	0.353185119888914	0.0332280696479033	0.176356816819986	0.0664083681027942	-0.0814164046193714	0.141030522817156	-0.186310824932835	-0.0552446176229465	0.0130209231425445	0.143181198119535	0.276191341610443	0.266210061767844	0.382687126244236	0.164490413838709	0.220731362867198	0.10291706933707	-0.17198641670651	0.118325887388137	0.00109430886618065
O	Grade II	Male	30	759	0	Mutant	Codel	Methylated	-0.219677485954277	-0.00673647159480572	0.0554192765703833	0.0922401391126894	0.273851207265982	0.304769541188903	0.360266105490582	0.176971168328773	0.266559908227293	0.0258887948677542	-0.0914497529387087	0.105551928272645	-0.0748415051307383	0.278016174055817	-0.0722941486091804	-0.18080868734175	-0.0634893638854759	-0.0474804347664564	0.427414292391888	0.186559112142664	-0.027378036619238	-0.307757814370941	0.330469956044175	0.0140652455308686	0.142624606407322	-0.00608102329090741	-0.0920089677584358	0.130756621317996	-0.220643161947174	-0.00778908810736098	0.0543895469513266	0.0914103619600931	0.272869722061689	0.303735762102371	0.359252960260687	0.176034092834256	0.265593592871415	0.024811632995955	-0.0925620013199352	0.104604163679343	-0.0757986141763303
GBM	Grade IV	Female	77	144	0	Wildtype	Non-codel	Methylated	-0.317806299236613	0.0872990137614696	0.0526909447265455	0.20765568664031	0.297550764571468	0.308706190408743	0.512810043306096	0.327050711276721	0.170125592593617	0.120086504591366	-0.187949771053076	0.227501913127363	0.000255641191604875	0.375637819383344	0.0516501429489964	-0.000313489808583574	0.253986816498677	0.0493579927335199	0.412250824921911	0.274151874749192	0.097046420867993	-0.321131101841341	0.387596028995649	0.190634210402433	0.217796293983742	0.124621749448033	-0.0987512868288863	0.14993982921939	-0.318768674656839	0.0862169881157467	0.0516202469942226	0.206822780268702	0.29653760612285	0.307693303443576	0.511793082185543	0.326070513304919	0.169083907462915	0.119026811041911	-0.189040726250683	0.226573471234375	-0.000662678664382055
AOA	Grade III	Female	44	726	0	Mutant	Non-codel	Methylated	-0.173376931161699	-0.107848182024164	-0.0108831174728287	0.0650251204263761	0.285948994925672	0.325753992951285	0.385535837036275	0.169116139133951	0.143558452150022	0.0511917562483137	-0.120021321742902	0.0722043571095104	-0.0562834533600646	0.285708425821726	-0.0307098473888544	-0.209917963806072	-0.0518791739944547	0.0271429879572835	0.396564098363727	0.218478529672584	-0.0415836162928085	-0.284789137762414	0.33162542787514	0.0266739995196086	0.151072947269556	0.051353175630237	-0.116253751108156	0.0695705750904495	-0.174156459303284	-0.108926774184136	-0.0118296449600658	0.0641906641423518	0.284994727785208	0.324703894098704	0.384557454834538	0.168206848674958	0.142569253969369	0.0501734541908777	-0.121006429085789	0.0713087200446289	-0.0570795508760847
[truncated: 211 more rows]
[truncated: 5,000 more columns]
