# Supplementary material for: Weighted Gene Co-Expression Network Analysis (WGCNA) Reveals the Functions of Syndecan-1 to Regulate Immune Infiltration by Influenced T Cells in Glioma
Source: Front Genet. 2022 May 20;13:792443. doi: 10.3389/fgene.2022.792443 (PMC9165731; doi:10.3389/fgene.2022.792443)
Supplement: Supplementary file 4 [file DataSheet2.ZIP › CGGA325.csv]

PRS_type	Histology	Grade	Gender	Age	OS	Censor (alive=0; dead=1)	Radio_status (treated=1;un-treated=0)	Chemo_status (TMZ treated=1;un-treated=0)	IDH_mutation_status	1p19q_codeletion_status	MGMTp_methylation_status	Activated B cell	Activated CD4 T cell	Activated CD8 T cell	Activated dendritic cell	CD56bright natural killer cell	CD56dim natural killer cell	Central memory CD4 T cell	Central memory CD8 T cell	Effector memeory CD4 T cell	Effector memeory CD8 T cell	Eosinophil	Gamma delta T cell	Immature B cell	Immature dendritic cell	Macrophage	Mast cell	MDSC	Memory B cell	Monocyte	Natural killer cell	Natural killer T cell	Neutrophil	Plasmacytoid dendritic cell	Regulatory T cell	T follicular helper cell	Type 1 T helper cell	Type 17 T helper cell	Type 2 T helper cell	A1BG	A1BG-AS1	A2M	A2M-AS1	A2ML1	A2MP1	A3GALT2	A4GALT	A4GNT	AAAS
Primary	A	WHO II	Male	36	1374	1	0	0	Mutant	Non-codel	un-methylated	-0.216204810210821	-0.1139151992193	0.0713772449339249	0.171825688149958	0.281307983110447	0.298022915259	0.352503075001697	0.146965795389516	0.244696473415997	0.0358496921738608	-0.102323912545744	0.164515286537237	-0.105969062919282	0.346343766051941	0.0890116058105172	-0.179484855890245	0.00730569911226266	0.0749456824336824	0.359947723696447	0.21876637470368	0.091054510684487	-0.360707218626086	0.321321130194843	-0.0393315889711718	0.125293756518373	0.0591404014574379	-0.0303518196521132	0.083480881080109	19.96	3.09	38.72	0.09	12.51	0.06	0	0.88	0	32.82
Primary	O	WHO II	Male	34	3977	0	0	0	Mutant	Codel	NA	-0.0993738525576533	-0.0215760984500064	0.109275581588759	0.269512949841651	0.253155486503501	0.313034876636735	0.419004489031438	0.205710741300855	0.33825580615182	0.200671900834553	-0.0426995271406432	0.2355758730806	0.0711627125671253	0.330141283142331	0.186321116161889	0.00426672299738733	0.199823786646895	0.0566422667595041	0.37935368198815	0.274510114997905	0.154279128256237	-0.314656437883047	0.386684602237865	0.0788975844397647	0.209296713253581	0.156598985814233	0.0238973157795356	0.122402046867126	4.6	1.4	127.41	0.3	3.04	0.19	0.08	4.62	0	19.72
Primary	O	WHO II	Male	58	4147	0	1	0	Mutant	Codel	un-methylated	-0.192831962313654	-0.0411773180430458	0.106413005047648	0.232639241237344	0.269470532316837	0.279148707811505	0.406477113971599	0.179028003359388	0.278040070511142	0.126655191552968	-0.124036816284566	0.198093412981455	0.0285722716077919	0.327352269391421	0.134313546961987	-0.0996536523473701	0.141022831751285	0.0402382496085483	0.342672099335275	0.237382584096081	0.14354049649009	-0.305337682947448	0.379982061468648	0.0208298073981566	0.189822890441931	0.101124694606594	0.0287297445775364	0.093281931630993	8.12	0.33	81.23	0.43	9.46	0.08	0.1	4.07	0.08	29.58
Primary	AA	WHO III	Male	50	772	1	1	0	Wildtype	Non-codel	un-methylated	-0.157085843920391	-0.0671644666996422	0.137413112061072	0.299112489177479	0.27780645884795	0.337302048842335	0.393830188538674	0.163502447928172	0.288122106417489	0.168030068510406	-0.122255798583489	0.190114758118799	0.0233210949089025	0.336335266359192	0.17638565402256	0.0446107691012698	0.240461311245678	0.000464229995889199	0.366013889346371	0.191893665147224	0.158653607341641	-0.358500703689294	0.388242940531488	0.0583064471242473	0.195865766662214	0.154494241794577	0.0174642727201775	0.0501238763107583	14.77	2.25	183.68	1.92	1.56	0.32	0.09	3.39	0.08	40.33
Primary	O	WHO II	Male	38	4793	0	1	1	Mutant	Codel	methylated	-0.17024175623182	-0.00826466125803911	0.104011274104473	0.241916346362015	0.243249434896472	0.276345872706479	0.405606621398541	0.169774345378977	0.27394853251976	0.148040265335972	-0.080921337289924	0.200239349149472	0.0161425056859895	0.31443051086119	0.147750488811948	-0.0346044541996443	0.143272533566255	0.0636566969378152	0.369193557710617	0.257905229746772	0.119840585038512	-0.268604694616243	0.36970546989176	0.0291686485294891	0.188361018398098	0.107285364992473	0.0168899379234977	0.0961568229459091	10.58	0.95	82.5	0.41	5.35	0	0	2.53	0.05	28.54
Primary	A	WHO II	Female	53	2219	1	1	0	Mutant	Non-codel	un-methylated	-0.0769180320912278	0.00265668226483797	0.203117782939515	0.310479886004423	0.300584042603568	0.281619491033089	0.426417407954656	0.194082320929521	0.29390792236391	0.252148462512032	-0.111062013773125	0.258403114911851	0.13595719879258	0.380084848491829	0.243218253247592	0.0511314397508636	0.337196909856628	0.0766436302259541	0.390924981018825	0.31426304909072	0.179412248569379	-0.298434390265379	0.42837869234462	0.103451296425365	0.27959635654316	0.171199972686117	0.050057931122173	0.120764283853997	15.68	3.67	248.74	0.63	1.71	0.09	0	6.37	0.12	18.35
Primary	A	WHO II	Male	35	2436	1	1	NA	Mutant	Non-codel	methylated	-0.183215849155985	0.0219354545552917	0.0814533159879528	0.264599576273803	0.308025755353146	0.239220904916178	0.417772516254865	0.183929732868683	0.282834231467885	0.118025945326432	-0.0868375497204754	0.222610159970558	-0.00249757824902369	0.33658944628	0.178105442167772	-0.0695076153568379	0.147546323598072	0.115823138944036	0.384835311415665	0.271002195922359	0.150657340793137	-0.301450000600412	0.356983629039297	0.0728188355404575	0.201988217849934	0.0846028966970835	-0.00559142133655508	0.124118305624087	4.34	1.27	153.25	0.13	2.5	0	0.13	1.27	0	39.22
Primary	O	WHO II	Female	36	4011	0	1	1	Mutant	Codel	un-methylated	-0.209309893829682	0.0351011173692413	0.0912044365902749	0.217430822351653	0.245151590584971	0.280373163534257	0.376158814736289	0.162658942334	0.301994805851669	0.0707577790390744	-0.109406653026802	0.18206011110661	-0.079145603102748	0.324512319665946	0.109980999458452	-0.0909057911351744	0.0252985624555249	0.0131638771549683	0.350858105060789	0.181486630684107	0.0724082656698258	-0.314090623680928	0.354121790061383	0.0380275379690971	0.162762238112437	0.0733122982802945	-0.0250373975736827	0.10215844407708	7.65	2.65	54.3	0.09	1.64	0.17	0	0.78	0.07	23.92
Primary	GBM	WHO IV	Female	57	2120	1	1	1	Mutant	Non-codel	methylated	-0.153598353917688	0.0290981638203762	0.196745772566395	0.292224785195166	0.297055494566197	0.263758034485364	0.403500107194315	0.170042057271505	0.21236723246694	0.196180699347833	-0.0398366968350995	0.253989545072772	0.00581570323056393	0.351466460001149	0.176069043793153	0.00633068896345924	0.245465276901083	0.0569134637639536	0.371690884393302	0.203606383802181	0.130767553224057	-0.272705302385692	0.347011248599608	0.0370284860064484	0.182126707784356	0.0961196058843393	0.00105761872251671	0.0570892536137427	11.85	3.3	71.49	0.62	1.26	0.14	0	1.09	0.04	49.21
Primary	A	WHO II	Male	45	1047	1	1	1	Mutant	Non-codel	un-methylated	-0.19584691091402	0.00606036292482915	0.111002018050511	0.258547105510612	0.265395536609718	0.31496643668519	0.408698364288442	0.175712712573174	0.315737195580817	0.110029317016375	-0.0307460569193332	0.200224375188261	-0.010369944383871	0.342596066592666	0.106937130689704	0.0099472669105448	0.140359059905678	0.100465370507052	0.361970481084941	0.279904427638445	0.171748745535244	-0.348109052742498	0.358242107004823	0.08641059480421	0.190921032636853	0.0816008202955331	0.0115223398268073	0.146545661606341	11.22	2.16	128.18	0.4	1.33	0.13	0	2.26	0	31.48
Primary	O	WHO II	Male	41	NA	NA	NA	NA	Mutant	Codel	un-methylated	-0.0793512186658153	0.0391671676830294	0.219736422748439	0.300283352087949	0.277362253559777	0.319836218179014	0.395554946139561	0.207892123580325	0.333229878793132	0.22674010235949	-0.119180347284597	0.245735366715966	0.0372043473388448	0.34909804945603	0.199576896999244	0.00914520102407969	0.302778248290143	-0.0106768521637904	0.37931926515927	0.24138591515912	0.148993284378064	-0.259850865719834	0.374223594458354	0.13832632730704	0.182283798141873	0.13496740145429	0.0102749982940248	0.0817027166249075	4.48	1.85	117.38	0.44	0.84	0.36	0.07	3.65	0.04	20.39
Primary	GBM	WHO IV	Female	58	4435	0	1	1	Wildtype	Non-codel	methylated	-0.165275472480324	-0.0429887740746432	0.114908155261759	0.239974713830067	0.216806040249848	0.365251232245331	0.38476934431608	0.186876163930161	0.285898668904641	0.126676369783743	0.047163169267125	0.194451558883554	0.0230470236274966	0.323301157415965	0.127043170239083	0.0517293962916435	0.0906228904361617	-0.00048560530239462	0.36939885823098	0.296226267439808	0.1317941485356	-0.377265709451862	0.391399046751041	0.0559614243198427	0.220385679931763	0.137295669825338	0.0145765115264431	0.125387211804662	7.39	3.98	94.48	0.37	1.43	0.18	0.09	1.78	0	17.84
Primary	A	WHO II	Female	48	1131	1	1	1	Mutant	Non-codel	methylated	-0.229417529657117	-0.00441611988187302	0.0909776435655063	0.22770257468161	0.292974279097876	0.270488884672019	0.38144530521792	0.192809866066236	0.212437593273204	0.085399593790384	-0.107058552356862	0.212154299671191	-0.0453741588906058	0.336389578339328	0.113233770407022	-0.114774922987476	0.142548882605565	0.0816740346965067	0.3609190354073	0.216990219776999	0.106681396181865	-0.295601600718049	0.321821878478358	0.0510740090350828	0.168902520914589	0.0776239464599001	-0.0533283958220891	0.12684499706203	9.28	2.26	68.49	0.21	5.33	0	0.1	0.52	0.04	31.28
Primary	A	WHO II	Male	39	158	0	1	1	Mutant	Non-codel	un-methylated	-0.075889645949699	0.0278179317710306	0.11870281771085	0.279483202651185	0.274128923283183	0.322488696189025	0.4462067930101	0.220154379441521	0.301871344373859	0.199378605204655	-0.0387248991821657	0.228322020121937	0.0334000822543534	0.370414519331926	0.201482096494197	-0.00597729231658888	0.217569220348781	0.137444759870812	0.388776028659362	0.299159168501335	0.189515825492289	-0.3623017892891	0.370951690337382	0.170936603331647	0.242844791402282	0.156867450989915	0.0309900829436157	0.164121576644694	8.43	2.81	218.03	0.29	1.54	0.07	0	2.7	0.03	19.95
Primary	O	WHO II	Male	27	4035	0	1	0	Mutant	Codel	NA	0.0189599458132412	0.108298802220432	0.254641122952354	0.354005645583244	0.272926704351163	0.364827654560277	0.427506770328098	0.238191885201069	0.326954388332868	0.241472949605657	-0.0257817981312491	0.260129402691196	0.0709814949306034	0.340858217823959	0.280483270537732	0.122988047188545	0.367890746104347	0.0725427517831832	0.389925794635475	0.276049109800161	0.181210913889673	-0.279891810259197	0.394323918076282	0.20387312895578	0.294431498323596	0.183727913061371	0.0191219892920757	0.101993479794074	10.65	0.64	209.21	1.2	2.93	0.11	0	2.89	0.06	30.33
Primary	AA	WHO III	Female	50	1654	1	1	1	Mutant	Non-codel	methylated	-0.173906876809251	0.00232470731000078	0.122796673704064	0.298705550180535	0.280393742848514	0.242663610109418	0.398182545714331	0.196780698461574	0.248021469030068	0.174758048143393	-0.0394626953903599	0.230669615252323	0.0283377509017749	0.369240397143741	0.184523121956053	0.039567919308037	0.258381489589815	0.0450827738093083	0.373997172778961	0.29807606727084	0.176918978343612	-0.282763584879711	0.378666230608282	0.130127364232733	0.220995634560796	0.120525953085403	-0.00282845862573526	0.0676077978766595	13.55	4.09	122.55	0.11	16.45	0	0.08	1.59	0.03	25.52
Recurrent	rO	WHO III	Male	43	4300	0	1	1	Mutant	Codel	methylated	-0.152093746580673	0.0220707866327314	0.0922181803456167	0.235941496043993	0.278927278890682	0.350547060746714	0.373170027721298	0.208125840275936	0.286140933524681	0.145384238276597	-0.0675623387777297	0.208070625979793	-0.0278085701607768	0.331429599381081	0.115132763074445	0.000207759303853799	0.129725544687739	0.0301169850170373	0.375879688817144	0.217902028240564	0.080320138274992	-0.360988099374201	0.350242290340145	0.116967623248619	0.196369190547731	0.0892021907603826	-0.0263487847347996	0.123833259991375	3.34	2.09	88.79	0.75	2.13	0.08	0	2.53	0.12	37.76
Recurrent	rAA	WHO III	Female	49	NA	1	1	1	Wildtype	Codel	un-methylated	-0.110102478408668	-0.0458266495933622	0.148144410323488	0.278253806204114	0.278049856773034	0.424150703138407	0.409731022760611	0.18053978731413	0.273808617009216	0.216606482152891	-0.0197674633442642	0.226399565196303	0.0294423171070592	0.35528134803855	0.167688762934181	0.120922176161152	0.192547576817987	0.0231625554822149	0.372418098922286	0.3141134031428	0.174782711268604	-0.188519992974402	0.415007942916627	0.143391964047128	0.231361339521004	0.184350480454429	0.0752246676180059	0.128557520923054	8	1.22	96.74	0.37	2.68	0.13	0.53	6.01	0.51	11.96
Primary	A	WHO II	Male	39	4414	0	1	0	Mutant	Non-codel	methylated	-0.118504292896088	0.00950180395702849	0.113002959229134	0.263533854739285	0.286375050540809	0.244195666770775	0.383278096277263	0.187947627197849	0.282280402669378	0.179425846542465	-0.0776709331628311	0.217780927753563	0.0196187503667639	0.379046199191524	0.225387122162787	-0.0171200616164922	0.233812741144221	0.106775900327515	0.39059257187405	0.273338793586205	0.151672835158815	-0.3431644127653	0.363188669205989	0.0887546635052008	0.214260915932414	0.119123309717742	-0.0136573295543957	0.091851984335797	4.34	1.53	206.16	0.12	5.97	0.19	0	1.58	0	17.86
Primary	O	WHO II	Male	29	4005	0	1	1	Mutant	Codel	NA	-0.200350660490666	-0.0316320201783193	0.0728560792581007	0.207769399073668	0.267128596762587	0.336176834629129	0.385732095471488	0.192907353181398	0.277836840269261	0.0903372564530392	-0.18257766434645	0.19327556198932	0.00100534555745058	0.30911333853378	0.094694891627648	-0.113714300970555	0.0845782015637846	0.0615808024019028	0.361589698741757	0.23632145689506	0.0950710876141488	-0.274789579420012	0.357812856654781	0.0392738505865022	0.18126524611707	0.0718957643299821	-0.0422361130587193	0.141303788813505	2.86	1.39	97.45	0.46	2.64	0.07	0	1.96	0	34.98
Primary	A	WHO II	Male	46	3174	1	1	0	Mutant	Non-codel	NA	-0.137091609504108	-0.0135314227641123	0.10885110228898	0.290771014182963	0.298510489818637	0.284097370351474	0.427103880484509	0.187997883652948	0.292681197720486	0.196829326791492	-0.0879402420234004	0.247780863086133	0.0857680299990028	0.346709609169602	0.225144303112004	-0.0220836932911885	0.269319053266475	0.106696670381786	0.375992821358984	0.307980126953546	0.168755996734621	-0.328429297100613	0.380370110530849	0.0634259941424858	0.227721447313426	0.138485744671759	0.0485282446684605	0.115910654231212	4.55	0.88	199.32	0.27	3.52	0.15	0	1.27	0.13	25.31
Primary	O	WHO II	Female	36	4215	0	1	0	Mutant	Codel	un-methylated	-0.213309079265843	-0.0222260687828269	0.0695195762674638	0.201172998086516	0.247308324191816	0.327101289061296	0.371453730801669	0.153110863171801	0.286170959073329	0.0840687766504635	-0.0746282202308635	0.18098083257752	-0.0738718358107435	0.32071539270804	0.128965211141554	-0.0805133935582559	0.0782682549605085	0.0275230920462758	0.359631145658779	0.200956941117474	0.0738768722462325	-0.340831051198009	0.350398562462242	0.0204061731844971	0.190022346374131	0.102614150365565	-0.0195740338611213	0.151538057256349	4.42	2.99	72.24	0.24	3.24	0.06	0	1.83	0	24.92
Secondary	sGBM	WHO IV	Male	46	2237	1	0	1	Mutant	Non-codel	methylated	-0.137272007758699	-0.00559269017232251	0.0779410844866785	0.257091299537941	0.287363410178208	0.212094644854171	0.376305849282679	0.217973116580167	0.262185210122651	0.115374488480959	-0.117769946280746	0.198739770951315	-0.016926418543134	0.333065116607729	0.104784186899081	-0.109735329416637	0.117211217549944	0.0397819687343816	0.353489941465089	0.184987245029977	0.13236330543093	-0.331866671031275	0.352800949398115	0.0296075813313034	0.17176114372461	0.0487397640655825	-0.0417769392564442	0.105444867862479	20.62	5.33	58.52	0.21	1.34	0	0	0.45	0.03	39.47
Primary	O	WHO II	Male	44	4363	0	1	0	Mutant	Codel	un-methylated	-0.191674518037198	-0.0182175036837386	0.105082662350678	0.210721610881123	0.257567765664812	0.299961080292329	0.376779728598313	0.174578523305394	0.312206818854391	0.082564427914908	-0.0992193679154937	0.1918907021481	-0.0468528545690388	0.321275522403372	0.120487548977358	-0.105778003960213	0.103120817101882	0.052281167186579	0.37542018903319	0.198017212321037	0.0621335057091125	-0.248344157850182	0.343076043076172	0.00370773377680859	0.177671091935833	0.0877182212952505	-0.0212651886942538	0.146637392115394	3.91	2.12	66.77	0.34	3.51	0.07	0	1.35	0	30.6
Primary	O	WHO II	Male	31	2437	0	1	1	Mutant	Codel	un-methylated	-0.128508696516164	0.00736087337612028	0.128120162088558	0.246810595329138	0.283654901968611	0.254258009073935	0.399202013191536	0.194732817544364	0.326386514416191	0.179244118359828	-0.0587438877879866	0.207323146864151	0.0322512736114073	0.3429499376145	0.197998039551556	-0.0387122809712595	0.219889759428307	0.0473605977834137	0.361367826871231	0.262343770390745	0.142526510574581	-0.206992095613493	0.355776764899833	0.0692335695269137	0.198563085396795	0.110842122007289	0.0211353362978984	0.141513943934503	2.54	1.17	92.26	0.14	5.75	0.09	0	1.94	0	25.52
Primary	O	WHO II	Female	59	284	1	0	0	Mutant	Codel	un-methylated	-0.186358340969579	0.0680050204696464	0.129715455055586	0.273973841441959	0.260719655740148	0.260510517739323	0.407248140685096	0.175082418173415	0.291372220353683	0.159720826784368	-0.0964185793474171	0.218906276828038	-0.00611553422107185	0.331009153460247	0.182734549694851	-0.0530877492911155	0.212246020703738	0.0393943633878944	0.351231349288093	0.25391943031606	0.119660149800068	-0.237069982775097	0.374216387580106	0.0929997315946275	0.187683757234267	0.104472082981751	0.01711426627109	0.163620880558065	4.82	0.74	148.22	0.4	4.1	0.08	0	1.88	0.05	33.47
Primary	A	WHO II	Female	36	3160	1	1	0	Mutant	Non-codel	methylated	-0.213505053361613	-0.0153336647604079	0.0603338200629607	0.254844490507752	0.266048956973238	0.300262048426882	0.352106506354371	0.161083018725035	0.298186020647313	0.0885781358039502	-0.0988311834954266	0.198893925715164	-0.0611832267110213	0.316832363803178	0.11927365202665	-0.044143222499911	0.0693217810039021	0.0283766966361693	0.369010735570862	0.219468021822279	0.085736689741061	-0.357753569278882	0.354244346958482	0.0388005800631821	0.175076475551819	0.100507288265601	-0.0514776738345215	0.12038454773807	5.73	2.58	74.88	0.29	2.88	0.05	0	1.15	0	27.24
Primary	AO	WHO III	Female	37	3804	0	1	1	Mutant	Codel	methylated	-0.191206512943648	0.0256892477226103	0.106538379095707	0.254143608248509	0.271810208994832	0.346534362664711	0.401615150092442	0.170310012861686	0.302054299204632	0.190581070504916	-0.106735895574421	0.211171376748829	-0.021759269870871	0.328186971637786	0.168254564887863	-0.051853106230132	0.170530188156771	0.0584800796854096	0.363343357297997	0.247531677894883	0.113822323350053	-0.246089487934773	0.354545564783156	0.0890885899902786	0.187158249424367	0.126209204014691	0.00704841421091437	0.0954766359986261	10.7	1.03	77.9	0.82	3.55	0.2	0	2.29	0.03	29.6
Primary	O	WHO II	Male	43	3517	1	1	0	Mutant	Codel	methylated	-0.20177104483018	0.0289092528635129	0.108387070817574	0.255444262077995	0.272241882693648	0.324148340315882	0.377513357881646	0.160437091965178	0.347827588846269	0.142326131482689	-0.024101672209547	0.202638856908163	0.0137801470118855	0.340471290022783	0.154243005993754	-0.0173332126138474	0.1241809932994	0.0179643310180418	0.36665759659012	0.246489249574367	0.119588489723798	-0.324974098993832	0.360552027001239	0.0934411622350289	0.184202541518863	0.103277942184207	0.0167345231421485	0.111669022079506	7.43	0.93	103.54	0.22	2.44	0.32	0.08	2.08	0.05	26.5
Primary	O	WHO II	Male	37	3964	0	1	0	Mutant	Codel	methylated	-0.0672478215427442	-0.0156302717224553	0.133478324944101	0.246906957249041	0.291954721534574	0.33835002474101	0.395711167059847	0.221609290450696	0.255596064267947	0.194675607916597	-0.12093829510785	0.231879125771962	0.0543584702974583	0.339835202084368	0.136215489946848	-0.0807893684564098	0.162751151262922	0.0491168546348628	0.37331141266515	0.218340735198579	0.122842587759306	-0.266508864043256	0.370088617044704	0.154550296622539	0.208858999990097	0.0855006737238538	-0.00560630946078488	0.143019918074122	3.91	1.36	116.31	0.42	2.2	0.2	0.47	2.37	0.77	33
Primary	O	WHO II	Male	34	448	0	1	NA	Mutant	Codel	methylated	-0.155333494527693	-0.0201127750884181	0.141124152917371	0.218202461550552	0.277848659603719	0.280747270918685	0.392163155296597	0.192184903296486	0.274146479297671	0.162232135900093	-0.142662800165884	0.192532586626637	-0.0387243011098953	0.3105000441261	0.147661149822914	-0.106441451611416	0.140056074369365	0.0292827429341512	0.373731549240596	0.232482126461688	0.102757032832509	-0.31883147070937	0.355409231208649	0.0732729065412534	0.189815203032481	0.0728196729696785	-0.00974211866227989	0.117654391661602	1.4	1.14	146.89	0.48	2.45	0.06	0.08	1.7	0	36.71
Recurrent	rAA	WHO III	Male	24	181	1	0	0	Wildtype	Codel	un-methylated	-0.173592821872237	0.0109084247941564	0.164078291607951	0.312154592522224	0.244298040953576	0.366942541514002	0.396948453640396	0.169196277863553	0.308494527348594	0.164716627825834	-0.0259878109274973	0.264533551750309	0.0215237291353478	0.360639120970014	0.178084892140086	0.0301952477236388	0.213377725444738	-0.0330321717270547	0.372766253194126	0.296767048411419	0.159742540813144	-0.3911573961061	0.391799563007152	0.0885933245228274	0.219009159420313	0.163193588188246	0.0115999083694937	0.116246760702615	11.17	2.67	112.94	1.11	1.33	0.09	0	4.45	0.04	15.64
Recurrent	rGBM	WHO IV	Female	56	607	1	0	1	Wildtype	Codel	un-methylated	-0.202873025725258	-0.0421803364118324	0.108368161241958	0.244613182810414	0.21768446747787	0.342983165162623	0.359932044373892	0.160208981383387	0.310620743269774	0.0573390083818342	-0.0703465746006743	0.185479677933189	-0.0812149566827733	0.323895801248751	0.134766253017663	-0.0238984615524148	0.0818709558826044	-0.0148960284719885	0.37541112933825	0.240957393186802	0.0718470846200813	-0.35014633983739	0.359581471242054	0.0484183641767862	0.180359677266729	0.121138880391574	-0.0347362276536269	0.111520649152603	6.37	2.58	65.39	0.68	1.78	0.18	0.04	1.65	0	14.99
Primary	O	WHO II	Male	40	4427	0	1	0	Mutant	Codel	methylated	-0.175234861975531	-0.0148321099531832	0.121236413403879	0.272284316227001	0.28945350121975	0.300387112704296	0.419093989076877	0.175004181367982	0.272892773052782	0.134235580058692	-0.112618137671614	0.231203551777611	-0.00664198168806331	0.335340867697977	0.16498492326098	-0.0817912608912355	0.153574944677191	0.0629490096458879	0.368932682256555	0.250280606810684	0.132454838131661	-0.36115651770574	0.34849229192431	0.0823417374842822	0.202851997924783	0.106582646612243	0.0174735356603789	0.140251909068816	9.71	1.62	124.85	0.55	3.31	0.2	0	3.2	0.03	31.38
Recurrent	rGBM	WHO IV	Female	43	248	1	1	1	Mutant	Non-codel	methylated	-0.124357688911483	0.0669962679705986	0.160593509941117	0.311628389171428	0.289611594206911	0.299681021446598	0.40777803204027	0.169332609066001	0.275570682396633	0.182661448673069	-0.0362668252857274	0.233924832330987	0.0111572406427215	0.360151894016528	0.211484721412059	0.010023125547852	0.233113934843472	0.0904361670362372	0.386465960167381	0.250327059854222	0.157083091502458	-0.359759630595847	0.348165428457598	0.125265883342549	0.237470857726649	0.129767851369722	0.00245919071352025	0.128290127833981	14.75	1.41	174.69	0.38	3.34	0.06	0	1.68	0	38.68
Primary	A	WHO II	Male	34	2154	1	1	1	Mutant	Non-codel	methylated	-0.0408420851964113	0.102736111609283	0.199331371000039	0.326059461085137	0.302563877525771	0.291527503609093	0.462106745203346	0.289950641686815	0.279015400415428	0.260861669048693	0.00115775746089366	0.284740288507161	0.109920769138984	0.398516832000272	0.317117664422807	0.131144739175455	0.438224734906039	0.168087562806316	0.414633704333689	0.325150934236294	0.237254157672196	-0.23341120218841	0.382219094745833	0.219659203790484	0.289883602413682	0.161860728695557	0.00825925954276782	0.171853500751081	4.51	1.19	365.47	0.58	0.24	0.23	0.09	2.5	0.11	23.28
Primary	O	WHO II	Male	35	4231	0	1	0	Mutant	Codel	un-methylated	-0.195691643773757	0.0472636834627507	0.0936802072244639	0.273402103228434	0.264320619369514	0.2695260103944	0.384349332845937	0.184162888168795	0.336034455175366	0.168263930000241	-0.0688169787150731	0.237658527014862	0.0138694728751455	0.320560235942383	0.157457571784335	-0.0193548753886069	0.135409866320288	0.0335605994192362	0.384630680883996	0.249449997497416	0.117995430181461	-0.300812053548975	0.356443752319109	0.10612067789081	0.208871413085355	0.0718137438002929	0.0225944353450137	0.159686755513154	8.1	2.31	127.44	0.66	1.93	0.25	0	2.12	0.04	36.48
Primary	A	WHO II	Female	38	1120	1	1	0	Mutant	Non-codel	un-methylated	-0.152404659980262	0.0654177051761563	0.126613954066985	0.306525658933708	0.284690515885963	0.279938031013955	0.418033123603099	0.226758654151912	0.257819566896723	0.189122601976661	-0.0910467073329762	0.239748399613191	0.0146006068383461	0.345541962500415	0.186151427169438	0.0635324817288825	0.254330960632662	0.0828397646362914	0.378066409881679	0.277257622221078	0.168167186557869	-0.29082483973507	0.373324918092737	0.15816421691104	0.234810235048903	0.092947454733869	-0.0142963059563131	0.14430354520978	15.38	3.82	254.6	0.39	1.16	0.25	0.12	1.58	0.05	33.58
Recurrent	rAA	WHO III	Male	27	NA	NA	NA	NA	Mutant	Non-codel	un-methylated	-0.163544872186595	0.114508335334988	0.132977032529907	0.265111472051676	0.262956430248188	0.237150834284212	0.369590473184427	0.186576825295968	0.292600920103042	0.16321584960185	-0.0661633742300895	0.280725051779089	0.00697158622459826	0.340822190872122	0.19177114784736	0.0425120320427907	0.230739168417469	0.0990596433569256	0.374305247257687	0.285840350517065	0.138336812517995	-0.369023556264142	0.335683282538425	0.0768884119328402	0.220940095527955	0.0960852911643388	0.000238386269027322	0.155981465162877	6.54	1.04	150.19	0.83	1.76	0.29	0.18	0.66	0.05	21.81
Primary	GBM	WHO IV	Male	57	1570	1	1	1	Wildtype	Non-codel	methylated	-0.211167711483414	0.107109148461768	0.148639900892307	0.278446259076533	0.280536297526276	0.305313798976345	0.43745148231303	0.242774326214327	0.281476347366005	0.225129569115026	-0.129571846433545	0.316891021208728	0.00688723178891588	0.365606939395115	0.174317250427842	0.0168365307818985	0.317967371795723	0.141350035409045	0.33764563024946	0.264506917883857	0.218030869263573	-0.200691798099669	0.410460643263204	0.131264255356645	0.23299074226166	0.125548989328222	-0.000270200068179588	0.169365603797464	3.56	1.56	302	0.91	2.84	0.22	0	7.04	0.12	26.79
Primary	A	WHO II	Male	37	3697	0	1	1	Mutant	Non-codel	methylated	-0.195614071858189	0.0229425722111315	0.0932202047695346	0.232966411603291	0.285043285366759	0.292068430773626	0.340789717797295	0.137690932334713	0.289267521113672	0.050994172754723	-0.106649250150412	0.185378888722392	-0.0711870389746797	0.330775700138681	0.113239471075477	-0.108102454019425	0.0360981830378093	0.0859648879875826	0.375580196255751	0.245046635173786	0.117544759137102	-0.394218139264238	0.326115153329816	0.0592835373878185	0.175742057915035	0.0770905348828735	-0.0194510240768871	0.119962520462407	4.67	0.72	58.68	0.15	5.94	0.07	0	0.81	0	22.69
Primary	AO	WHO III	Male	42	4403	0	1	1	Mutant	Codel	methylated	-0.103021223667241	-0.00535011432440916	0.139121154681979	0.233811316193878	0.296655372226287	0.313583988839564	0.403216608349819	0.217580103513484	0.260332670760382	0.164919157780023	-0.123856430878379	0.223390841324112	0.037734046569794	0.324085997067813	0.199729594276913	-0.0426181732420275	0.180449436096231	0.061999303887728	0.372601355824259	0.274952063506461	0.157326983731879	-0.332614127876667	0.360373210443541	0.108136434386311	0.227066295892851	0.123376992883351	0.0281475455883551	0.125340413412494	5.98	1.13	127.4	0.07	3.87	0.2	0	2.3	0.04	27.02
Primary	O	WHO II	Male	31	517	0	1	NA	Mutant	Codel	methylated	-0.184185590262104	0.051658037270334	0.128119152922577	0.26872233830958	0.295224125191896	0.308715446195764	0.366819271030268	0.179877656334998	0.310313290724989	0.130140080515792	-0.111752457884135	0.221817493010647	-0.043907021060318	0.33507165385309	0.211007480193778	-0.0463696199729812	0.217234212681417	0.0357911783985335	0.383359988445894	0.225531719793751	0.114090970908566	-0.324341619469113	0.335395639374952	0.118238187589303	0.189047916988273	0.101400842515101	0.00333638796459994	0.0903578414225141	7.11	1.73	82.6	0.66	3.43	0.16	0	1.36	0	36.54
Primary	GBM	WHO IV	Male	70	215	1	1	0	Wildtype	Non-codel	NA	-0.00459209688345007	0.080520062712553	0.277221016460465	0.349248367209606	0.274589717442818	0.344462273237264	0.433424363194566	0.211239133400348	0.317272075364456	0.264483836420517	-0.0919040604631713	0.29208589117071	0.138629234873478	0.370299746948943	0.279298513025864	0.110843142726235	0.434760257966434	0.0764115953856865	0.390252516420946	0.282946277799113	0.22421385205682	-0.179544846256972	0.395513007125306	0.15373332875142	0.273242256648506	0.190054345913448	0.0318239907254257	0.115829914888473	31.41	2.65	192.54	2.51	3.86	0.09	0.19	3.36	0	24.39
Primary	A	WHO II	Male	38	1663	1	1	NA	Mutant	Non-codel	un-methylated	-0.152448091438325	-0.0100191933566178	0.090566535486106	0.234864534426577	0.250589936933612	0.364101044066924	0.371311473238879	0.177867673344721	0.311396790718384	0.079890153360077	-0.0828877749430088	0.189316966485424	-0.0685698347231426	0.355526799343679	0.16299225116103	0.000837244177818303	0.0936814611673843	0.0559538863792713	0.362322245738294	0.256515837500627	0.14501439309005	-0.324438166401019	0.364622588370064	0.0379757089074963	0.184999598739909	0.126714361936872	-0.0205250370695616	0.125551742683515	15.86	3.38	95.68	0.41	4.63	0.08	0	0.88	0	16.5
Primary	A	WHO II	Female	31	2457	1	0	1	Mutant	Non-codel	un-methylated	-0.156959621747792	0.00436574086215173	0.0999773735974834	0.234351808061308	0.274541858492881	0.327082168016853	0.402847273959735	0.17862751079469	0.256683546500041	0.132815039536782	-0.0804779557303128	0.216254459675247	-0.00488426505493148	0.34244306665913	0.199983839109105	-0.0333954714134692	0.205877654239826	0.0773360352869179	0.382896290358975	0.262635638043581	0.117745534620026	-0.278943587762335	0.357729867013921	0.0721398240390761	0.224863497337054	0.101974952640752	-0.0108172755315766	0.143325858407263	6.57	1	178.07	0.26	2.72	0	0.12	1.89	0	26.34
Primary	A	WHO II	Male	27	4130	0	1	0	Mutant	Non-codel	un-methylated	-0.160313826673101	-0.0443368109105452	0.10100447296056	0.230925933575968	0.276326625982269	0.351228156619568	0.386333345153209	0.163437076899733	0.279632700408534	0.130270734023909	-0.0972743000999727	0.206880815714152	-0.0290094233298825	0.335856881711825	0.175640347926373	-0.0802801498288418	0.108346348473773	0.0396550225339127	0.377217813228183	0.263888322827188	0.134306440917761	-0.389500767668022	0.351015286229718	0.0817280746739411	0.183323163847278	0.115391267492497	-0.010604948093873	0.114261820047213	12.63	2.79	99.78	0.49	1.5	0.2	0.07	2.15	0.04	25.06
Primary	AA	WHO III	Male	74	447	1	1	1	Wildtype	Non-codel	un-methylated	-0.103138420274462	0.0561283271365037	0.116079837930309	0.283547077326596	0.317133791229201	0.335561177475749	0.388323481958144	0.201216676044016	0.329078398436832	0.1538909412542	-0.110522047080914	0.254969477240464	0.0776433485340244	0.374531749329983	0.182087910766388	0.0348061936848534	0.254452207944885	0.110785411736585	0.361615741813303	0.260703239997147	0.187866314522332	-0.248418070903139	0.38919690898998	0.0473203184785516	0.189808650256666	0.146773892048293	0.0109646081444651	0.117820178604027	9.18	3.48	131.56	0.41	21.66	0.13	0.1	0.57	0.12	34.15
Recurrent	rA	WHO II	Female	29	3410	0	0	0	Mutant	Non-codel	NA	-0.134126414506392	0.0312963811733985	0.136957714044583	0.326456521667398	0.297066260887049	0.253274404946077	0.422410633923785	0.209405167305988	0.273799482136457	0.178577458629983	-0.033051041995826	0.241818066844803	0.0667927391119176	0.39129252826064	0.247772323754648	0.0725002824631137	0.294866175001526	0.0614723216628008	0.370354700639551	0.260797486133671	0.172019739216066	-0.356200725847571	0.388855030175839	0.199975110597775	0.257940137250831	0.148642711303669	0.040669419687243	0.0730752954472456	14.35	2.14	177.72	0.31	4.07	0.15	0.08	1.63	0.03	27.74
Primary	A	WHO II	Female	32	2382	1	1	1	Mutant	Non-codel	un-methylated	-0.184004009228939	0.0218921605700227	0.0747341520084902	0.248788608251037	0.276574606096317	0.321749003530909	0.370199628205434	0.173137415460475	0.279439247511908	0.124790436808852	-0.0614837984277453	0.184259693856482	-0.00470420752280349	0.326175246155162	0.114977571239416	-0.0100933474086551	0.111625379724563	0.0607512226071515	0.380502971780907	0.259857564529514	0.123164706764575	-0.360490092382264	0.368117364890675	0.0736062426692426	0.188039891752731	0.105606863957463	-0.0361662742635519	0.138983047003913	9.96	2.39	83.4	0.49	2.04	0.11	0	1.57	0	27.53
Primary	O	WHO II	Male	43	4371	0	1	0	Mutant	Codel	methylated	-0.178373927228696	-0.0106732124067668	0.0873945514744497	0.216712693817524	0.239617258748829	0.351452003127932	0.3597241234719	0.158816584324397	0.313316431519915	0.118864948258649	-0.0773036979392182	0.188595871756424	-0.0123631829082328	0.324055742826347	0.150456565489848	-0.0760743588080475	0.0765977654516157	0.0351780652849892	0.369041827814165	0.227642633692181	0.112055788335492	-0.391244516767763	0.358894390889528	0.0108844328608175	0.171547909642058	0.103936363485228	-0.00805249347515151	0.111228843148621	11	1.85	71.37	0.34	2.38	0.2	0.07	2.69	0	33.53
Recurrent	rO	WHO III	Male	39	2568	1	1	1	Mutant	Codel	un-methylated	-0.136544576353324	-0.0450281426435275	0.095670139692656	0.270011443060436	0.266615408011874	0.310039026833272	0.39826904331675	0.172276400403445	0.305150530659214	0.156217702761835	-0.0823142393550512	0.221257299725795	0.0282666730153001	0.356109028032326	0.183446726791987	-0.081286993852561	0.175365719315618	0.0577388120107321	0.383185126142186	0.278253482997281	0.144883458210616	-0.311651061441411	0.370188491635812	0.048454678279487	0.229754831511127	0.0941231709867942	0.0198004063600482	0.149515916328845	5.87	1.87	194.61	0.51	2.15	0.13	0	2.67	0.11	27.73
Primary	A	WHO II	Male	36	2572	1	1	0	Mutant	Non-codel	methylated	-0.123701538480706	0.0455846020764805	0.120497657313618	0.254261503309736	0.279109720905775	0.295285341084705	0.398376035144457	0.198693059131075	0.268577678423214	0.174947094563148	-0.0758694457070112	0.227935402148596	0.00954162410854836	0.354928600154842	0.191649052547105	-0.0219792441538307	0.221808911780727	0.0970557083283841	0.375085654452041	0.255400481664031	0.157140907009849	-0.3235150552157	0.36087053286872	0.0962499203835621	0.219469810913028	0.114349798980848	-0.0141432682188193	0.161660938429073	10.32	3.32	161.77	0.37	5.81	0.31	0.13	2.27	0.41	35.08
Primary	A	WHO II	Male	21	3559	0	NA	1	NA	NA	methylated	-0.144958778508197	-0.0795500705946217	0.0593163386615977	0.220310254513305	0.282423291839753	0.319374598177202	0.370087378795451	0.171015007247016	0.279078547847625	0.0857798540500306	-0.114152244258177	0.182382903415199	-0.0555514148130866	0.324928857811472	0.18829334635392	-0.0190345318045875	0.155925398815156	0.0614459655083101	0.376566023733976	0.24296312370361	0.116196486122702	-0.411449103453513	0.357904172866287	0.0204560767727185	0.190112162307042	0.119122931983268	-0.0174560301565151	0.099480018292731	9.36	3.16	100.52	0.29	11.33	0.01	0.06	1.1	0.03	23.54
Primary	A	WHO II	Male	29	4249	0	1	0	Mutant	Non-codel	un-methylated	-0.168115653763558	0.0351132811038122	0.0828598152296034	0.260996581455414	0.279621444730881	0.298460797039477	0.367181995263493	0.177792671836388	0.28742898111534	0.0975995730817273	-0.0672495256729728	0.210360133321849	-0.0314713781256147	0.334769114287726	0.168075543109391	-0.0438407974663005	0.147392588421437	0.0976241682816717	0.372551715740403	0.26361093831442	0.117373296654699	-0.324332372863089	0.352367231045341	0.0744285663553296	0.206014805163392	0.0864843881551769	-0.0118437899311291	0.123707203433851	9.1	2.12	100.71	0.04	4.53	0.07	0.11	0.77	0.05	26.28
Recurrent	rGBM	WHO IV	Female	58	79	1	0	0	Wildtype	Non-codel	methylated	-0.0151921574088479	0.0447040914763854	0.282971112894375	0.38208503154104	0.297275684630009	0.339989710838289	0.432371111028327	0.218705928720614	0.195958761059771	0.273522361910791	0.0938517310690343	0.280813602736072	0.106851023087043	0.352800156422465	0.238475466005238	0.187302517270536	0.444257606099926	0.110875750401086	0.403673895698756	0.257827377599671	0.207606533876788	-0.202647234163363	0.396987267359678	0.202717212915118	0.249734144183107	0.196274113707114	0.0777907437617262	0.0593919208487856	26.11	5.37	189.9	4.56	10.14	0	0	3.53	0.08	70.32
Primary	A	WHO II	Male	45	1299	0	1	0	Mutant	Non-codel	methylated	-0.0910641243401667	0.0484517384341837	0.137504347925694	0.268219217495293	0.280021196475933	0.321410578447002	0.398603366320092	0.194640093479197	0.338147709425953	0.169539218392532	-0.0270438726409502	0.191067774626286	0.0562817931550517	0.349901391742531	0.173806699078732	0.00932624860806653	0.182191038238562	0.0354659336682408	0.368834215302233	0.26802976685887	0.103890023291033	-0.240398900719523	0.369148843208928	0.101313835819815	0.213390011940437	0.149428974850357	0.0494325396994854	0.133059571408443	12.46	1.58	73.76	0.3	4.41	0.12	0.48	2.26	0.69	22.61
Primary	A	WHO II	Female	20	3239	1	1	1	Mutant	Non-codel	methylated	-0.141053253463013	0.022121355741883	0.0657918733997477	0.224538785279214	0.260685133212735	0.31781872289597	0.374258136594528	0.158441824825733	0.269651911409716	0.0922393342854164	-0.106660809712458	0.188750397060716	-0.00947594098181944	0.334922243103914	0.1886186276543	-0.0809686505531218	0.0948395080732756	0.106391012475869	0.356443620321219	0.229977339874185	0.107114317978991	-0.3332033377469	0.334542031149609	0.0184007767685373	0.19462996509873	0.0882314628263064	-0.0375049697988867	0.120172880853718	4.85	2.47	133.32	0.09	5.06	0.1	0.09	0.83	0.25	35.75
Primary	O	WHO II	Male	36	3691	0	1	0	Mutant	Codel	NA	-0.153541522075736	0.0266264606953819	0.117293249595729	0.253526591993485	0.271989583114202	0.378938925283382	0.388898397017265	0.155077929666551	0.314415539807578	0.0964027666469546	-0.0882807636957194	0.219370905935854	-0.018241704907725	0.324495353086216	0.140421759489546	-0.0995064122335563	0.0606348333266931	-0.000574827168669523	0.379774658300834	0.244181656977619	0.126540376804808	-0.277062901392274	0.369616225492438	0.0559573219093447	0.166819178383657	0.097224522793522	0.0119735486844667	0.138263395189212	9.66	1.29	79.73	0.83	1.46	0.06	0.37	1.76	0.48	19.06
Primary	GBM	WHO IV	Male	45	1840	1	1	0	Mutant	Non-codel	methylated	-0.0872047089365087	0.0750223060808426	0.141957761278766	0.284298763311508	0.278622000165084	0.299996341689536	0.441641135594708	0.263254074832001	0.261582469856685	0.20604819850829	-0.0737806981422511	0.251933397382887	0.08093892064542	0.352151394502625	0.219799615615452	0.0430778906441531	0.306501189821623	0.236395982198639	0.368473404003825	0.286375246282544	0.213453245830202	-0.271849082634158	0.375037712814661	0.125731488128435	0.203596404309071	0.129535307384989	0.0199614681389438	0.172884706409204	10.25	4.09	370.32	0.17	1.13	0	0	1.01	0.08	20.24
Primary	GBM	WHO IV	Female	53	1196	1	1	1	Wildtype	Non-codel	methylated	-0.110257828280429	-0.0683651739263176	0.177499013865144	0.297487907272651	0.295414797692951	0.385614910565366	0.411923335229997	0.171475348645167	0.260105588102048	0.193800048008005	-0.0863449633855948	0.220488289846674	0.0155125569667553	0.357882408305228	0.200240615046302	-0.0228589512886875	0.24938207944175	0.00184358035367335	0.358575564034426	0.259626376333717	0.188751948888457	-0.326929509777105	0.400428288330977	0.0473601006542835	0.183154554887211	0.156887523042997	0.036504171431713	0.0246875570949482	18.9	2.71	61.97	0.6	5.71	0.18	0	7.57	0.04	31.1
Primary	O	WHO II	Female	23	4210	0	1	1	Mutant	Codel	un-methylated	-0.151658169729593	0.049973004784935	0.104192252946974	0.242437858089139	0.273735195426708	0.345543808462251	0.372835858212965	0.189023165473133	0.27115969974292	0.176815338871701	-0.0782929952683437	0.219951971992511	0.00512116542546058	0.321312454732979	0.141510762548865	-0.0410724931621685	0.173842814287455	0.076349785374065	0.392351290194921	0.212675160043783	0.125781155518568	-0.346288960599707	0.367142689166898	0.114061562899952	0.212009465876684	0.0763485456048562	-0.0481720034528318	0.154284518757176	9.75	2.01	116.93	0.2	3.38	0	0	2.45	0	38.03
Primary	O	WHO II	Female	35	4508	0	1	0	Mutant	Codel	un-methylated	-0.253164379414313	0.0208264809471939	0.0955389394745494	0.214171637898019	0.283612720610312	0.34859987657221	0.411559558458518	0.189626127047444	0.255589572844718	0.110367492429308	-0.152002525620811	0.191180812685232	-0.0424693816109405	0.314767650008573	0.129390560285122	-0.119647395714307	0.152401482645856	0.0359026104726169	0.367811505790212	0.173685811287784	0.0589788191158145	-0.162273547509235	0.340834701031112	0.0488597679733203	0.171397452026122	0.0371199999472156	-0.0551392861842044	0.115845585095494	14.54	1.75	67.99	0.1	1.98	0.12	0	1.06	0.04	42.41
Primary	O	WHO II	Female	40	4105	0	1	0	Mutant	Codel	un-methylated	-0.187775802994965	-0.041095647681239	0.0642513580750286	0.22603234070258	0.253777988493526	0.363648060051584	0.392744820161559	0.172224606611757	0.290118296040231	0.124183766647661	-0.089898603368252	0.183094574574283	0.0153282726379687	0.3330333655312	0.156430604587754	-0.0668858203210935	0.102925379785882	0.0611040245314275	0.363449139615431	0.258057216133572	0.0814071250501038	-0.281846101237304	0.382400614732437	-7.57239936941774e-05	0.201350353900179	0.0925885450334268	-0.0115415069448305	0.132189717474442	4.98	1.86	122.44	0.07	3.24	0.14	0	1.56	0	21.69
Primary	O	WHO II	Female	47	3470	1	1	1	Mutant	Codel	methylated	-0.148782689632939	-0.0143486918052115	0.145825632701042	0.26981713586467	0.271151015879531	0.381771937854647	0.423850253752562	0.206769980413748	0.276576300908033	0.134596938278116	-0.0561556568935244	0.216065354818128	0.0167754441853137	0.341025798727096	0.161200521738081	0.0256007185112608	0.214791154611904	0.0275165498056839	0.368054582626432	0.234876435599192	0.0962026158929331	-0.115386494083375	0.355382172313634	0.0594558121664898	0.212405580414641	0.125764814762818	-0.0108828438750533	0.111949928351482	7.31	2	77.91	0.32	3.54	0.21	0	2.03	0.13	32.8
Primary	O	WHO II	Female	45	2499	1	1	0	Mutant	Codel	methylated	-0.144369083775624	-0.0249768300885869	0.0941639810302745	0.238563868186552	0.267919544124279	0.320596601719137	0.389554256561659	0.165100876805187	0.28449658080538	0.114080151686752	-0.0932902653192561	0.182640126546012	0.00867251028949437	0.334583100682261	0.154067931013684	-0.0936237785284769	0.0753474072443715	0.0441567340363547	0.386685499568168	0.208796408305521	0.0914476159550159	-0.380081334426792	0.345668144339256	0.0487372887499234	0.188688339589761	0.0966537472531135	-0.0126089253417387	0.0969969883792918	9.86	2.92	84.99	0.11	1.24	0.09	0.11	3.68	0.19	35.06
Primary	A	WHO II	Female	45	2932	0	1	0	Wildtype	Non-codel	un-methylated	0.0165954304332946	0.11884831616744	0.290245088301826	0.398497086434815	0.297363074717405	0.328382940133432	0.449573425739013	0.318002842557957	0.257631612137524	0.321192000786432	0.111882970864927	0.277663784843821	0.175959660824603	0.421339298108605	0.2892175360872	0.221419986392054	0.495653095125836	0.18970596356165	0.377132587213473	0.344012468756864	0.255598052995264	-0.16762796212643	0.427797181245685	0.32125224677343	0.324747777044132	0.250102462297801	0.0341374465105218	0.144416265135969	6.27	1.44	403.78	1.49	0.92	0.43	0	9.94	0.07	20.2
Primary	O	WHO II	Female	36	4445	0	1	0	Mutant	Codel	un-methylated	-0.136522925147514	0.0325872299635169	0.141165498002393	0.289107872942442	0.280932230258665	0.355399742107784	0.430871443434516	0.226541029215578	0.258616053358897	0.178388996572874	-0.0914077217739861	0.258227491742765	0.0184844448155016	0.363233762280567	0.170172624564594	0.0259257806622598	0.265801266456508	0.0637939676122257	0.361450377399649	0.269236961183231	0.178450594217319	-0.174592038796918	0.378056852368327	0.144648067629441	0.197886116449093	0.11261498155151	-0.00397011261555487	0.133202588109112	13.11	2.65	133.27	0.57	1.14	0.24	0	6.01	0	27.09
Recurrent	rAA	WHO III	Male	32	168	0	1	1	Mutant	Non-codel	methylated	0.0262449179806829	0.075732359025794	0.226744488901534	0.304977672417109	0.31670252473598	0.294586975533575	0.462293195753504	0.276983326675517	0.275819634907606	0.249336958503481	-0.0704105337565819	0.287740410609378	0.150398091528351	0.365021425997298	0.283611666778232	0.112504173717183	0.368060173471293	0.1651219651147	0.399305680088736	0.306503035771345	0.188781032122578	-0.30868142209171	0.388799882673951	0.165458211774237	0.283581581174916	0.156284240770068	-0.00214571525741067	0.166069848248086	6.22	1.73	302.21	0.1	0.29	0.13	0	1.11	0.08	56.77
Primary	A	WHO II	Female	40	2367	1	0	0	Mutant	Non-codel	un-methylated	-0.191644827400179	0.00307764160453394	0.080949965712213	0.24396470765348	0.242186643635526	0.351987333657661	0.355058406438867	0.151252389078635	0.272601104376059	0.0265666636092852	-0.0483824318522224	0.17319590556668	-0.0786955320104444	0.323635377696633	0.101036803092626	-0.102184866206442	-0.0371848343846336	0.0551576866085304	0.37446671811909	0.233780603552423	0.0870308413928622	-0.392959485324362	0.342919232613849	-0.0096701587751497	0.1643662181107	0.105394045704508	-0.0349056928786313	0.145972948813459	8.04	4.42	56.2	0.33	5.84	0	0	1.54	0	17.94
Recurrent	rAA	WHO III	Female	49	921	1	0	1	Wildtype	Non-codel	methylated	-0.206341321735849	-0.00162562548241443	0.111298566179819	0.284300782078607	0.221789767775711	0.343116316617913	0.372979014148233	0.177042180476097	0.290735972539387	0.126965584620025	-0.0164678520747696	0.189218613796826	-0.0498248551286232	0.335365889825446	0.15658461886492	0.00205005601934792	0.156387309870119	-0.0426527483237138	0.36965651568425	0.256064085895058	0.118963173751365	-0.362974535951159	0.361335552033347	0.114043967866349	0.192488132927341	0.136266360438835	-0.0207844153390435	0.102116147497975	23.58	5	56.12	0.84	0.69	0.18	0	1.82	0	18.6
Primary	GBM	WHO IV	Female	53	614	0	1	1	Wildtype	Non-codel	methylated	-0.0102396727392234	0.11436373093698	0.241086825580134	0.303648512733037	0.23319891070913	0.313939154298814	0.44594947162461	0.251690847609346	0.269739406646106	0.251858836906408	-0.0754609400471497	0.28256080526684	0.121269373116682	0.356314216409147	0.229491529529238	0.0865285897123073	0.379012948809302	0.12438295455491	0.381497394040641	0.328321217724564	0.205109557032402	-0.304169130511327	0.417211024090546	0.154061690314999	0.274121273580303	0.14848602950256	0.0102017350260456	0.164781820120604	21.57	2.26	294.46	0.42	0.44	0.08	0	3.87	0	30.77
Primary	GBM	WHO IV	Female	24	170	0	1	1	Mutant	Non-codel	methylated	-0.146327882920899	-0.00537192415360584	0.109970868255254	0.255121511086744	0.274252817440682	0.320320571029193	0.400479832649847	0.199635022028877	0.273405283049245	0.128179511305918	-0.123190552892406	0.225150985665341	-0.0253402641692035	0.36461285105495	0.175271505967074	-0.070909104699391	0.180247072397729	0.108329949785438	0.376320122487434	0.243089944246739	0.114116934136933	-0.294697621408436	0.36045875876963	0.0551112881152178	0.230166504028713	0.118072127524939	-0.01832242385495	0.184599425585658	3.56	1.9	126.03	0.27	1.03	0.16	0	2.46	0	25.16
Primary	O	WHO II	Female	38	3669	0	1	1	Mutant	Codel	methylated	-0.233032660016748	-0.021794423676393	0.0647323313548025	0.173983266715126	0.276329148482887	0.302373757175936	0.356843657689393	0.136332202318439	0.239297390088066	0.0812502085173782	-0.179546018711543	0.172045078700374	-0.116370470050114	0.287694818823193	0.0609687107024712	-0.215352841986523	-0.0704498027468172	0.0201458990668451	0.368132481927083	0.159411016384256	0.040037050096831	-0.383991733630629	0.317438893885749	-0.0130186349640532	0.121808296103042	0.0320773636556297	-0.0720752222013589	0.107219652308469	0.84	0.79	41.12	0.37	3.09	0.07	0	0.57	0.04	56.66
Primary	AO	WHO III	Female	66	418	1	1	0	Wildtype	Non-codel	un-methylated	-0.174818274918824	0.0154165718471032	0.154031181380528	0.292496332788914	0.261682876703121	0.301778722944667	0.41167424214924	0.179377830564863	0.277400035372599	0.17275091185432	-0.125266557646744	0.261499580513851	0.0245242536199287	0.35066486206872	0.146246325561781	0.0170641340065686	0.253905994719142	0.0706192707574593	0.358839359406933	0.289269161588081	0.190127433542054	-0.231271274240517	0.390337147664142	0.0742272437835893	0.185699863840935	0.126052281617477	-0.00552504923648904	0.135066369115679	21.58	2.7	117.66	0.98	2.76	0.04	0.15	1.75	0.03	26.24
Primary	A	WHO II	Female	35	2635	1	1	0	Mutant	Non-codel	un-methylated	-0.0903144199783607	0.0993025077573907	0.145089147919616	0.297520050891373	0.309217806589095	0.276297274171006	0.412570389697945	0.26235923018311	0.252359775709081	0.198813748949383	0.0501938290198661	0.216214693754514	0.0682858409943774	0.362900921143105	0.210085102092184	0.0467870540927354	0.313306095675533	0.0756400905260902	0.406874047802071	0.258758762242376	0.166010854970883	-0.16109395957113	0.380338829709595	0.229492136895833	0.267417495212206	0.129953865752053	0.00961443412541172	0.168097435832471	23.18	3.01	114.47	0.14	3.72	0	0.44	2.81	0.56	32.53
Primary	GBM	WHO IV	Male	40	412	1	1	0	Wildtype	Non-codel	methylated	0.0213200964698998	0.0950663442332471	0.261761432377901	0.422031095455043	0.288287125984865	0.348394339423091	0.478553923024611	0.281714162778109	0.301834819161059	0.287824929470752	-0.0540692513072172	0.370472001614616	0.142212799750226	0.396767428969369	0.327937452959979	0.150683446312534	0.516039178412246	0.116391335538322	0.398270057821986	0.332825233298686	0.265910967685443	-0.225523873314466	0.425625470590457	0.241944620991802	0.335999763433871	0.236254323498092	0.0737142578488844	0.125336305518155	11.87	2.97	614.56	1.44	1.6	0.19	0	1.99	0	31.7
Primary	O	WHO II	Male	38	3389	0	1	0	Mutant	Codel	NA	-0.165691549474658	0.0100730773874041	0.0863932654079617	0.218003002919979	0.260805496274475	0.301032082158561	0.374503315547551	0.182078702603922	0.298066733292007	0.106226240105209	-0.154150822850564	0.1836871162357	-0.0193191179192615	0.324157892252833	0.159252159556043	-0.0823261841824658	0.110981467053264	0.0835120595430254	0.370652990625706	0.212840171191141	0.086327349322978	-0.349229568105842	0.355216769911263	0.0554946768786098	0.184344397820835	0.101935561475322	-0.0262240766443248	0.124413642198019	5.66	1.45	86.15	0.49	4.02	0.07	0	1.29	0.04	28.68
Primary	A	WHO II	Female	61	1851	1	1	1	Mutant	Non-codel	un-methylated	-0.0860652920842422	0.0182922605707135	0.137803943405723	0.274164245023908	0.288500694104182	0.285259858123125	0.425070198063275	0.18686812080254	0.300321511820386	0.195226302287641	-0.0535490412597638	0.227640666459464	0.026247760165952	0.377748641803002	0.191797608858628	0.0347714187825868	0.260147056892877	0.138362107221915	0.386186167628937	0.289636711263589	0.146162245908046	-0.242737001956234	0.357910701963832	0.0564451787580689	0.187467260201072	0.133496962245559	0.00248229292845197	0.151954428549	3.93	1.53	152.03	0.32	3.53	0.12	0.06	1.58	0.1	23.68
Primary	O	WHO II	Female	34	4110	0	1	0	Mutant	Codel	methylated	-0.168856327523271	0.041153265764424	0.094684355774812	0.273856689558944	0.257771999167036	0.360204841700675	0.391347568039615	0.228328821294732	0.29974354385313	0.140308262051336	-0.0657202769548959	0.202250447708302	0.0149174335436836	0.316665957957974	0.160142665568744	0.0181845031947766	0.200886117634759	0.0662724322252094	0.367263295222855	0.233086063650604	0.143761476923812	-0.264762658262136	0.363279319268841	0.0983072965355615	0.205089585845927	0.108620996336441	-0.0371407843418922	0.111742418447851	3.99	1.1	81.73	0.47	1.28	0.04	0	3.48	0	29.48
Primary	GBM	WHO IV	Male	19	59	1	0	1	Wildtype	Non-codel	un-methylated	-0.210013827700387	0.0226750348893846	0.107357142440112	0.268070449239805	0.297259815781067	0.336064197766279	0.402113387300106	0.165508790091039	0.177149126380803	0.151416895728381	-0.10115691348121	0.26178734410319	-0.0438931537120657	0.304784413111418	0.134486115006822	-0.00168375086861848	0.13337921866717	0.0749246949281198	0.360139891540525	0.200201019953416	0.153995964580002	-0.304461746952634	0.384057724595681	0.0241502577545062	0.108977756895389	0.0971866695865601	0.00560615936122445	0.0723421836698962	10.64	3.94	33.99	0.67	2.82	0.08	0	1.47	0.1	53.74
Primary	GBM	WHO IV	Male	29	533	1	1	1	Mutant	Non-codel	un-methylated	-0.144320212581351	0.0803419366687071	0.181644528179936	0.260193911747297	0.287210269378851	0.281839552762336	0.435803618865085	0.22806481158163	0.285374328306478	0.189442168671497	-0.0661153893231713	0.300762140330814	0.0540469075360881	0.379753729408352	0.21444003754887	0.00779630859906935	0.229914555690986	0.147933472636925	0.360508982717616	0.275966649144559	0.154062819110992	-0.240669271256902	0.375971044575724	0.130135953140307	0.202369437362655	0.151042979310388	0.000226224014883074	0.192444272424451	11.1	1.24	173.07	0.07	1.04	0.11	0.07	1.22	0.04	24.29
Primary	O	WHO II	Male	47	706	0	1	1	Mutant	Codel	methylated	-0.196819076874121	0.00988358727445285	0.118671558783056	0.218302667068535	0.283682290401015	0.269468424273534	0.389689709470196	0.200657637357654	0.238353766137477	0.168777336372531	-0.0926076223662615	0.28648997394602	-0.0482266835985782	0.307646279694926	0.08576093164633	-0.131602069215543	0.0401754783292446	0.077186528623539	0.338647864780099	0.226145989673826	0.122689690163281	-0.292299630231151	0.367108569089932	0.0828048746583103	0.175515250711898	0.0724701164693483	-0.0258517284532125	0.140071544624585	2	0.98	141.52	0.25	0.62	0.06	0	2.32	0.04	38.51
Primary	A	WHO II	Male	42	4040	0	1	1	Wildtype	Non-codel	NA	-0.253290056695601	-0.0968630195986669	0.0466826618645198	0.233016578405129	0.209553582951602	0.334580000501633	0.339623693217186	0.159895542453693	0.2874361619196	0.0398093705450963	-0.093525105271801	0.159303696264669	-0.077884765229522	0.31063447731592	0.0975099542723271	-0.0268216182358209	0.0280560480410977	-0.0363450752167506	0.365116827910735	0.220769908495231	0.0681302271650847	-0.367928529767938	0.362321641154169	-0.0101179261992557	0.173399930464691	0.126862420091956	-0.0424715985990558	0.114557336305815	9.75	5.97	38.78	0.55	1.32	0	0	1.44	0	11.63
Recurrent	rA	WHO II	Male	38	1409	1	0	0	Mutant	Non-codel	NA	-0.0659240933999267	0.102263671669562	0.229205953204071	0.325678279306884	0.296032762229831	0.350994260182192	0.474370762297993	0.2811745073702	0.260775709200099	0.26302754129586	-0.0533491081245057	0.315176551452068	0.0849202020233871	0.376367757413193	0.249006913416123	0.045265580481131	0.344054139277098	0.150046342668077	0.379487240806231	0.319365920565945	0.227284441506899	-0.243108835245359	0.417291853890658	0.229949854877507	0.272353219814252	0.186174424155405	0.00340436107554856	0.171304450492779	21.13	3.48	255.94	0.55	0.81	0.06	0	4.63	0.07	20.01
Primary	AO	WHO III	Female	51	3411	1	1	1	Mutant	Codel	un-methylated	-0.162625825941014	6.18477791785363e-05	0.100635225301118	0.243593717495869	0.272406420059	0.292792832113272	0.370097279705122	0.186924173278578	0.262223940604662	0.1437694560504	-0.141744880675951	0.240644177478252	-0.0732892158721206	0.31027395360397	0.103238393200506	-0.0956961162292868	0.12778460104691	0.0463001576964927	0.38022078738327	0.192638706494068	0.0720673965674033	-0.217666157325133	0.348859083873145	0.0571496868418222	0.171313506928556	0.0606721255078015	-0.0347945411915587	0.12226094987125	2.86	0.34	80.91	0.28	1.69	0	0	2.04	0	46.96
Primary	O	WHO II	Male	44	529	0	0	0	Mutant	Non-codel	methylated	-0.121870986460911	-0.0166401975580826	0.117597515829208	0.255718796423339	0.248508350192549	0.319638920939101	0.394098928218462	0.188564307530097	0.290640650021218	0.147760891078894	-0.0919958601355233	0.219558191819478	0.0313193051087998	0.336714519007871	0.120868717085223	-0.0428233988466788	0.133458111893166	0.0502226147914693	0.375188224538729	0.264421887767867	0.147827596621256	-0.29567709122346	0.372401662485207	0.0314577106384682	0.20838937690924	0.101546915711212	0.0110379607241435	0.147348831896583	15.41	2.06	99.76	0.67	1.48	0.17	0.45	2.27	0.46	26.14
Primary	O	WHO II	Male	53	1297	0	1	NA	Mutant	Codel	methylated	-0.193693966292146	0.0250655095587275	0.108788117160776	0.250368206804609	0.286107403268686	0.29649276150464	0.379426772160554	0.168749917533787	0.27793463515346	0.14027255186364	-0.086435916863305	0.217812767141031	-0.0474516754547413	0.301478952848832	0.185092078433144	-0.070763331851137	0.106840393518298	0.0408553307418742	0.387784636791272	0.211579460955716	0.132288886204333	-0.269015201567539	0.352668153993801	0.0992643272077272	0.175292724319133	0.07891750886702	0.00172472656745381	0.11208509582419	7.13	0.42	93.5	1.15	2.32	0.08	0	2.09	0	36.82
Primary	A	WHO II	Female	38	1725	1	1	0	Mutant	Non-codel	methylated	-0.19868335057372	0.033831857153289	0.0986407493856846	0.272876481613368	0.310047961293451	0.248966975134057	0.428134269246836	0.190751582479032	0.248265983351279	0.174386521258261	-0.0252414216084192	0.210217167585835	-0.0230831371653921	0.348589762932525	0.193053785610997	0.0200913692542328	0.164448827903348	0.0656835456328022	0.376495224481649	0.266670917580944	0.146021510465499	-0.322032977564278	0.388974902654308	0.105825401957965	0.226102161012805	0.0864449924461373	0.00139946051407165	0.107390087947305	11.01	2.43	156.41	0.26	2.95	0.1	0	1.06	0.05	39.66
Recurrent	rAA	WHO III	Female	43	532	1	0	1	Mutant	Non-codel	un-methylated	-0.201531836309969	0.12181867283734	0.109576517586577	0.224448951607963	0.300184130133036	0.188420658131781	0.37418135260492	0.175952915188546	0.224252095286964	0.116539567850512	-0.0423049546538325	0.242718162888956	-0.0845423624465758	0.319202564285173	0.0836607715490968	-0.0847300380349346	0.133566139085992	0.140213164136133	0.34536956224649	0.212521930824174	0.1023025878461	-0.29486794291117	0.346693875444138	0.027818573151502	0.163226282890862	0.029932019867708	-0.0416460228148854	0.155967339003163	7.86	3.91	96.93	0.09	2.81	0.07	0.17	0.63	0	39.86
Primary	O	WHO II	Male	43	3429	0	1	0	Mutant	Codel	methylated	-0.218398615403582	-0.097644111552947	0.0692321467731237	0.210257720151599	0.248418087183	0.337820199822318	0.352334763554319	0.177440807475485	0.282774397958838	0.0559828017559364	-0.0950001267272435	0.176921313061529	-0.0724962809949993	0.32135340304576	0.106693252299315	-0.0772506700820706	0.0190912951343766	0.0169042551701334	0.384485438502442	0.211447100990228	0.0663742597998799	-0.343571277057671	0.360331276522874	0.0134627865976249	0.160118799922873	0.0949535254118018	-0.0294912766892832	0.127785555966913	1.98	2.29	58.88	0.29	2.53	0.11	0	1.49	0	17.17
Primary	A	WHO II	Male	43	1394	1	1	0	Mutant	Non-codel	methylated	-0.145268716863423	0.0367388836560368	0.112192127882463	0.241732393723602	0.315844909817313	0.326876704013999	0.389117785808884	0.200648862703152	0.315538950811133	0.159112404037171	-0.0676814377285088	0.218124115293737	-0.0473670540270895	0.358984549152606	0.1597401311086	-0.0535364299408342	0.180220319034112	0.0559209178621743	0.395669375270555	0.252187775343287	0.15626689111153	-0.337698234359148	0.366730537796699	0.103146357308665	0.223433537142454	0.092427341261426	-0.0104896072570044	0.126230818253506	7.28	2.21	165.95	0.22	2.03	0.11	0	2.35	0	34.01
Primary	A	WHO II	Male	34	4809	0	1	0	Mutant	Non-codel	methylated	-0.176685223385398	0.014877470168779	0.126960789274031	0.276112249461258	0.227312310120641	0.383404016936061	0.395953947405905	0.224841996441897	0.292121816700005	0.165263618081638	-0.00376434084350554	0.205867933661849	-0.0511597833987314	0.351635812973344	0.165170506439508	0.0897666990256179	0.185026201722949	0.0133675064317365	0.393805765982169	0.278831663436461	0.1516312134236	-0.240485333603332	0.395239317809829	0.113052444051745	0.22181653018499	0.187336231228251	0.00971329942390513	0.137020996653254	6.83	2.02	128.82	0.58	2.37	0.16	0	6.57	0.03	12.16
Secondary	sGBM	WHO IV	Male	37	493	1	1	1	Mutant	Non-codel	methylated	-0.196837715943477	0.127119828142664	0.105248958746812	0.229797930724329	0.280242728160509	0.302651261971814	0.377987777494328	0.206826404244702	0.220679471320907	0.143538011008508	-0.0994218356897713	0.285332262770602	-0.0369928684255169	0.304383818681488	0.0644997598493297	-0.0646652563958181	0.110031948774748	0.20818900165515	0.344183094644704	0.199022178127316	0.154336390600816	-0.311744830304192	0.343438973488013	0.0661870931130035	0.166876797021854	0.0638545219701	-0.0300627923473527	0.213034860380471	21.95	6.66	136.58	0.1	1.14	0.01	0	2.59	0	56.49
Primary	O	WHO II	Female	30	2977	0	1	0	Mutant	Codel	methylated	-0.263333371441629	0.0591769803029514	0.0853856632875337	0.209108469824191	0.268641505876061	0.236119098609102	0.395162174157613	0.233652463431311	0.262239946449287	0.0577926501413987	-0.129409283912145	0.211374283976408	-0.0211574790017078	0.325106100816404	0.116958714127088	-0.12236483493321	0.0866228162907786	0.0295473698843224	0.322612906459743	0.190134014422031	0.0917416155263821	-0.320423869117761	0.345163057548101	0.0775631088620049	0.17625340653919	0.0354612349211797	-0.018982943842311	0.174180434564944	4.03	2.47	108.06	0.33	1.55	0.19	0	0.85	0	29.28
Primary	O	WHO II	Male	42	3984	0	1	0	Mutant	Codel	un-methylated	-0.216096383337154	-0.0664671698013598	0.0567630114668986	0.195372227165581	0.258529478350115	0.346460209144151	0.362289190025988	0.159361980807118	0.277365004189638	0.0510009324310875	-0.141857065590907	0.164649175907525	-0.104372440718995	0.316039806536352	0.104409061235176	-0.0938934890001173	-0.0615276752837991	0.0487385319170699	0.374200609931923	0.229025035057183	0.0696602043538587	-0.375872770127257	0.351576143974532	-0.0618370597084187	0.171516022404634	0.0916766363596504	-0.0132247275442798	0.114256480829481	3.92	2.27	54.18	0.95	2.13	0.13	0	1.38	0	18.7
Primary	AA	WHO III	Male	51	3605	0	1	0	Wildtype	Non-codel	un-methylated	-0.179652267771189	-0.0432358821618905	0.0741291104240904	0.256039744099192	0.235405632714948	0.359218308957721	0.394065817187979	0.187175878843546	0.299821301139958	0.120819248620839	-0.0690189191147425	0.212793577914003	0.0594269449425292	0.335257679327832	0.172027685215281	0.0472471671738195	0.209009521367852	0.0173119619440239	0.387516019908353	0.305463843470291	0.156485724430137	-0.255753877483118	0.384199817204011	0.0375817037658478	0.225124393105044	0.140970793191637	-0.0188608760179949	0.129538751249457	5.57	2.76	127.85	0.52	1.36	0.11	0	2.99	0	22.72
Primary	GBM	WHO IV	Male	42	1348	1	NA	NA	Wildtype	Non-codel	un-methylated	-0.165780736635577	-0.0625392654448311	0.129089696634925	0.303191881855072	0.283928945655643	0.317721482915921	0.392784428668338	0.201520470773594	0.217338335010668	0.147056430559066	-0.141356296069659	0.266638195595139	-0.00709937283117726	0.326729906477002	0.15883896074241	0.00655686407102952	0.240311883809445	0.0503184744243909	0.356512791566198	0.231909016892281	0.185430886461916	-0.258226272020244	0.40302575442442	0.0997019451682071	0.196411202999641	0.136768782131419	0.0222044461499333	0.148285143655131	21.99	4.27	60.24	0.29	9.13	0.13	0.07	1.93	0.06	38.68
Primary	A	WHO II	Female	41	3815	0	0	1	Mutant	Non-codel	methylated	-0.17392536803352	-0.0156308424786348	0.0916087086874508	0.219610861228802	0.260278538052633	0.306485641388161	0.353073929998357	0.158118099389318	0.263578883407859	0.09438861376132	-0.169569051517115	0.187120447257651	-0.0144505082649955	0.34309326099372	0.11994854110479	-0.103893130629586	0.0546840039035665	0.0871631699695071	0.365752287087508	0.203453275194005	0.0779599165736336	-0.398909196382066	0.344144154653523	0.0342832159704851	0.170207085483977	0.102271394619696	-0.0715158329484635	0.157473624331272	7.51	3.11	68.24	0.27	4.1	0	0	1.56	0.04	24.59
Primary	O	WHO II	Female	43	NA	NA	0	NA	Mutant	Codel	un-methylated	-0.11077294653142	-0.00269065626280069	0.134990581338746	0.195995629603171	0.257359785970785	0.32048084131304	0.388957556320213	0.183421068505156	0.285756967472799	0.0992680620019436	-0.101153431894611	0.214208837506827	0.0100212821385154	0.322640461778349	0.18031077450834	-0.109563658358969	0.103285817810587	0.0736789092133267	0.381474783084081	0.224054044185026	0.0964130747170803	-0.27640869692817	0.367868212222901	0.0351938837127114	0.194375407382419	0.102065852461627	0.0126899343893282	0.162160423028902	6.02	2.28	85.14	0.27	3.19	0.09	0.78	1.97	0.45	33.14
Primary	A	WHO II	Male	43	4132	0	1	1	Mutant	Non-codel	un-methylated	-0.00442924739400365	0.139319698017572	0.169215776137255	0.32149704362381	0.302082746049633	0.319258343239587	0.445954713433163	0.282744517656994	0.301134165763466	0.267691005693953	-0.0151878911022236	0.252572651124521	0.234605741335721	0.388040619135907	0.231684924449775	0.104417978112156	0.422410373874789	0.0987888020418785	0.387531730335094	0.307122868834682	0.210245793830442	-0.234234296092836	0.378730082546174	0.182221995580268	0.262290729660422	0.159493902908748	0.0458343093230885	0.155496647112033	4.64	0.85	160.7	0.38	3.33	0.11	0.54	2.69	1.37	38.59
Recurrent	rA	WHO II	Male	51	419	1	1	1	Mutant	Non-codel	methylated	-0.0985927457554246	0.027386316490871	0.111845131922137	0.248980092375185	0.276288029178916	0.323134878420492	0.38471951535593	0.198014986964215	0.303912470358004	0.129080614775708	-0.0791593533784691	0.225735315633069	0.007436796522492	0.35719320881071	0.143735230141915	-0.0371044115613205	0.164039420416486	0.0853143537095273	0.380374285225591	0.239797137902539	0.129179868584569	-0.400382732262834	0.353011574005836	0.0754510322387824	0.203205501437112	0.117974107169574	-0.03704175097312	0.139713173892848	3.98	2.02	100.07	0.19	2.53	0.14	0.04	1.65	0.04	25.4
Primary	O	WHO II	Male	24	2340	1	1	1	Mutant	Codel	methylated	-0.222095181003719	-0.0131637130650161	0.0923507531191421	0.204372694796867	0.263917757598005	0.310139182205814	0.366687731131302	0.182843359673166	0.304556579624877	0.101313026454574	-0.128609787881896	0.206815221352128	-0.0922076802467651	0.317685806548723	0.107213418328358	-0.123083326639349	0.0107522710475954	0.0310088918293061	0.367024059233889	0.198716266767067	0.0943663174668948	-0.379662608848432	0.343151719670794	0.0270214714007712	0.160443234831978	0.0609572148268883	-0.0492670519186334	0.114859780721374	12.96	2.57	59.4	0.42	1.31	0	0	1.08	0	30.94
Primary	O	WHO II	Male	45	4263	0	1	1	Mutant	Codel	un-methylated	-0.130139630744398	0.050326770943376	0.070261156447459	0.223273507928429	0.264065731421908	0.269801910442234	0.37904083055413	0.192186905664122	0.342754706908751	0.16632650037653	-0.0630297221393661	0.251036305447177	-0.00750863167629738	0.334698178838554	0.157781497165777	-0.0794719512372537	0.145847915170719	0.0548997234929444	0.367449315642474	0.220359265961447	0.104053327070259	-0.272032430351511	0.356924562367913	0.0919558182557451	0.178148333837681	0.108336306520465	0.00821749555391139	0.179644152426636	2.31	0.8	134.92	0.21	4.06	0.09	0	2.01	0	29.2
Primary	O	WHO II	Male	39	3680	0	1	0	Mutant	Codel	methylated	-0.124317047397874	0.0700198803378438	0.111046402456905	0.28524638906649	0.274391656798405	0.31659825110167	0.415477498380046	0.20531032856973	0.340610838282363	0.176429116146578	-0.0896412127476465	0.254696255223222	0.0447276296581438	0.359304546957879	0.223347381212741	-0.0314329739503506	0.22701525161857	0.099050349526904	0.385248418483087	0.267658117258086	0.144470662791342	-0.305858775718233	0.374108997928603	0.129142712415765	0.24627984330468	0.1234155955831	0.00823424420798397	0.137326138041483	2.78	1.16	169.87	0.24	4.29	0.14	0	2.59	0.14	33.95
Primary	AA	WHO III	Male	10	253	1	1	1	Mutant	Non-codel	methylated	-0.205513122617455	0.0457422936364234	0.108523001885865	0.23321738924295	0.273032076879618	0.251159015111015	0.383984674381943	0.146522334503563	0.278090708184275	0.0607398262236335	-0.0971818623665927	0.251439425293838	-0.0432886981895592	0.331874830974755	0.132246871357504	-0.112821051482124	0.0652082971662396	0.116551899247377	0.370684953105248	0.210844120691912	0.121559393132438	-0.354368722103337	0.360167092719276	-0.033960754950437	0.187630258694221	0.101369108022943	-0.0287267554911275	0.178929181521059	3.92	0.79	102.77	0.35	0.54	0.21	0.12	2.16	0.03	39.83
Primary	AO	WHO III	Female	61	3677	1	1	1	Mutant	Codel	methylated	-0.18785524125239	0.0413295257216046	0.118469975774077	0.226058190277397	0.279902958751539	0.293133333529499	0.382968966000469	0.174178355567174	0.271756981591519	0.1350329375176	-0.170955506357972	0.205294118676859	-0.0333418704333225	0.316951909174832	0.160275742641818	-0.141404048744188	0.101172892362267	0.0737231222805968	0.378512926646485	0.206540282943368	0.120946893779943	-0.29798905211144	0.338660343793741	0.0762149052065938	0.203280378758166	0.081016166494849	-0.00828711469179947	0.151455789911444	6.94	2.3	84.01	0.29	2.98	0.06	0	1.71	0.03	36.9
Primary	GBM	WHO IV	Female	39	191	1	1	1	Mutant	Non-codel	methylated	-0.160458800579626	0.0432243253856294	0.0942588776456418	0.259645183792544	0.274111600267543	0.261731486564632	0.421236937364359	0.222524306422966	0.255658631419257	0.157233395183451	-0.034051619829011	0.272328873320374	0.00453386684286139	0.345459824050597	0.14804147319252	-0.0634173650737174	0.233825236745056	0.0793059706239719	0.37989097708683	0.283980926702388	0.153167375094358	-0.310054146127839	0.366046742677993	0.122961631427021	0.208570432251851	0.114593935329206	0.0152485364352084	0.161917864194551	2.57	1	141.21	0.09	2.28	0.09	0	1.19	0	25.96
Recurrent	rAA	WHO III	Male	37	485	1	1	1	Mutant	Non-codel	methylated	-0.0206891416490301	0.122767307315844	0.274379272760243	0.388459348433853	0.312221931264927	0.259428627259219	0.453467443518377	0.289777903727323	0.28930086210135	0.273845053251795	-0.0295272612479806	0.279255630942885	0.13528447947227	0.401193016575846	0.212256011961172	0.112801919289285	0.408488513693782	0.136716488283679	0.393356634359399	0.320025251957893	0.207411794082915	-0.273888343352158	0.381060774966364	0.233319486649038	0.262292367336604	0.209127203647115	0.0270463837710608	0.152100488307172	3.96	1.14	295.89	0.21	2.53	0.08	0.1	3.68	0	36.78
Primary	AA	WHO III	Female	64	1362	1	1	1	Wildtype	Non-codel	un-methylated	-0.00111881280980474	0.0205278463148196	0.263062980601779	0.346211615349475	0.305939640420937	0.332925943128524	0.466684011971221	0.251595000424864	0.246206791555726	0.270072041740893	-0.0705160051512769	0.289533569260978	0.115081771520877	0.355509998760347	0.240073796798805	0.0906176681966359	0.383160476150081	0.113982055212447	0.383296405631631	0.284584878596247	0.239569153620665	-0.301576754330469	0.414985202967359	0.144494927947287	0.287623790994175	0.218992792623584	0.0399529481312187	0.159712704315985	9.34	2.63	226.5	0.34	6.14	0.19	0.18	4.06	0.03	43.02
Primary	A	WHO II	Male	25	1389	0	1	0	Mutant	Non-codel	un-methylated	-0.147987331604907	0.0771080985744262	0.105403498373393	0.252916380745258	0.293181014734344	0.240305610076093	0.388334128878314	0.218376996239957	0.291744105592795	0.155006667929501	-0.0668915361397134	0.22246009033822	-0.0201007679036707	0.364216743763594	0.175023681212279	-0.0994076921784278	0.211662304937567	0.131092060447212	0.374537741507206	0.26028543698113	0.147573396340663	-0.286131222202975	0.35688711143288	0.13774361003992	0.23569390474986	0.113435156665982	-0.00382516970663392	0.176476903754873	8.12	4.38	127.29	0.06	4.56	0.06	0	1.41	0	27.16
Primary	A	WHO II	Female	36	4376	0	1	0	Wildtype	Non-codel	un-methylated	-0.126978587426131	-0.0842685472078802	0.085477116959048	0.265163954699171	0.226903245261025	0.360036997454568	0.36250905341791	0.185185504035723	0.280128442796625	0.0779206258346856	-0.04453156466366	0.161894756205032	-0.00538439206845305	0.321788849523788	0.138933387574854	0.0114674183603793	0.118490302658535	-0.0401688229271653	0.381663161902409	0.210622757111772	0.0840866635929718	-0.196432804823066	0.384456232553792	0.0315782682603152	0.19278151213959	0.149219898986434	0.00466941934086541	0.119016016222298	8.68	3.5	47.61	0.54	1.18	0.22	0.71	2.38	0.81	16.91
Secondary	sGBM	WHO IV	Female	38	236	1	0	1	Mutant	Non-codel	methylated	-0.0972311837909395	0.125223960281235	0.174113903903072	0.340025898533666	0.289683337126988	0.326573729445845	0.45887263076849	0.314073101700514	0.285484787377173	0.221848301764014	-0.0911361303544249	0.337806312015477	0.0554734330167985	0.392836703846742	0.30178622760253	0.0540622381617791	0.369514220196828	0.110380462151806	0.395597754199439	0.320172942716496	0.217324961667492	-0.287302209234763	0.39606425662912	0.237861949188535	0.269271622043394	0.155869012288554	0.0153689396234451	0.192952238499708	13.12	3.63	239.28	0.34	0.19	0.26	0.07	3.51	0	19.15
Primary	O	WHO II	Male	36	3643	0	1	0	Mutant	Codel	methylated	-0.195971030387824	-0.0130653170668795	0.103206197956772	0.203856634903771	0.277635647634905	0.348681356409577	0.374512558863743	0.146545488384247	0.298101659361048	0.0906594421804652	-0.150712690522251	0.204893213111977	-0.0395670319357348	0.318718696181649	0.14698399653013	-0.135215802397848	0.0621947736094786	0.0544078321833299	0.376208422507601	0.251137789023472	0.107642448776186	-0.327829015940104	0.355659034629897	0.0105308301538702	0.161014502571909	0.0918833985098407	0.00949200034672094	0.132490839225309	10.29	2.12	95.86	0.24	2.1	0.28	0	1.61	0	22.47
Secondary	sGBM	WHO IV	Female	51	443	1	0	0	Mutant	Non-codel	un-methylated	-0.102862942657187	0.0283806495741498	0.116273884759414	0.313536933865989	0.228078250746768	0.362318020071637	0.441467625071786	0.231657659452037	0.292660484149969	0.144071646361016	-0.0343137338916825	0.22797191497744	0.0240649742787889	0.365163047487463	0.205892425521419	0.0657505034948774	0.253211822028562	0.0158284073028154	0.389138040498641	0.310632406554968	0.159511764089105	-0.224950564775862	0.405519380063718	0.16637501315366	0.23871446065089	0.172944774061301	0.0266297329372038	0.152922565709339	6.09	3.61	146.48	0.78	3.48	0.05	0	5.03	0.03	11.64
Recurrent	rA	WHO II	Male	40	3116	0	1	1	Wildtype	Non-codel	NA	-0.117885184696374	-0.0387854820909976	0.133816298205403	0.301945583666858	0.23744116981297	0.356149185032136	0.407076853672324	0.242888821305105	0.276331665212423	0.139924596577642	-0.0588142820177874	0.20835424638174	0.0312780660476888	0.333801196750773	0.193214047583929	0.048807099179304	0.231461205245864	-0.0130339530814388	0.372149638534375	0.270402917743949	0.134626764188261	-0.326157520235015	0.379811225182454	0.149036150420897	0.224537873776973	0.168473322497164	-0.00667643951461666	0.10179468943082	7.81	3.75	69.63	1.3	0.62	0	0.08	4.72	0.03	10.34
Primary	GBM	WHO IV	Female	24	2727	0	0	1	Mutant	Non-codel	un-methylated	-0.155932765610878	0.105683058360599	0.110127605595997	0.291845734851204	0.298037588174147	0.310349735489768	0.389214239393369	0.178782209789838	0.297390674811203	0.169742504603795	0.019215726060139	0.198470215011885	-0.0216301957005533	0.35809884582541	0.142037912499386	0.00230974071478642	0.121559100112302	0.0391774603300457	0.362492003765783	0.241779628108576	0.115505011085727	-0.364236082867734	0.366583095722344	0.0706862754484108	0.2037046353646	0.118148616465516	-0.0269176957003661	0.141486349543329	4.77	2.04	73.17	0.23	5.29	0.05	0.08	1.07	0.03	28.07
Primary	A	WHO II	Female	24	165	0	1	0	Mutant	Non-codel	un-methylated	-0.146289196327704	0.036491882204657	0.0992588068213293	0.238023681501564	0.280874005735548	0.25797329272885	0.400527070447247	0.190489475688324	0.248825859683405	0.145691481532316	-0.0926162858035722	0.256355457481757	-0.0545977750217092	0.323898597452185	0.172861184200863	-0.0964443425511824	0.216903374995691	0.154539085387814	0.373287853517292	0.256800499885995	0.111291766073161	-0.33169040909283	0.377212429616437	0.111402551361873	0.213743671277923	0.094212098842854	-0.032991612240682	0.153045638240409	9.77	3.32	135.34	0.11	2.24	0.12	0	0.66	0	31.63
Recurrent	rA	WHO II	Male	34	1194	1	0	0	Mutant	Non-codel	un-methylated	-0.0552567080869273	0.0421163230558422	0.200509969603502	0.349868137203373	0.283910500367911	0.36730405922132	0.42736096144464	0.215604600636977	0.303206625279314	0.245840833482196	-0.0293040565027147	0.270595189134925	0.111268776951134	0.392955037360761	0.279413396697955	0.153309830798973	0.366753093246802	0.070791159160895	0.40435577055891	0.315192066517744	0.211712895457125	-0.304009437591817	0.39305692430331	0.172490564160178	0.249353963363819	0.163153066540656	0.0210866772447699	0.145736450715868	23.68	3.15	230.76	0.41	0.55	0.07	0	4.59	0	22.41
Primary	AA	WHO III	Female	37	837	1	1	0	Mutant	Non-codel	NA	-0.118200809549364	0.13529686057641	0.196954156331795	0.272675237720168	0.295223527567963	0.318811652204534	0.420028971205073	0.178874435076	0.256739451216729	0.178381355084587	-0.075016852353335	0.273976144556467	-0.00344243300192163	0.368712133959359	0.187948753778525	-0.0454019918147021	0.239533658478139	0.144687778194651	0.403349462420072	0.252906458027507	0.188683795204264	-0.349417557951183	0.360274390797286	0.0881323193493754	0.213986310492645	0.129568201891057	0.0112631458701573	0.152785337740281	4.15	1.75	130.18	0.36	12.54	0.27	0.11	4.34	0	17.88
Primary	AA	WHO III	Male	45	2909	0	1	1	Wildtype	Codel	methylated	-0.197836557282962	-0.0330758606693152	0.0916241335988543	0.2256248883768	0.240632089632139	0.324253817602085	0.395367322309022	0.159949493025286	0.294229893215557	0.0715613465456991	-0.0609554822557655	0.186578192798783	-0.0510633797731298	0.340507048861384	0.152611896006006	-0.0371302828797474	0.0609753376092727	-0.0450888426753288	0.365123341510804	0.22965211894285	0.0912952101064138	-0.344767409630329	0.36025586985019	0.0425105597214925	0.190224344831489	0.137402156776	0.00942937987269031	0.11891482543141	5.74	3.32	80.29	0.71	2.44	0.06	0	2.1	0.04	12.69
Primary	AA	WHO III	Male	35	2498	0	1	0	Mutant	Non-codel	methylated	-0.0852138110953216	0.0901123247815059	0.149929671599077	0.293009750667728	0.32707688040614	0.231618383727556	0.430723063855776	0.214323319918604	0.28836149188808	0.212064045185	-0.0655056250681455	0.255571937895267	0.03981494901067	0.383395122948813	0.223421451253296	-0.00243170405294053	0.271124574331581	0.101024956032739	0.378394723281351	0.273724945360266	0.156572404341922	-0.20817201998324	0.345078123770537	0.189964565420234	0.224445457106492	0.133849081933769	0.0681164098511394	0.178825576631735	15.65	1.81	146.48	0.41	5.83	0	0.75	1.67	1.2	32.74
Primary	A	WHO II	Female	35	2199	1	1	1	Mutant	Non-codel	un-methylated	-0.155386951325108	0.0207365714459108	0.0916646027566934	0.25629903510156	0.238554296274772	0.363080452684975	0.390101831432598	0.171090289306348	0.277999287082391	0.108336068390655	-0.0626066603748725	0.201144230000869	-0.00571705619567294	0.332457035465834	0.15949215169906	-0.037381354295202	0.199118788703199	0.0444028794012471	0.369377364920988	0.277510275169457	0.132591298989182	-0.313972542121899	0.371639345160504	0.0367843450482193	0.198423151834879	0.104104993506128	-0.026047600554422	0.161723250438843	17.05	3.8	96.99	0.59	0.65	0.28	0.25	3.26	0	24.96
Primary	O	WHO II	Male	42	2386	0	1	0	Mutant	Codel	un-methylated	-0.121765745274514	0.0640223693039064	0.176956052781371	0.30827599434437	0.282204150783306	0.342244382163621	0.393812779921626	0.224858811723975	0.271535594667084	0.22008653423962	-0.0946898025024258	0.251702353837979	0.10607224000158	0.340987025058016	0.226662651511734	-0.00161480268390761	0.304196273907237	0.0827176577636424	0.402600905887209	0.235006550418741	0.146125691011243	-0.279118864364389	0.366239722624747	0.131376506545107	0.279126198929945	0.138633893031436	-0.000698015700569357	0.12721944444964	14.57	1.58	139.88	0.46	2.01	0.26	0.07	2.25	0.04	38.07
Primary	AA	WHO III	Female	61	362	1	1	1	Wildtype	Non-codel	methylated	-0.145401725513595	0.103422659332944	0.206048515361996	0.244872952022433	0.277300851742737	0.33442805889627	0.39627633541674	0.199626744390353	0.25830482658878	0.185097862134586	-0.151090639174479	0.280599342905486	0.0114341419639013	0.320124603952894	0.165392328485075	-0.0561859200429434	0.112954017715156	0.141019391975188	0.371124378606475	0.291576209937218	0.148372483968336	-0.313533230466376	0.352325820858562	0.0352325313712908	0.172143518783332	0.139954243882712	0.0192040814220534	0.193594600400447	19.57	4.94	129.52	0.18	0.7	0.08	0.1	1	0	30.12
Primary	AO	WHO III	Female	34	3082	0	0	1	Mutant	Codel	methylated	-0.185915223448994	0.00393211408052158	0.0935656240482489	0.183581912991222	0.282864723528977	0.312986767361157	0.399461050620342	0.173623355911647	0.250841445644646	0.125711078338518	-0.118904468128261	0.20324490146322	-0.051008375766529	0.316805049113867	0.132236169079454	-0.102725229169189	0.0668222837417082	0.0901402669608319	0.376428372789138	0.211807970267587	0.104372123060745	-0.309078420662756	0.348972925314318	0.0289560036281531	0.18986698263993	0.0722748485896586	-0.0264988664684208	0.145644127616046	7.4	2.16	98.02	0.4	3.1	0.11	0	2.09	0	43.55
Recurrent	rGBM	WHO IV	Male	37	139	1	1	1	Mutant	Non-codel	methylated	-0.221319086924232	0.00228594802663889	0.10826904466377	0.232504312429523	0.300463182215375	0.281702870809833	0.404046908339513	0.192240915025144	0.250282656164433	0.116041689817404	-0.174695197283764	0.253808205809101	-0.0111730752392565	0.314187816035141	0.11737107919539	-0.0720078938522426	0.111154861123357	0.0794333120698646	0.357135731357811	0.241652190032729	0.15093770941513	-0.352493588685257	0.347783737459995	0.0499720718276832	0.174181627928993	0.0894469880380546	0.0236429226670816	0.178873822326897	42.85	5.97	85.2	0.32	1.03	0.15	0	1.92	0	28.84
Primary	AA	WHO III	Male	23	753	1	1	1	Wildtype	Non-codel	un-methylated	0.0167305178474149	0.10019711891888	0.202436395886795	0.334282779183184	0.306187133985521	0.305855023991176	0.454366009579509	0.254716569418932	0.316719448533871	0.256997590099821	0.0231056465207447	0.256427703886371	0.0635643374313577	0.391921443036173	0.227469763108719	0.0664383757047512	0.297245508219671	0.106378958856937	0.343553721283747	0.306286104444308	0.200852776508281	-0.284601585908961	0.417296569352311	0.174064470065724	0.254075246118217	0.209560410232699	0.0105364786469932	0.156102571728343	3.18	0.56	139.67	0.4	0.96	0.06	0.19	7.7	0	30.61
Recurrent	rAA	WHO III	Female	31	2279	1	1	1	Wildtype	Non-codel	un-methylated	0.189165566237632	0.119815149371242	0.370689601708281	0.431644765043752	0.294547052953313	0.398155296346068	0.457356288771316	0.308364927886491	0.232354116173883	0.354382665161697	0.0762415077544981	0.276695874525315	0.303818370354441	0.407609732753242	0.315450912956036	0.220056144569136	0.516736811228336	0.0861625840018835	0.414533250083058	0.300402053790732	0.253807223958307	-0.0265243242019687	0.40640570176271	0.28754875174099	0.33431973084361	0.243797253303691	0.101048715623008	0.12607964204291	29.12	3.06	585.74	4.95	2.32	0.1	0.15	4.26	0.9	47.05
Primary	O	WHO II	Female	50	730	0	1	1	Wildtype	Non-codel	un-methylated	-0.140692965316634	-0.0409673048537254	0.0890941971420936	0.253770685830723	0.22565441359365	0.363614084185705	0.361061434334997	0.182649520301783	0.280210551146824	0.0711917332842446	-0.00970900490681468	0.182369309368492	-0.0174771163921253	0.325125261966799	0.134083866433586	-0.0102409456730039	0.123991991029212	-0.0543448430212101	0.372656018054305	0.223936395784819	0.0766931943528803	-0.227017586054719	0.376156039384094	0.057738671274782	0.202116283378003	0.146793114457711	0.00287752881416203	0.127412547562162	12.46	4.68	45.41	0.69	0.99	0.04	0.22	2.48	0.5	15.35
Primary	AA	WHO III	Male	45	1023	1	1	1	Wildtype	Non-codel	methylated	-0.164193850162839	0.0715512713714946	0.146295744191035	0.306977162513062	0.275056892356495	0.325615111478455	0.412211829815232	0.215869062177774	0.300185885146876	0.217877270276431	-0.00896502824636585	0.283843633549388	0.115818382804496	0.357926346807149	0.170274650400541	0.0652425509779768	0.251012187082157	0.0880488712197171	0.359134958952498	0.293188136562073	0.208946968657814	-0.323572816305882	0.382398807657393	0.109908500909497	0.241943958455219	0.152240140637705	-0.000327487945098194	0.186188294671498	22.93	5.14	151.25	1.34	7.55	0.1	0.11	1.73	0.03	25.45
Primary	A	WHO II	Male	60	559	0	1	1	Wildtype	Non-codel	un-methylated	-0.130754032978098	-0.0644326591388785	0.131401063542365	0.295092417432677	0.273777586861899	0.328161131155619	0.38202422013894	0.181451672932589	0.268273063492496	0.175059293649236	-0.0811365305871633	0.257164866318915	0.114078592077255	0.344332944348866	0.17055507554554	0.0458511470953666	0.25895494489388	-0.0161997498983651	0.371593782908763	0.302472809760828	0.203060083809307	-0.209687351233322	0.398673869207726	0.0522248967526257	0.209323165457473	0.126158315125917	0.038075902127242	0.0691564216615041	18.2	4.83	120.11	0.3	21.15	0.22	0	2.32	0.09	27.01
Primary	AO	WHO III	Male	53	2972	0	1	1	Mutant	Codel	methylated	-0.124851213948133	0.0388101808238968	0.161393368014185	0.236119865629731	0.279760733120574	0.303104715428302	0.380981076157379	0.177799628615868	0.279245801959212	0.147252069333344	-0.156939432650714	0.283733447633795	-0.0270283421398245	0.334979453517185	0.133939067713563	-0.0820630760743435	0.149285542017755	0.0220502031848745	0.378760521480212	0.20632063284854	0.110576422202958	-0.316599682435045	0.346113688427635	0.0936702429233284	0.176496132020553	0.0832608351714478	-0.0164432509852966	0.130449934400967	4.46	1.57	87.2	0.42	2.58	0.15	0	1.77	0.06	47.54
Primary	GBM	WHO IV	Male	26	1090	1	1	1	Wildtype	Non-codel	un-methylated	-0.156788704444811	0.223853352106357	0.174483587689749	0.279421877013988	0.297031252691845	0.261438584333975	0.423807315510639	0.257070624426921	0.313487126446171	0.200161526967821	-0.118220474420256	0.300664785548988	0.0666535762308432	0.353181282745382	0.200796026845317	-0.00322322779390881	0.303580655342423	0.10863191973713	0.325827633931088	0.284575138497359	0.213387383198866	-0.338933406377143	0.391677999675117	0.154127692877799	0.194511744314347	0.137398449547489	-0.0305898177617747	0.205257966268341	11.04	2.73	126.56	0.37	0.6	0.09	0.13	1.17	0.03	35.09
Primary	AA	WHO III	Female	18	313	1	1	0	Wildtype	Non-codel	NA	-0.122825778455638	0.0756710189307565	0.13211575605921	0.259525216186381	0.266875866897742	0.341531892167257	0.417419291734493	0.212675286841922	0.274381668005798	0.190712938349668	-0.099014916344721	0.270311114573392	0.0537708534866938	0.327010145011547	0.142392291759018	-0.0113776886555469	0.15135430727528	0.148325083300986	0.364860882572659	0.257341339480312	0.233924513921696	-0.170584405024845	0.39714189248439	0.108575958053592	0.185810833035594	0.112888893936214	0.0290490363494286	0.165083154588712	8.9	3.54	126.3	0.4	3.67	0.06	0.6	3.43	0.82	40.35
Recurrent	rO	WHO III	Male	41	4515	0	1	1	Mutant	Codel	methylated	-0.17043311919485	0.137552452214094	0.108643813711494	0.216332161138269	0.284035813847011	0.221121725795252	0.40152850037192	0.219769538949231	0.238109708436423	0.132707217496313	-0.111488156310844	0.262156720752205	-0.0845561217695154	0.313390835629136	0.0670678176163841	-0.0168526023380645	0.0589482732323272	0.100885410463853	0.344661872911295	0.19117356633399	0.0655662159884256	-0.308195862267233	0.370787043363752	0.113820273219292	0.172861557536559	0.0530382857177046	-0.0783644341431146	0.180423400293047	0.39	0.71	87.38	0.16	0.24	0.15	0	3.67	0	40.12
Primary	A	WHO II	Male	33	774	1	1	0	Mutant	Non-codel	methylated	-0.218071556142199	0.055314757385954	0.0929748307331327	0.227996579408621	0.273890005495468	0.254074279887346	0.35778271416046	0.207591345049681	0.218739286528065	0.150713451771232	-0.0984023500915351	0.234889347978532	-0.0687179369204365	0.309479555367924	0.0938207966274397	-0.16049216849991	0.121479822832328	0.147763758295465	0.358622505218648	0.203773662490455	0.135839925042165	-0.338043305509585	0.336795383199526	0.0467291643806889	0.181503903660183	0.0552612625439821	-0.0198039863088115	0.151303856397851	2.3	0.53	63.75	0.05	2.8	0.07	0	0.79	0.05	62.55
Primary	AO	WHO III	Male	40	4739	0	1	1	Mutant	NA	methylated	-0.156915736418442	-0.024848997903137	0.116958769494365	0.256116593851819	0.248832644626284	0.375216032861182	0.352975239483699	0.159193520415436	0.28010147135526	0.108332560956089	-0.0814345145972602	0.184075999008177	-0.0601203992442771	0.321449040122625	0.128656395898146	-0.0597209173763922	0.10424661059389	-0.0244049586503439	0.381374319926343	0.22099520455984	0.105133054102738	-0.328053808674314	0.366420731329673	0.0787487402501631	0.181018434749744	0.114450291893675	-0.0134406924922095	0.123941035767906	22.14	5.46	119.77	0.34	1.04	0.25	0.41	3.69	0.53	25.29
Primary	A	WHO II	Male	47	2846	0	1	1	Mutant	Non-codel	methylated	-0.0967724215608037	0.021654670016227	0.180015507940401	0.287656705064036	0.302089257843727	0.310092754384496	0.442435905157018	0.228239833176128	0.24950398030589	0.168977747230864	-0.0960313161081379	0.265330155877256	0.015307520860721	0.386573311933875	0.242384333571468	-0.00153165355403336	0.303817644905546	0.0668468982906548	0.391870903917694	0.282223970263036	0.223883029027443	-0.309090603304941	0.351831850756814	0.109079548270043	0.206794059505319	0.127882907211298	0.0179962247978119	0.155314532597669	10.78	0.79	196.3	0.98	0.8	0.16	0.07	7.45	0.06	22.49
Primary	O	WHO II	Female	48	4338	0	0	0	Wildtype	Non-codel	un-methylated	-0.129024068903995	-0.0895239113129443	0.0812025164902217	0.227102713750571	0.214700353674737	0.344520958061163	0.346921410091688	0.168240410966465	0.27037979157027	0.0169601368396604	-0.033767844658576	0.157019456135922	-0.0129443914552522	0.321816524921818	0.120925028397689	-0.0300999293602909	0.00614888278133525	-0.0543063585445351	0.363707855806851	0.210891218150657	0.065867768797917	-0.254896849526878	0.364700032789134	0.027695799020415	0.179475835573081	0.132298819824453	-0.000711199707122505	0.137432910086579	5.92	4.68	33.15	0.74	0.87	0.11	0.29	1.93	0.78	12.97
Recurrent	rAA	WHO III	Male	31	398	1	0	0	Mutant	Non-codel	methylated	-0.106487863999962	0.126179381138664	0.233457306734394	0.302948760674206	0.306021065921659	0.25307198678248	0.411634507718141	0.235271892649899	0.236276172588667	0.208394672456918	-0.083442006457462	0.270774669506127	0.0155328412357856	0.350609804011369	0.220152384313676	-0.00787885005185883	0.29587984765306	0.135263574307963	0.376456109341255	0.255837577293459	0.164873080695473	-0.353082764033218	0.330120587879594	0.155236835485391	0.235517743481107	0.145105239717459	-0.0352577423086482	0.147792311363402	19.61	3.19	108.87	0.65	2.4	0.27	0.17	1	0.11	47.77
Recurrent	rAA	WHO III	Female	38	1321	1	1	0	Mutant	Non-codel	methylated	-0.0697017824111415	-0.0580920110460322	0.214820867918148	0.321896494742447	0.305038962621853	0.359983455273709	0.456543934293717	0.277464262922742	0.256352858894652	0.21947059329586	-0.0946721333307558	0.274260417451191	0.0835104808782008	0.37290880301272	0.223866872192378	0.00506567428530459	0.353941107107343	0.0809404068276819	0.385274818703492	0.317424518773254	0.199632617503798	-0.316844978339881	0.370757962037326	0.186944551648947	0.254754670012891	0.174725297414603	-0.0148231355320872	0.100709311875708	29.33	4.69	264.85	0.6	2.94	0.08	0.19	3.56	0.04	24.88
Recurrent	rAA	WHO III	Male	22	141	1	1	0	Mutant	Non-codel	methylated	-0.123835579169119	0.0715015466999138	0.20651420190228	0.356048292782962	0.322402556014127	0.262830083017361	0.442912283126786	0.236192108478956	0.230461583805784	0.221492370963294	-0.160443012354059	0.259881377793265	0.03174716210708	0.35937273258618	0.149476542601466	-0.0497792837576644	0.275314932958256	0.130444985623661	0.365611716339243	0.264765675696331	0.171910435723394	-0.344411064887291	0.379676615074511	0.187601488458156	0.202866987120518	0.161805091681954	-0.0201391178929187	0.135756818821922	9.57	2.16	77.6	0.38	0.52	0.29	0.08	1.43	0.04	35.63
Primary	O	WHO II	Female	37	NA	NA	0	NA	Mutant	Codel	un-methylated	-0.143823499413149	0.0362760715832113	0.165124590397697	0.237268824301108	0.272683225365907	0.295970716657171	0.377945287129906	0.15561480750057	0.293093628207805	0.169039205553609	-0.0968707452546108	0.235329420497967	0.00162050530145631	0.332271683016122	0.164857594713906	-0.0848224942482744	0.173953295280908	0.00280484911959657	0.379715151717898	0.202386547023098	0.114487427021807	-0.284295038485695	0.335827534674273	0.123889166259225	0.178776637090584	0.115763446305411	0.0241339281447361	0.110400856903117	12.66	1.21	188.46	0.44	1.14	0.22	0.32	1.93	0.49	25.41
Secondary	sGBM	WHO IV	Female	30	256	1	1	1	Mutant	Non-codel	un-methylated	-0.064534257487042	0.0254172464987953	0.285468546418205	0.323740227468178	0.280231806518581	0.390202466470414	0.428056888937328	0.231544068253512	0.176399631088548	0.243280475204332	-0.0742462600643129	0.311938308327383	0.0571187142318302	0.372266514338324	0.185539073829285	0.00390630578771096	0.360716750098654	0.0248606314272125	0.396078418295914	0.250103912380017	0.186475410750148	-0.27596648696923	0.396866198677625	0.133153330640842	0.198504520294247	0.154684460964629	0.0355236333993763	0.0749779292090329	23.07	1.9	67.55	2.07	0.67	0	0.25	3.26	0	42.52
Primary	AA	WHO III	Male	38	471	1	NA	NA	Wildtype	Non-codel	un-methylated	-0.117230984609558	0.0208538709096633	0.184027155799226	0.330956623251899	0.297133733233423	0.302353201143926	0.411006656177774	0.242319265804553	0.306782520128297	0.20884428361951	-0.0113986783324393	0.269930064897189	0.0747215435742025	0.374406546480547	0.20115574961319	0.0755885712176918	0.338138856406124	0.0596261163151566	0.381986528353177	0.289055479589548	0.237607619554364	-0.17199310498459	0.403255057988534	0.188760730380119	0.244542238189978	0.193782563307734	0.0111498919914021	0.0862557852581432	9.59	2.07	136.63	0.24	7.31	0.52	0.16	3.82	0	33.69
Secondary	sGBM	WHO IV	Female	48	296	1	1	1	Mutant	Codel	methylated	-0.0574905555924478	0.0996177590550286	0.265763964815415	0.307990096791639	0.296955464391221	0.335687283069506	0.482809421599637	0.249983988787712	0.232953733825086	0.245900887446141	-0.128455280244776	0.25571962863538	0.109535100576602	0.334611139274355	0.202018174375448	-0.0120560841172174	0.29872252631281	0.0877678079804656	0.371214239508297	0.277448465908165	0.182639753867162	-0.329494307691475	0.400219377427164	0.166867784140398	0.250229665020833	0.166188452093376	0.0130904867757431	0.145733790928531	8.3	1.41	169.98	0.13	1.13	0	0.15	12.49	0.07	38.8
Secondary	sGBM	WHO IV	Male	17	20	1	1	1	Wildtype	Non-codel	un-methylated	-0.257677709178578	0.136130510812918	0.1333517229117	0.199898152586102	0.238794022214545	0.31860765174578	0.384230581976642	0.245913666208287	0.224353768392738	0.157040773888473	-0.0457252891752409	0.291027549025266	-0.0905559524315725	0.295132072127445	0.145929828687145	-0.136855948608365	0.062527223142004	0.0958718699380614	0.309670812895826	0.19074608476728	0.128862868226909	-0.36127357833753	0.408387394184544	0.0834735936169334	0.170184594260592	0.0465720824095409	-0.071814885345952	0.13978868039753	5.08	0.71	44.2	0.32	0.04	0	0	6.79	0	31.78
Primary	GBM	WHO IV	Female	54	315	1	1	1	Wildtype	Non-codel	un-methylated	-0.199681746930345	0.110023891383046	0.0957597681650787	0.28109374034651	0.300867195626032	0.303252486743839	0.41931685030466	0.260605983001185	0.220662597793404	0.167847423239549	-0.0648204393063034	0.323291374069466	0.0367196325823242	0.332792411011465	0.0843512882666811	-0.0138870723405681	0.206535833373252	0.150722520757171	0.338313904116205	0.25588323664539	0.207452226607701	-0.24512041205656	0.395166183985703	0.0933668865765023	0.200644408580656	0.131687478545301	0.00788323635045391	0.191909239871508	15.97	4.52	260.36	0.41	2.93	0.07	0	3.18	0.09	37.14
Primary	AA	WHO III	Male	43	4354	0	1	0	Mutant	Non-codel	methylated	-0.139805970607203	0.0220583647633616	0.113164772083548	0.22163060482717	0.286702595423684	0.287653081978511	0.366646655422386	0.184047120932993	0.275232992734405	0.117641667827919	-0.1610405479758	0.2235015342724	0.062432847430785	0.295752590414883	0.104552963885628	-0.145533230443578	0.0685580580896819	0.0901326521435893	0.356895603388941	0.147475638498385	0.115823568549033	-0.226352733905169	0.354524102857705	0.0629345900685837	0.15925168108152	0.0581272593105413	0.0273108744682342	0.161497261412471	1.34	0.7	50.39	0.32	1.59	0.32	0.42	2.56	0.76	55.35
Recurrent	rGBM	WHO IV	Female	61	315	1	1	1	Wildtype	Non-codel	methylated	-0.0389028444622427	0.040871547616338	0.240123165914093	0.372588939780248	0.303670472781557	0.304269149816143	0.433070892116384	0.252184121628458	0.295647305644788	0.281947739090005	-0.0578220633589042	0.30492143979284	0.20901451769392	0.39172246117996	0.248869800604508	0.105597962349561	0.4299266955949	0.0851675083946106	0.400156036646707	0.321768467145694	0.233524508263625	-0.222004929536231	0.424265809981584	0.186321678665071	0.262373202974517	0.208113911229771	0.0623156849948116	0.138048229377039	13.12	4.37	170.82	0.31	4.57	0	0.24	1.86	0.04	15.54
Primary	GBM	WHO IV	Male	41	660	1	0	1	Mutant	Non-codel	methylated	0.0178956824391078	0.131190171838588	0.307726721308902	0.376861586309949	0.289224903141115	0.324513056707907	0.454433697590148	0.278854145024953	0.325094246965286	0.291297204149052	0.00559503092962207	0.314953015886823	0.114946524424685	0.391315526964769	0.300512045167903	0.141659971325103	0.451054471604519	0.0765731375851687	0.394910961165742	0.342241851629266	0.232954592838313	-0.278871846402783	0.415795131172876	0.270038015896609	0.291238521448874	0.203623176683019	0.0593096846720158	0.152868194328305	13.26	3.22	376.54	0.49	1.04	0.05	0	3.79	0.03	20.51
Primary	A	WHO II	Female	39	3920	0	1	0	Mutant	Non-codel	methylated	-0.133168980213123	0.081460251944422	0.122234183776421	0.246148048111557	0.272227694250245	0.292084061329498	0.382289648257204	0.212462824229354	0.290191885208012	0.104221760865864	-0.0794354504055212	0.194395179916273	0.0115556133215679	0.344100198957968	0.153352998071574	-0.0187390736942337	0.200413896347224	0.0576579766606899	0.381641662764533	0.210128676008555	0.135934240267993	-0.190248760134568	0.369202159604496	0.114941699894222	0.204635224094533	0.104787147171318	0.00611931273314496	0.147264420889588	3.76	1.35	73.51	0.37	3.66	0.18	1.02	1.76	1.29	37.69
Primary	GBM	WHO IV	Female	49	500	1	1	1	Wildtype	NA	methylated	-0.152123685703038	0.0848909722199103	0.221627430598613	0.384511975627456	0.267710358274743	0.365815924798504	0.446949941024004	0.279937276016115	0.319253760794881	0.238352641279991	-0.0838280095136451	0.340709014164015	0.0478160168040801	0.364074609383013	0.290917813752006	0.126923253929911	0.388932961498353	0.0798857452761253	0.362370760112082	0.287281923200221	0.217393449560904	-0.215450100731035	0.402432100941919	0.188221778905358	0.272591921572116	0.186178957488567	0.0185129962189114	0.169249977228938	31.82	2.97	162.79	0.32	1.45	0.08	0	3.54	0.03	22.25
Primary	A	WHO II	Male	40	1783	0	1	0	Mutant	Non-codel	un-methylated	-0.00733371176534308	0.0821995766638406	0.195422667629728	0.313925074979566	0.28030972456297	0.33350518066151	0.431422102628435	0.249589350072903	0.326012927161056	0.251606713918068	0.0155655559914207	0.256390217017553	0.128315341513376	0.383384412928926	0.251317620745537	0.0521721005922104	0.346144125487865	0.064626334202308	0.378483959585154	0.273221688150917	0.174812399405203	-0.163517036020838	0.390758103435406	0.166947995495956	0.230155953191833	0.174145484096128	0.0503536767581298	0.139650344703331	6.98	2.33	123.29	0.46	5.49	0.18	0.34	4.46	0.66	33.8
Primary	O	WHO II	Female	36	4194	0	1	0	Mutant	Codel	methylated	-0.0839965400922605	0.0147221464979694	0.0862921026544861	0.229038012847271	0.286357086322016	0.31308562506237	0.362900396335972	0.201949294912043	0.242812111323154	0.146247489975865	-0.116251522143251	0.23265368040611	-0.0199378305714026	0.327846560863295	0.0672332941407966	-0.0902797520381146	0.125043903477832	0.0225144526534102	0.375553948914204	0.20075109072397	0.11225744588331	-0.35386275160272	0.353692101049956	0.102738961498678	0.180808195304707	0.0902631589600933	-0.0126961112030738	0.149443797218699	1.11	0.95	111.49	0.3	0.49	0.25	0	2.7	0.17	53.62
Secondary	sGBM	WHO IV	Male	42	848	1	1	1	Mutant	Codel	methylated	-0.117773818500464	0.1633341476776	0.159666434125486	0.303399614405885	0.287224112191387	0.323882420762229	0.442239560755905	0.254934434321057	0.29273602560553	0.185479237068671	-0.101030740886215	0.316440747838564	-0.000284340345066205	0.339778846284177	0.16748665578695	-0.00216738961205112	0.240757970474866	0.115413008762703	0.374873480805176	0.264577024352355	0.152085648107203	-0.339662641065159	0.369072806574986	0.178111162736427	0.202860650924717	0.139531578567274	0.00384778698111112	0.177302252595326	11.04	0.99	106.71	0.27	0.91	0.05	0	6.06	0.03	32.5
Recurrent	rAA	WHO III	Male	32	856	0	1	1	Mutant	Non-codel	methylated	-0.0576341727422397	0.0575394851736343	0.134579857861381	0.252882323395549	0.290517414181661	0.284070636618729	0.367249188516172	0.193764991308304	0.278045148283145	0.140016384236243	-0.129202779030311	0.235391133748605	-0.0037394427095858	0.316101731844374	0.116084345606287	-0.0535658291142267	0.0588910295225839	0.0793201657822516	0.388341909994673	0.201080171387023	0.088718680861955	-0.230605472324637	0.359284664809956	0.102210679361493	0.179708044016152	0.0753176750400816	0.0242557740548196	0.173834190100905	8.97	2.38	115.3	0.27	1.68	0.05	0.8	2.76	1.15	40.8
Primary	GBM	WHO IV	Male	38	1167	0	1	1	Wildtype	Non-codel	un-methylated	-0.0927143627431458	0.0863370549291214	0.205988258402864	0.359545515990806	0.250492170289887	0.315384198291276	0.436707895675528	0.204948818865896	0.321585745044275	0.241897137340677	-0.0754779062788347	0.295087253671932	0.172337276391348	0.387057414280343	0.253687318558777	0.137711939549077	0.428021991155172	0.0907432038973673	0.378079708161378	0.316418803291945	0.208617055838825	-0.304625162934509	0.431383754471098	0.160528971423833	0.270909881069705	0.166504172847342	0.01669628380152	0.141878952157321	14.35	1.69	373.76	0.71	1.2	0.22	0	4.59	0.14	27.63
Primary	O	WHO II	Male	36	1048	1	1	1	Mutant	Codel	methylated	-0.104265148791021	0.120634376843184	0.210855657362191	0.290917487317867	0.287465467289522	0.339871746132721	0.44021717032443	0.224207575703219	0.306453054147537	0.19340969530913	-0.0687474285320558	0.270627667649902	0.0633220685678157	0.356253694244171	0.146833247765143	0.0188607432819159	0.209190523965251	0.111808240894652	0.354971813696028	0.231018023883282	0.126976474812254	-0.203069851746073	0.3824061565828	0.186514637302422	0.189397122449913	0.117174501365968	0.0236547986608767	0.184114947955455	9.92	2.56	182.86	0.36	1.38	0.18	0.59	4.03	0.7	33.42
Primary	AA	WHO III	Male	17	2901	0	1	1	Wildtype	Non-codel	methylated	-0.152831840620758	0.0447489814562655	0.197122113477857	0.27260972421288	0.273861314823207	0.32535618755378	0.362087528300075	0.177676928388504	0.327939812785516	0.157170002243285	-0.167309499176502	0.28112224309162	-0.0312923028894532	0.370707100785144	0.214809690020643	-0.0599133988997279	0.226038300566784	0.0433558724923294	0.375109151072919	0.244380944698642	0.127259180142114	-0.389529261041599	0.369461706600796	0.101464303444563	0.196229251177339	0.129020923761254	-0.0244953012639697	0.190193267627589	12.78	1.84	87.17	1.78	1.33	0.06	0	7.37	0	17.09
Recurrent	rGBM	WHO IV	Female	46	1197	1	1	1	Wildtype	Non-codel	methylated	-0.12342308161836	0.0317905843212254	0.184651959150388	0.29812428498654	0.269357882115898	0.321137816236032	0.431669622249349	0.207570786365464	0.250063561602196	0.168138920415624	-0.15194949915143	0.257131974505057	0.0200650752194238	0.340532731342983	0.102523798065997	-0.0072957742661454	0.236149600546244	0.127168710476078	0.36177422885449	0.238716823664626	0.1601849333841	-0.217942151209769	0.399715157277631	0.0637695547642799	0.212806626450834	0.154080302707298	-0.0551987984579276	0.145346700725198	7.56	3.47	115.8	0.81	2.61	0.14	0.08	1.93	0.04	43.37
Recurrent	rA	WHO II	Male	44	3557	0	0	1	Mutant	Non-codel	methylated	-0.0463581399537047	0.00706174560269549	0.124170929596662	0.238521940262539	0.29014781925262	0.361197986221651	0.391853481459138	0.179004402819638	0.276660173269794	0.120887495416283	-0.126477774395976	0.208082102120442	0.0564709700038957	0.322701046437424	0.155265180484402	-0.0665786110494068	0.0807261947178137	0.0339892549468836	0.389770447289851	0.216058421252545	0.113683710510656	-0.194780355575433	0.368419737605396	0.0667547004526766	0.164242932839448	0.0986623590570147	0.0179979854876779	0.16538006873239	17.68	2.69	67.67	0.19	1.25	0.08	0.53	2.63	0.87	29.37
Primary	A	WHO II	Male	36	1133	1	1	0	Mutant	Non-codel	un-methylated	-0.136034338021008	-0.0546493858110145	0.101180972684953	0.243333324967148	0.238630133649513	0.347490250871534	0.396088788112945	0.187835035056314	0.319490321990498	0.0828696477816313	-0.103772511462202	0.206959218754318	0.0226399355064561	0.34872552231203	0.155257083521296	-0.037171423966992	0.111907301355869	0.0166576931492122	0.364582298945774	0.231786620350173	0.0974764468905129	-0.266973583147395	0.365430457996613	0.0170494778946473	0.1995391897317	0.132097082120688	0.00855375970526264	0.140646135806552	12.45	3.57	76.22	0.6	2.73	0.14	1.2	1.44	0.47	20.95
Secondary	sGBM	WHO IV	Female	36	441	1	0	1	Mutant	Non-codel	methylated	-0.18255940697444	0.185952249839387	0.150138718447015	0.265624244687383	0.268338377176751	0.313383319534886	0.416731771806033	0.228036639916342	0.275845113885955	0.170868792340461	-0.0911879819947711	0.299843226653437	-0.0652997177269891	0.328979109411847	0.165590159437774	0.0132065965105482	0.239981954075412	0.145506832232086	0.365799234425627	0.250070612098165	0.156554776111668	-0.269040857778125	0.37560208176333	0.0849544678008322	0.201292784247972	0.142443135648988	-0.0052783035334237	0.223619700244914	18.92	3.86	232.14	0.31	0.18	0.05	0.38	2.16	0	42.42
Primary	A	WHO II	Female	29	576	1	1	1	Mutant	Non-codel	un-methylated	-0.184917463520351	0.0680455107121835	0.0913566093946445	0.287147165124884	0.275122222796237	0.232357291943418	0.412087847385368	0.264888356088798	0.257575044448753	0.192337124070344	-0.00219442555191181	0.241247144812222	-0.0348158950923731	0.352771232124677	0.124235755351798	-0.012518843312794	0.218515863080806	0.129829412190841	0.351999469468168	0.227443636009286	0.154829723606365	-0.250438185902634	0.399894401544925	0.173567705614366	0.185729532217813	0.0947603888089749	-0.024511734537475	0.142884708225581	24.79	5.62	139.1	0.16	0.84	0	0	2.2	0	43.73
Primary	GBM	WHO IV	Male	51	122	1	1	0	Wildtype	Non-codel	methylated	-0.120355360535898	0.131533762478269	0.103250879044801	0.27038971146759	0.284914203761913	0.302416300096967	0.454370325186959	0.298573170244361	0.253508009719249	0.142138998805447	-0.0932656538617558	0.318689281696995	0.0557152930068818	0.377495045365398	0.134007396898312	0.00709308037098711	0.217402388848645	0.109251981896331	0.369617528525102	0.236064779200823	0.145712426007639	-0.222544403146373	0.391035326249074	0.173889786119616	0.203270525361755	0.172583535114572	0.0224389227171494	0.227981487020897	2	0.94	383.6	0.81	0.2	0.18	0.9	1.76	0.58	36.19
Secondary	sGBM	WHO IV	Female	50	92	1	1	0	Mutant	Non-codel	methylated	-0.166755270677841	0.168434561646785	0.124583810016779	0.233159277484553	0.269115600318824	0.258247310215689	0.351454568932843	0.195774927976412	0.192455227830077	0.0828544302016322	-0.199379377480988	0.293529012313012	-0.118606086993397	0.278639167272194	0.0872240453097979	-0.130138834734364	0.0537539994255788	0.166238089068784	0.326752747559038	0.209143967121654	0.093672798457333	-0.355378987191827	0.327981213059695	0.0997319248318608	0.163144448341258	0.0482222897790312	-0.0471396842109452	0.221211542258051	5.93	2.28	72.86	0.15	1.23	0.21	0.17	1.62	0	47.58
Secondary	sGBM	WHO IV	Male	51	209	1	1	1	Wildtype	Non-codel	methylated	-0.17414815807945	0.0912160194230472	0.138524659718415	0.285423780910356	0.276207140812217	0.401545804386119	0.43977131576107	0.261155363106778	0.274095839457272	0.19669658052999	-0.140025991476566	0.295148008310969	-0.0330925299755777	0.331628359864129	0.177441272703862	-0.0425847804801701	0.21864344950742	0.119820256451484	0.374907911165171	0.279016708477271	0.195851045442976	-0.317105321795107	0.391291965391792	0.132608355735952	0.21958392931659	0.141824460694789	-0.033322030392539	0.177933858052616	2.24	1.6	111.5	0.15	1.75	0.07	0.1	2.85	0	52.14
Primary	GBM	WHO IV	Female	56	681	1	1	1	Wildtype	Non-codel	un-methylated	-0.173211824469462	0.0809081710441481	0.154192351563869	0.292858961630245	0.266528931956788	0.328523095951217	0.402438997837129	0.23393598596528	0.172704955641355	0.169682339080844	-0.155136316597234	0.209983802763033	-0.0174625660601425	0.342664012843859	0.104691139074981	-0.00751219662542152	0.273213165070859	0.0217327122921597	0.360882205369724	0.175658116772857	0.188402883490004	-0.331214582412215	0.34942283940425	0.0266769525839572	0.149797131167138	0.118987507917551	-0.0203781540920903	0.0790647272041069	9.28	1.9	26.39	1.96	2.34	0.06	0.29	1.34	0	97.98
Primary	GBM	WHO IV	Male	42	114	1	0	0	Wildtype	Non-codel	un-methylated	-0.161260300166807	0.0918317968257845	0.225566011880678	0.322249585833503	0.28950507545942	0.366229827363722	0.432735594612249	0.252054010399248	0.257194401717914	0.207780790286375	-0.113914111662293	0.306335090456447	0.0850241006929513	0.335170570957031	0.227382460018418	0.0038207267114353	0.345019042523455	0.106350779563568	0.383836880476937	0.285922364912107	0.205268221304518	-0.272417309775252	0.377591248050665	0.175641526593388	0.227809926014084	0.160437537900233	0.0240501739071597	0.184337834171309	23.46	3.67	162.57	1.23	1.28	0	0	3.49	0	39.6
Recurrent	rGBM	WHO IV	Male	55	NA	NA	NA	NA	Mutant	Non-codel	NA	-0.222386899718646	0.0580648555940566	0.135967570065309	0.270695500692803	0.291563974388966	0.336007395841133	0.439194093164059	0.252292994422288	0.216057466126717	0.151361064974183	-0.0348460810779695	0.231752178878654	-0.0331557794498165	0.335078066331205	0.147318433860475	0.00506842331984974	0.214358050564407	0.0653640014521736	0.371094745310164	0.239247339865264	0.144363084936747	-0.35753033552621	0.329723890795783	0.169742063498927	0.225640396226588	0.104632043577368	-0.0571475185148732	0.124520975200517	2.24	0.73	125.46	0.11	0.96	0.06	0.14	1.15	0	48.66
Recurrent	rO	WHO III	Male	33	3650	0	1	1	Mutant	Codel	un-methylated	-0.0856374475955946	0.0796107495124396	0.134823855423771	0.24848229956996	0.3028966751157	0.264809440124607	0.374641252516643	0.192018780593994	0.248675419174258	0.141106773519904	-0.0990339069457245	0.202826953852547	0.00611319299202201	0.313799834456854	0.0923979752453656	-0.097205455001921	0.064556512572695	0.0615912707851335	0.338830128727082	0.210792186927762	0.0971454128929846	-0.257730080914785	0.346522843448719	0.0265054327379832	0.15898210976836	0.0892183410163932	-0.0300200389929915	0.177542736208929	4.18	3	46.82	0.2	1.06	0.04	0.22	1.22	0.49	41.03
Primary	GBM	WHO IV	Male	44	2373	1	1	1	Wildtype	Non-codel	un-methylated	-0.11806268960889	0.127423762324647	0.159663666903207	0.252096525263894	0.244646378652769	0.342181042992456	0.385106596094319	0.217980455876225	0.308891054837214	0.168510875860301	-0.0431831690264166	0.262389727206314	-0.0874398898058598	0.335269845445398	0.157707059548713	-0.0500879230158812	0.160806737351599	0.106854045380987	0.345895406722118	0.220471086080871	0.12734920629788	-0.335520314778951	0.358540187984607	0.063994872481525	0.199112446377927	0.123068406185063	-0.0401090632243464	0.206029678903478	14.94	2.23	100.94	1.22	1.56	0.02	0.11	1.61	0.09	24.9
Primary	AA	WHO III	Female	35	NA	NA	0	NA	Wildtype	Non-codel	un-methylated	-0.1761057763797	0.0917875663759989	0.160800911285696	0.262810996938068	0.236700842374452	0.312486101928257	0.441175942417804	0.186025457417069	0.261175071986265	0.127576789766626	-0.139438083980568	0.283161710387779	0.00879220761076613	0.32531166679415	0.147530439967248	0.00225555079026437	0.189568880396177	0.120187094145438	0.358454616681387	0.231922028775441	0.214193596374421	-0.2609738373972	0.376151748560795	0.0741561635267772	0.15503894794976	0.0985934407302741	-0.0219264930459553	0.161463708934893	5.4	2.78	192.03	1.38	1.15	0.05	0.06	2.28	0.06	51.67
Recurrent	rAA	WHO III	Female	40	252	1	0	1	Mutant	Non-codel	methylated	-0.157514643192875	0.10591793972814	0.134797731350395	0.272112875687755	0.326046315803779	0.307112279175585	0.422396050829986	0.22974419951392	0.215986335488148	0.221052882486088	-0.0885060652829913	0.285499731384752	-0.0295416907960426	0.340333354721689	0.149876650907586	-0.079420182671527	0.192579195710193	0.143119184937277	0.382046078585007	0.238043210643063	0.162523314836337	-0.315853315833786	0.355161097854641	0.0964274725233556	0.204503520143946	0.115598310481708	-0.0386928080573871	0.145528605016571	12.9	5.21	124.8	0.17	2.4	0.08	0.14	2.55	0.1	52.68
Secondary	sGBM	WHO IV	Male	48	239	1	1	1	Wildtype	Non-codel	un-methylated	0.000894094256469994	0.0928117680563407	0.232185579012056	0.373390781385556	0.255664545955685	0.392097369197007	0.473411035759064	0.312488874388357	0.318458183844135	0.234655881917902	-0.0106644978399972	0.343847758528133	0.139244359281286	0.403250218708389	0.277831476280535	0.161176704568216	0.426288051766713	0.0321787649923986	0.3838164015048	0.344079772515814	0.232545408014516	-0.197827348600381	0.418925634001562	0.274848802872567	0.287272928596925	0.226396582882869	0.0209924394905532	0.159887249532617	19.45	4.08	251.97	0.95	0.85	0.36	0	5.07	0	24.15
Primary	O	WHO II	Male	32	4103	0	1	0	Mutant	Codel	methylated	-0.206580628776541	0.106353022684254	0.0713536325697114	0.224321392888869	0.299920370348893	0.311891541999346	0.369453945450819	0.212554137992347	0.299522022302118	0.135732553619512	-0.117861969958288	0.244876172693956	-0.0177888488166451	0.323828746178873	0.091256751514884	-0.11130452291542	0.084892083238529	0.104741831279583	0.376438906944394	0.194094603127412	0.118572413083819	-0.351649856927408	0.352607748787273	0.0721280616369323	0.207638979837482	0.0453956483940361	-0.0655102536556039	0.142796188187439	2.46	0.64	66.19	0.12	4.34	0.17	0	1.97	0	41.69
Recurrent	rAA	WHO III	Female	40	329	1	1	1	Wildtype	Non-codel	methylated	0.0551052419222315	0.0879770185715159	0.230624859262651	0.394923272837805	0.264919853314948	0.417279082813375	0.482232631033597	0.319742383523732	0.292302343329458	0.271859154189308	-0.0469814009472139	0.378496139573777	0.159787943736609	0.412726921250564	0.316231728444589	0.14571165079645	0.496291401768301	0.0917975377629752	0.41048434653213	0.363291062370104	0.254939804883679	-0.295379702537461	0.424276105157645	0.332558546834033	0.348516725759383	0.238466341066151	0.0300174019084051	0.158738578839059	12.16	2.83	330.23	1.39	0.44	0.16	0.07	6.04	0.03	18.06
Secondary	sGBM	WHO IV	Male	45	147	1	0	1	Mutant	Non-codel	methylated	-0.220864618008211	0.208317110517483	0.1502054908809	0.273852759917594	0.261215257919268	0.27402679838552	0.392923572394761	0.237021378606283	0.245207554977824	0.139288333640683	-0.136633003661384	0.282689950763407	0.0236955783611235	0.294755707868871	0.117303995407855	-0.0463982025309518	0.225600524665402	0.122832321225742	0.363382715967849	0.259706288788708	0.143855290420864	-0.393144972072816	0.367827847208637	0.105440983792452	0.18907130103427	0.0948718606948259	-0.062864202817749	0.20026995766742	6.56	1.58	67.54	0.22	0.24	0	0	2.6	0	44.59
Primary	AA	WHO III	Male	35	1109	1	1	1	Wildtype	Non-codel	un-methylated	-0.165360542775255	0.0752866969109764	0.0845873683902617	0.261630935653575	0.270296236044149	0.324369194570881	0.382878936963628	0.177162874566272	0.275249528815478	0.126577744141848	-0.128868405722471	0.236833102232121	-0.0414334760429165	0.37533761017672	0.174399736747975	0.0128836653809508	0.126304426578376	0.171041307104139	0.354272989524716	0.269877428911067	0.139431848171445	-0.338328651190745	0.347461059957891	0.0597641813347943	0.188907998256811	0.113222224877372	-0.0138300901651709	0.171598531071358	11.19	3.23	153.82	2.97	2.47	0.6	0.07	1.8	0	32.46
Primary	GBM	WHO IV	Female	49	604	1	1	1	Wildtype	Non-codel	methylated	-0.189458621148296	0.0866615291836826	0.114007625256524	0.267518147150477	0.260305687250456	0.338724660749772	0.418785899891439	0.226885503634641	0.248320744098853	0.152326526407824	-0.141667405925798	0.293989820021943	-0.0217121729141383	0.360001405484991	0.16203780507326	-0.0783480562569766	0.225559695794004	0.136055377777695	0.377483327957186	0.262206488968858	0.162780929756884	-0.269424526544942	0.378448533283492	0.0891985941590644	0.204302171596908	0.152063409103667	-0.00450935653131233	0.166131269181514	18.49	4.85	76.2	0.2	1.25	0.06	0	2.07	0	47.15
Primary	AA	WHO III	Female	37	1208	1	1	0	Mutant	Non-codel	NA	-0.10745505493151	0.174084185225522	0.225525410130695	0.327833646017224	0.316055648672262	0.339590670838648	0.458817178973257	0.26171308592437	0.273352684841206	0.224637254884322	-0.086803926935136	0.296898283942828	0.0392573317974312	0.375660762996214	0.249412472429197	0.040498658258817	0.354110009833723	0.137723732253738	0.382248454075456	0.303729314491075	0.193548737500379	-0.301874675474551	0.372998853847689	0.145920794252125	0.282007673084232	0.192625278878697	0.0141874073186924	0.187155163874332	5.01	1.77	232.1	0.28	0.18	0	0.21	2.05	0	35.64
Secondary	sGBM	WHO IV	Male	34	168	1	1	0	Mutant	Non-codel	methylated	-0.159333123489266	0.121147868676318	0.205026087472342	0.269631540610052	0.267456102846002	0.290162578052025	0.417903516779624	0.218297392705399	0.216691623349643	0.211718621123917	-0.0682277105451984	0.25024215539657	-0.0354256928985779	0.352397656446449	0.185276343693341	-0.0192905193043011	0.267228593295304	0.147974926161504	0.385090398953373	0.204543003206727	0.132227517487733	-0.36069843130937	0.315232393216173	0.141038227969503	0.171977466264003	0.109224220075654	-0.0424167917891665	0.165390743610514	16.81	3.1	71.13	0.36	0.8	0.55	0	1.68	0	55.73
Secondary	sGBM	WHO IV	Male	53	286	1	1	1	Wildtype	Non-codel	un-methylated	-0.0568465977408437	0.0714831662160765	0.216642330877545	0.385068746601122	0.296887984959629	0.326808187837751	0.48177311766983	0.285015048660069	0.262165647853146	0.254836759304179	-0.0780181765289716	0.352062516883932	0.140115874062858	0.401253589378947	0.261280642904819	0.128565340471143	0.44381503898354	0.0955597592757964	0.373501119333444	0.312126265856962	0.244551715073361	-0.340634204686912	0.409807675122454	0.24664086268931	0.278083352959141	0.213969497000811	0.00385334797837591	0.148306581421974	20.02	5.1	234.72	0.93	0.52	0.05	0.05	8.42	0.03	34.17
Primary	GBM	WHO IV	Male	54	183	0	1	1	Wildtype	Non-codel	un-methylated	-0.135937340887565	0.0303913398859876	0.146938067282974	0.354335859997687	0.28953738763256	0.302728465047829	0.45489968533594	0.273280913932185	0.278252001514782	0.205127006189504	-0.139953873619448	0.316960309764946	0.0279037957097432	0.362839046283326	0.183725056021581	0.0660701161416688	0.34572943595919	0.0944205199698764	0.364954357423009	0.272585996309788	0.216593527738983	-0.264675838822791	0.415665037339913	0.187287399355866	0.257511685161876	0.152349968983201	-0.00100340502237694	0.121280635402296	11.69	3.66	137.2	0.19	1.22	0	0.06	1.95	0.03	34.29
Primary	GBM	WHO IV	Male	40	727	1	0	1	Wildtype	Non-codel	methylated	-0.191909614858944	0.117506193101518	0.127009353734268	0.271294598835514	0.241112686582902	0.299566906980704	0.386229886936101	0.212121965835768	0.292166701321111	0.149003074045497	-0.182039555480273	0.284593195829557	-0.0780871640069441	0.333181459610528	0.167662279389025	0.00493964564861893	0.124650047614823	0.173024256692226	0.370875066961653	0.239838675557138	0.178626145196729	-0.396384392512924	0.367960037394235	0.0617951451993511	0.14167086878357	0.0866864377337835	-0.0482928621161758	0.166166939840437	9.99	1.61	79.09	0.13	2.44	0.05	0	1.73	0	38.63
Primary	AO	WHO III	Male	46	3529	0	1	1	Mutant	Codel	un-methylated	-0.176020214296231	0.0506471696777125	0.0885199175673984	0.210668710928313	0.254420712362551	0.316926977745498	0.354525435186223	0.165545939486333	0.297010630892603	0.110491465413779	-0.154644800202759	0.196398695909766	-0.110454981487225	0.315916868352671	0.131137124110291	-0.126577932848083	-0.0157816916807177	0.0468757157736917	0.375854773956535	0.188633381640081	0.0841387215783147	-0.338393540899764	0.364831272687739	0.0183258229941608	0.139824912430731	0.0897553835235713	-0.0193077166553585	0.156781454114028	7.06	1.03	69.12	0.25	1.1	0.04	0	2.5	0.01	28.17
Primary	O	WHO II	Male	39	NA	0	1	1	Mutant	Codel	methylated	-0.156730402138251	0.0556157441934181	0.12425900268756	0.230841321481482	0.258629521712881	0.295130589679465	0.385824949541718	0.174063305017446	0.299081561725346	0.122626052903509	-0.135764150391885	0.217407538783681	-0.00824221467691976	0.326073632109944	0.145220309676447	-0.0754818644020892	0.105022551619007	0.0741660844338343	0.39719668992544	0.226970341818964	0.165971703074225	-0.292283716346818	0.360721059714078	0.0730189779753072	0.212129059888382	0.0673243141536847	0.00914027230276867	0.183316472279616	5.2	1.03	138.07	0.79	2.45	0.07	0	1.68	0.04	25.77
Secondary	sGBM	WHO IV	Male	51	101	1	1	1	Mutant	NA	un-methylated	-0.135554299185462	0.269183106246848	0.165406432441888	0.341147277650922	0.281746855753368	0.292849999439957	0.436291005388653	0.342029268530186	0.264344847286175	0.206791256047343	0.0450568644411762	0.336101811642774	0.0498961847242901	0.397751679677623	0.226415113336069	0.150069293623909	0.338326345124428	0.192549059823697	0.370715150878342	0.267658174674993	0.177080757239422	-0.066103445000066	0.396394416284688	0.250338182196086	0.257247749051645	0.166820931328245	-0.0247499263034378	0.225194539645312	4.96	1.78	372.9	0.16	0.17	0.08	0.1	3.2	0.22	33.76
Primary	GBM	WHO IV	Male	62	296	1	1	1	Wildtype	Non-codel	un-methylated	-0.119765468718434	0.174353839688753	0.1792221590721	0.310760105839268	0.278236615852429	0.294337683887654	0.429115510309341	0.235324075292564	0.296954579038606	0.176904351861874	-0.121911189189982	0.305187710225988	0.0030360670281318	0.333084428559109	0.160808527889817	0.041835998243611	0.284427582106823	0.080253442465986	0.361989486496357	0.264601038189086	0.187407739129358	-0.346453407844518	0.3619059560117	0.124478829350956	0.210475986277574	0.164167042405987	-0.0173203715225005	0.168078772034548	4.97	0.98	134.09	0.63	1.99	0.06	0	0.84	0.04	31.99
Recurrent	rGBM	WHO IV	Female	41	689	1	1	0	Mutant	Codel	methylated	-0.254125016325357	0.0490026860509618	0.126413397348984	0.216947422973419	0.29977799396119	0.248467080080032	0.418876107443195	0.234016596332119	0.208497458497866	0.0752510013784574	-0.112751999164377	0.252255443942502	-0.0763605010676713	0.348248003021834	0.09277293013388	-0.066140912552666	0.072353412515409	0.0847183100760171	0.347396807481297	0.237836681834802	0.124742607642384	-0.266001238024079	0.376474659681767	0.0324687225847892	0.138226310712309	0.0814900962237581	-0.0451313335776454	0.139720834946063	18.68	4.22	64.99	0.03	0.43	0	0	1.58	0	34.35
Primary	GBM	WHO IV	Male	60	289	1	1	0	Wildtype	Non-codel	un-methylated	-0.103333919681062	0.118707688513082	0.15218272757625	0.359095119972562	0.305013171257172	0.362923517294032	0.472846017743091	0.306368465652867	0.290494061581215	0.237060298676883	-0.0540605870778166	0.348568736934357	0.0196294742433173	0.383849930948558	0.271042604504052	0.0757505751601681	0.40526175853236	0.105718988065797	0.389511779852155	0.331648113459995	0.220996951659472	-0.22247817522857	0.426775982675176	0.258163078985943	0.265008740134987	0.200188980128693	0.00711646851881867	0.163171855891905	18.11	5.45	369.42	0.82	2.07	0.07	0.1	5.14	0	28.87
Recurrent	rAA	WHO III	Female	23	221	1	1	1	Mutant	Non-codel	methylated	-0.206232728008808	0.0753934022903826	0.130221943895297	0.246414921138791	0.27760387925962	0.27820393239583	0.386482853152402	0.199565892553013	0.237185529127729	0.15433352309385	-0.147159559888909	0.255795359402401	0.0238272566924571	0.322637444152078	0.118308848706079	-0.0726348670679832	0.192523370130091	0.141412938033219	0.356825358477324	0.270545553025979	0.151792734227467	-0.361138100430321	0.359281738535342	0.0714375948613792	0.201001696393273	0.0751804437810995	-0.0242975216833704	0.195723263356009	28.25	3.82	116.36	0.38	0.33	0.16	0.12	3.5	0.05	28.91
Primary	GBM	WHO IV	Female	36	1074	1	1	1	Mutant	Non-codel	methylated	-0.137929415777181	0.117880620211279	0.129413313346952	0.261629487352322	0.30359873712131	0.352160263087271	0.400335920334443	0.190033760085517	0.261175117800059	0.166418136827677	-0.0687192693595963	0.237170137381313	-0.0244524049755342	0.364870762951379	0.164664362735026	-0.0167838286995091	0.194720449686827	0.13387864581348	0.372504910391678	0.245302936922629	0.148587655376843	-0.290139906614085	0.339300989842548	0.0825750192151476	0.184916097226544	0.104833814200242	-0.0118529327531406	0.174946574402298	9.93	5.4	136.37	0.14	3.39	0.06	0.07	1.91	0	37.26
Secondary	sGBM	WHO IV	Male	37	957	1	1	1	Mutant	Codel	un-methylated	-0.167414630730225	-0.0189820352121016	0.128451135330617	0.201653722833326	0.263970322767514	0.313941022036258	0.389972795677261	0.187641531147301	0.238995227900119	0.1326527273224	-0.142985925966649	0.222148409378535	-0.0568163146807417	0.286470527773622	0.0815216391685434	-0.182126790325717	0.0517067948413754	0.0925784908032549	0.353800088729037	0.211574883263226	0.0551472409153816	-0.295808114183759	0.349135609372789	0.0210697555668029	0.137129696880736	0.0678586588793249	-0.0372881514885006	0.138822709440488	19.32	2.21	73.8	0.22	0.15	0	0	2.38	0	36.8
Primary	AA	WHO III	Male	47	679	1	1	1	Wildtype	Non-codel	methylated	-0.0975320561768853	0.0215857483295379	0.16515400351067	0.271896547839818	0.316075568150033	0.358228729158206	0.423600790503742	0.207705336395641	0.323728763681952	0.161767718321311	-0.0952357470715797	0.262739375374569	0.147678215648893	0.371633134481956	0.206895575951973	-0.000904617722482134	0.281925982639273	0.0524737358223163	0.377430500545853	0.316883935309933	0.228329983702245	-0.202819075072801	0.37582923855386	0.10015999417203	0.228045879877674	0.170079215856372	0.101442399769641	0.173456848619446	8.63	3.62	163.39	1.21	8.23	0.23	0.86	4.49	0.89	22.8
Primary	GBM	WHO IV	Male	58	809	1	1	1	Wildtype	Non-codel	un-methylated	-0.193274615649054	0.101269497981017	0.164398227308561	0.403830416323656	0.280948437872237	0.34343275542449	0.484279923776759	0.350347991657094	0.281260574847416	0.194277289750863	0.000659985622450858	0.368024191073048	0.0277057340864024	0.391849429854099	0.214302498345271	0.119637238210259	0.383963163657064	0.140826270990667	0.349779046735587	0.324357332765926	0.248545913943193	-0.172658434522116	0.414975259873095	0.295756581102706	0.229523026958221	0.185936306980811	0.0213489056232052	0.142989030608018	14.7	5.02	345.41	0.35	1.06	0.05	0.06	3.76	0.03	26.67
Primary	GBM	WHO IV	Female	60	188	1	1	1	Wildtype	Non-codel	un-methylated	-0.0388353479358459	0.123544882636661	0.315842716454695	0.405381033666104	0.264056688924384	0.411712543318	0.450508496233688	0.271385656237845	0.287079616594415	0.249483547731386	-0.0996476121540341	0.352379303279235	0.086836785878907	0.395449896259388	0.295417772262896	0.0703362933546017	0.443498712091414	0.0440315340196837	0.395825380103945	0.317099844754732	0.239471117169648	-0.288559205825711	0.396588995132789	0.253240314837523	0.290920835626082	0.217807650506969	0.037148304029508	0.151955093661244	39.3	2.59	225.01	4.85	0.21	0.07	0.16	5.31	0	25.81
Secondary	sGBM	WHO IV	Male	8	122	1	0	1	Wildtype	Non-codel	un-methylated	-0.012654338540701	0.22787978811196	0.327068066397557	0.373338497882631	0.304795616460462	0.311458956092624	0.448065866013737	0.260675304504455	0.307074695604362	0.308548221117069	-0.0346742537571635	0.338986529834811	0.0902148865890288	0.377244378112839	0.23697897940882	0.0916285022695219	0.440930227979899	0.144119920793141	0.383900462412191	0.295564115999963	0.231345139333978	-0.294834415832412	0.438374948225688	0.212777753258097	0.282637357481041	0.230741225296041	0.0162149236973666	0.200207954766592	5.74	2.41	194.31	0.85	2.74	0.16	0.2	3.5	0.17	38.95
Secondary	sGBM	WHO IV	Male	43	942	1	1	1	Mutant	Codel	methylated	-0.180244589148612	0.0446873112338155	0.0975555764709845	0.279707219598086	0.271760105659551	0.33868246184965	0.399458448606354	0.22094252381379	0.2608417036298	0.143587080963067	-0.166084461088075	0.296406789670651	-0.00334065880153847	0.321897376347195	0.176154910623841	-0.0610988828645771	0.232087862337179	0.0847628434114774	0.382327146868505	0.242560739949679	0.110664066309093	-0.309099072486246	0.374761358814703	0.154967488255008	0.199490784151356	0.0960027827239477	-0.0185656949904282	0.127241503635818	14.9	2	78.92	0.15	0.69	0.01	0	1.54	0.09	33.84
Primary	AA	WHO III	Female	25	965	0	1	1	Mutant	Non-codel	un-methylated	-0.160484400696734	0.158039912873914	0.196186356172402	0.315461717415442	0.303054845429354	0.30873357901828	0.448968192357891	0.269743597244417	0.245137505057255	0.23340046987144	-0.0731508791915477	0.290446069878671	0.017285450474069	0.36404411974376	0.241289400482926	0.0375686885040815	0.317893836715473	0.173571712779137	0.374850039003377	0.306367427123966	0.207381483100703	-0.302411611718938	0.358297141012918	0.146318831477746	0.220449100596043	0.146972123180722	0.0181547476687751	0.173318900539831	19.46	3.98	291.57	0.34	1.06	0.2	0.38	1.53	0	40.79
NA	NA	NA	Male	44	139	1	1	1	Wildtype	NA	un-methylated	0.00639786587555919	0.243032199922931	0.288482950741753	0.369037353492805	0.305339013721859	0.29293791128811	0.488034121026471	0.266145582199276	0.318710450872043	0.301353055652354	-0.0372777461364258	0.330395107596269	0.134373332409336	0.38879262177111	0.247792939632274	0.109689324485105	0.383039112961924	0.207859432099995	0.36774998952331	0.332993743136619	0.275890379756966	-0.261236646868905	0.394100246579258	0.221864697154418	0.269067017726466	0.225951916616127	0.0456253960929051	0.267077170154959	6.15	3.68	464.63	0.94	5.44	0.16	0	6.48	0.13	22.71
Recurrent	rAA	WHO III	Male	56	386	1	0	1	Wildtype	Non-codel	un-methylated	-0.0729866541891724	0.0554643174101361	0.132112080397744	0.33736358282902	0.278075833724039	0.328330230072344	0.461164101113302	0.325050298536766	0.251370769545517	0.245976124043005	0.00654716834790895	0.312495751150013	0.0748069076830447	0.358812402553911	0.209414372707661	0.108142093019945	0.330233166396245	0.138641095836916	0.370914230022658	0.294432096055458	0.217325813934875	-0.204382051009227	0.432850386339153	0.221751904170378	0.276398481848877	0.19707403441831	0.026800663658739	0.122747926488968	6.67	1.25	253.39	0.28	0.57	0	0.44	1.46	0.53	32.54
Primary	AA	WHO III	Male	20	NA	NA	NA	NA	Wildtype	Non-codel	methylated	0.167267077183455	0.252317728006868	0.314570528783433	0.312503364982311	0.27328749098284	0.336504532153178	0.434389849614227	0.2090192945644	0.294163286021232	0.263907894283062	-0.0660254667661434	0.316935536524515	0.165767156124565	0.329309943717077	0.162452602343199	0.0445863605121756	0.35662562053316	0.071174048856422	0.377907672218919	0.275844207512193	0.170713412955551	-0.31937828285417	0.370733135082081	0.125489730591291	0.258512883412694	0.199147311982751	-0.0155068456334891	0.203792056738872	5.58	0.81	167.18	1.2	0.59	0.66	0	3.04	0.04	34.54
Primary	AA	WHO III	Male	73	97	1	0	1	Wildtype	Non-codel	un-methylated	-0.120225997959645	0.184220386173614	0.195552204631489	0.423845059509167	0.294886030701497	0.332285493490818	0.520681162359121	0.374865934882805	0.269387761617697	0.298743489282925	0.0182497910864227	0.384144844444026	0.136635771153177	0.415154319836671	0.321147546011053	0.151455293193116	0.503623464895282	0.139747527288165	0.416013311700211	0.331958809672406	0.274480164440164	-0.166952678682605	0.422399845676355	0.329883620934557	0.323742874636862	0.251519487844202	0.0465037687923532	0.184721795412316	29.75	10.32	301.02	0.38	0.02	0.14	0.12	2.86	0	24.24
Recurrent	rGBM	WHO IV	Male	42	227	1	0	1	Mutant	Non-codel	methylated	-0.189399422237862	0.114109045872218	0.103068195792641	0.19649461267898	0.310992618697571	0.303734149489889	0.394296457783508	0.203240021607373	0.197928603187961	0.111051426262833	-0.0997871842988699	0.2532557888969	-0.0271383923141411	0.32248319783029	0.0797855869844885	-0.114329838947753	0.0845755572765818	0.154262030445709	0.341862547156497	0.206745451848597	0.120487297266632	-0.392370610993471	0.354767080017774	0.0538110884182252	0.143155853045136	0.0789604021138893	-0.0359641830269117	0.200501442881789	1.67	0.73	71.14	0.31	1.25	0.05	0	1.29	0.06	48
Primary	A	WHO II	Female	63	899	1	1	0	Wildtype	Non-codel	methylated	0.113307421384642	0.0405820879466662	0.330689525054271	0.379853757228622	0.284229837309359	0.368008272591553	0.447156706415462	0.234117273171768	0.24704795720916	0.311410648201621	-0.0356602138714508	0.268987102105187	0.191093215339846	0.411970258794836	0.2622518683585	0.133399909032634	0.495485256842031	0.0928829450067446	0.396360690653398	0.28838758711603	0.254641684098902	-0.285221106533034	0.418024901707973	0.203574545407881	0.294140383323194	0.238538763242034	0.0195279306989796	0.0368488653963335	20.74	2.23	277.46	0.94	1.04	0.15	0	4.17	0	29.09
Secondary	sGBM	WHO IV	Male	29	609	1	1	1	Mutant	Non-codel	methylated	-0.0861671954308679	0.10596315586553	0.252488368683515	0.343589751438666	0.280633320804675	0.352280401395508	0.468505993670136	0.317676312740581	0.284585929729615	0.276882658014184	-0.0880149157593261	0.333973755511001	0.1155138299747	0.388086936198276	0.307225129688418	0.0747018450133987	0.43896526990677	0.121624146339467	0.401768603092991	0.330461127617415	0.213442948845803	-0.286619642238459	0.406247419140504	0.247014133809906	0.277225828590597	0.21080905694531	0.0286563830175658	0.159736708565537	25.73	1.94	682.97	0.69	0.54	2.22	0	3.93	0.09	35.09
Primary	O	WHO II	Female	56	1812	1	1	1	Wildtype	Non-codel	un-methylated	-0.12024594583864	-0.072726478488507	0.0978891277306674	0.227303682595757	0.244942185999467	0.388160060467175	0.395617397170803	0.167619184989862	0.264523600597149	0.0798113256609232	-0.109929267669623	0.237427359281727	0.0253851052452281	0.317006816178665	0.115610919976021	-0.0380808692712077	0.00918391167108661	0.0352143655114704	0.383985899283564	0.190367426285176	0.106601030413227	-0.243628477368799	0.393237316831301	0.0400407577584934	0.177273751782074	0.100845489952954	0.00459660007369877	0.0873746177670785	14.68	6.42	58.52	2.15	1.14	0.1	0.61	2.33	1.11	35.45
Primary	GBM	WHO IV	Female	42	270	1	1	1	Wildtype	Non-codel	un-methylated	-0.118089618337747	0.089657868910434	0.168941665811974	0.345163633412332	0.28382440609954	0.414323516834639	0.47585271200308	0.331367191037132	0.262902777020206	0.245004991360184	-0.0588414425429085	0.32001298992087	0.0112851272836059	0.376517288370462	0.241418330932702	0.160121609956498	0.365304720946121	0.167321709339218	0.397385686036179	0.311535384650079	0.243370631761849	-0.142931564146303	0.432786515221663	0.250994882900391	0.260263613097006	0.204076615544913	0.0253661586675795	0.177331660620798	39.87	6.93	249.91	1.06	1.02	0.07	0	2.65	0	31.84
Primary	GBM	WHO IV	Male	55	372	1	1	1	Wildtype	Non-codel	methylated	-0.0629403709696775	0.146539567794124	0.220580448689442	0.315010251599912	0.281423105740295	0.31733694794789	0.465080209949083	0.306922212799483	0.290655539491347	0.226557318506627	-0.0777830633334901	0.339799298177436	0.130087715850132	0.387137692630578	0.264114545014582	0.0856618607104843	0.375725624106739	0.161909010257574	0.379122203049855	0.346357434872926	0.223797022225773	-0.190431300942538	0.406729406454881	0.234007467252559	0.28002589606413	0.1742166001907	0.0318182742584508	0.23615760220325	13.87	3.65	263.04	0.3	1.36	0.06	0.56	3.48	0.28	28.14
Secondary	sGBM	WHO IV	Male	29	68	1	0	0	Mutant	Non-codel	methylated	-0.075200914678306	0.208502747247086	0.232428706186893	0.32142860159688	0.295740985100737	0.283917877122149	0.455307658582863	0.32627332083434	0.316731974133016	0.234167875127423	-0.0364084981296396	0.342340008168729	0.050413284904395	0.385069279515086	0.259124868234151	0.0887740355384949	0.385766852268168	0.174062077969824	0.380225118620252	0.332242811937092	0.217710761518675	-0.179568611195061	0.384318168246171	0.203560406652117	0.258112575632983	0.208275087692712	-0.0641347356628135	0.246691263687706	3.66	1.4	377.27	0.45	0.31	0.03	0.05	3.51	0	27.98
Secondary	sGBM	WHO IV	Male	27	212	1	0	0	Mutant	NA	un-methylated	-0.247064323262666	0.0982742584321035	0.0791438342734831	0.208791038967775	0.234693939715475	0.347401377563117	0.357981224516696	0.179329912161332	0.241868177790308	0.0425272953646051	-0.153277712626119	0.225985939409574	-0.109109000828462	0.286225862958972	0.0571812351926289	-0.100490790850249	0.0410459101262521	0.180738203600637	0.358441125280444	0.191212530354474	0.0853617292439648	-0.420514796102945	0.347792485530478	-0.00919210921268219	0.153464188086556	0.0853585566112277	-0.0952928930695632	0.184763714863301	7.52	2.62	51.07	0.03	0.61	0.01	0.07	2.4	0	22.94
Recurrent	rAA	WHO III	Female	39	318	1	1	1	Mutant	Non-codel	NA	-0.0264009735757138	0.146945892307813	0.258366041621555	0.37422081122237	0.317756951359182	0.306452569181712	0.467449851431556	0.309833755203352	0.235348605903128	0.23785264753057	-0.0679839734448574	0.346817017144233	0.107160512933366	0.377015351569082	0.256303082102939	0.110693387264622	0.431489204905056	0.111275987508773	0.400065107140787	0.301623234412045	0.21565996834186	-0.248000584980305	0.391279481827915	0.246561300156372	0.273334323321937	0.179296693269072	0.00956319020843535	0.18308650726171	7.97	2.87	372.62	0.27	1.17	0.11	0.06	3.66	0.21	43.52
Primary	AA	WHO III	Male	55	252	1	1	0	Wildtype	Non-codel	un-methylated	-0.148495241691033	0.12936053225586	0.1864274168063	0.287845410103829	0.263716791837842	0.356850408810027	0.428312332614513	0.209204306996197	0.318978149220276	0.193269662317312	-0.130951023324704	0.292284676391262	0.0350358779976485	0.354085572570591	0.187626364105796	0.014542672818811	0.220466587589474	0.154752236759833	0.377675501014479	0.282829451689359	0.156124069782648	-0.305418433118991	0.374667178862077	0.104900591135434	0.211988241337445	0.16605949888478	0.0225015840958894	0.205423506184838	10.61	3.48	192.08	1.02	1.66	0.12	0	2.39	0	31.14
Primary	AA	WHO III	Male	60	609	1	1	1	Mutant	Non-codel	methylated	-0.183608466522756	0.171449609858055	0.105245437340446	0.245104913413708	0.339691291525686	0.196315688602503	0.389255007339046	0.231103211353531	0.260300293425943	0.184444342324005	-0.0909522494453642	0.226295924249941	-0.0268176177121268	0.338167187365549	0.0928956585855208	-0.0702666358109843	0.119018050167266	0.19758097567798	0.307715061542987	0.240871853257664	0.137390641940227	-0.223619426121812	0.357052610345345	0.115227306776291	0.203117302588673	0.0669880414403977	-0.0193220667235587	0.175239405191753	5.29	3.69	97.24	0.03	0.71	0.14	0.27	1.2	0.73	45.31
Secondary	sGBM	WHO IV	Male	25	346	1	1	1	Mutant	Non-codel	methylated	-0.216231617918463	0.213458622065987	0.126188027251872	0.27499608143461	0.2736908737088	0.27926105309298	0.393382404111547	0.254946081646025	0.246523975128845	0.120435274490893	-0.0165587568968743	0.302180202939912	-0.0718483411120124	0.289000379341276	0.170678014441456	-0.0145909523569985	0.230585489594516	0.220615976013622	0.327900586659286	0.23669024259426	0.11298706261516	-0.201329951057627	0.336005755669377	0.162605269411653	0.188248051433543	0.103733280808691	-0.0424362574300551	0.218554055429667	7.44	2.11	157.24	0.27	0.21	0	0.1	0.98	0.04	74.56
Primary	AA	WHO III	Female	45	3082	0	0	1	Mutant	Non-codel	methylated	-0.139758125778282	0.0871351643169275	0.135415344504807	0.192554962769198	0.249216603411716	0.350274639291832	0.383648653821105	0.181330087923983	0.275665547948079	0.104765740128988	-0.107273336325089	0.228542098557998	-0.0198229617770351	0.287169500358437	0.10803871593753	-0.072855713541269	0.0954942637364833	0.0255469993068327	0.346028357413201	0.167764166704276	0.0962031804230795	-0.213766505288326	0.355545829639613	0.103041867257857	0.177297235818544	0.0707496441977075	0.0117372078132921	0.186916562268798	14.02	2.49	104.91	0.59	2.02	0.07	0.22	2.52	1.02	43.77
Primary	GBM	WHO IV	Male	57	233	1	1	0	Wildtype	Non-codel	un-methylated	-0.106745944518176	0.0555222993985684	0.125959001743483	0.321184942582588	0.277268981680047	0.391013064837209	0.443596397934043	0.245871601291764	0.268705553028527	0.177477809093692	-0.138220794391509	0.307704273857563	0.0959970278337233	0.342525975499877	0.137771874735622	-0.00829639880230941	0.203830061802722	0.0868480368743697	0.385464623584018	0.266996335254858	0.18337293555408	-0.193323487088128	0.423595468471645	0.139911791670969	0.189940407864814	0.15936251969588	0.0453662299721032	0.172633615543379	12.01	1.75	128.17	0.15	2.06	0.05	0.74	3.6	1.32	36.67
Primary	AO	WHO III	Male	34	1265	1	0	1	Mutant	Codel	methylated	-0.203236479520861	0.095771484624632	0.144720049654011	0.23834151171116	0.309714174005047	0.298026577509566	0.441821880889656	0.262182144248008	0.27201717141083	0.146378214848753	-0.121000641633759	0.287494153600493	-0.0179539925459417	0.291639470558734	0.131567333215561	-0.0818487484129835	0.204495499892288	0.165921553866379	0.36039787329529	0.260050619885894	0.119218751023227	-0.265636077141678	0.360397158243895	0.139708548132156	0.196862773400715	0.117795376976087	-0.0277723728299618	0.229310800615813	9	3.27	200.27	0.6	0.28	0.05	0	2.45	0.03	39.34
Primary	GBM	WHO IV	Male	29	970	1	1	1	Mutant	Non-codel	methylated	-0.250055385359435	0.134862776535827	0.0667678933396692	0.246566910139941	0.345421755670034	0.230308534389486	0.39053017631392	0.238273352252518	0.250979132930397	0.180277980455364	-0.0957474013273572	0.234641253373554	-0.0841477717687967	0.309193102310846	0.082103106290339	-0.0770551446038393	0.1259541121668	0.195123136625878	0.319198968137833	0.227677866431599	0.128148513883064	-0.271300161087422	0.349398764471463	0.124484573586629	0.187233062993405	0.049411402271479	-0.0695141354361059	0.152780522985081	13.15	2.36	114.84	0.28	1.36	0	0.07	1.18	0.08	59.2
Primary	GBM	WHO IV	Female	51	1116	1	1	1	Wildtype	Non-codel	methylated	-0.2129733677285	0.101713674915647	0.0910264106502713	0.316313190501968	0.273892411542636	0.308026841119525	0.462311989033805	0.323268157583276	0.243050828125813	0.167604248837449	-0.134662654416225	0.32515135056521	0.0172039097910605	0.369445482704425	0.212929675983876	0.0123628467539051	0.328761771147375	0.146394168918242	0.374763880482944	0.258912489221351	0.212862845713331	-0.281737509042742	0.388547070933823	0.240542489430765	0.222467259363002	0.163239628749656	-0.0366593991747393	0.166410122272913	47.06	5.55	235.32	1.41	0.04	0.13	0	1.3	0	45.1
Primary	AA	WHO III	Male	56	331	1	1	1	Wildtype	Non-codel	un-methylated	-0.159008724695744	0.142353561981695	0.134971118211877	0.244688988560961	0.301163531732739	0.347773480026335	0.389190848814399	0.21825245116825	0.2718975834441	0.16084883794164	-0.12833067654627	0.300181835884493	-0.0178810389849571	0.292546929441938	0.0946990232808875	-0.133584468175459	0.144769967000371	0.099789211392074	0.347433126350046	0.216545688005113	0.108570670904377	-0.255564129560443	0.359384077671646	0.102775645886931	0.214296393179994	0.11094136188166	0.000400916118272896	0.200194781913961	14.95	2.22	77.88	0.32	0.49	0.05	0.53	2.21	0.81	36.57
Secondary	sGBM	WHO IV	Male	38	182	1	1	0	Mutant	Non-codel	methylated	-0.144699288156583	0.229149632220778	0.175887956392256	0.343269060442721	0.294425874347208	0.281330248927671	0.436426520650357	0.282303329493283	0.258367886293838	0.177663661296749	0.0251225729483321	0.323745790737186	-0.0420657382105398	0.352394306147806	0.208888529374425	0.0744424183997914	0.311940850084706	0.177780078807138	0.367689187091571	0.267699386283664	0.180320236404433	-0.300665204442212	0.363634728472556	0.252893955827688	0.233222378686916	0.179686810716623	-0.0182909590488476	0.2140342625763	18.89	5.31	340.53	0.91	0.05	0	0.2	1.88	0.04	31.42
Primary	GBM	WHO IV	Male	44	423	1	1	1	Wildtype	Non-codel	methylated	-0.189143321010135	0.0488409764956866	0.180693329698595	0.318094872907007	0.300982135909654	0.370201715605048	0.470732144951451	0.321435457413572	0.278091064940236	0.226955067065853	-0.167131358156707	0.301704599653217	0.00772347451201134	0.354550051885817	0.202856270261747	0.0168661644119552	0.316832570764165	0.146494593561972	0.367833603269912	0.289257158872679	0.192367096815131	-0.263952396797723	0.392597368391265	0.137230447951905	0.234912594595986	0.182119206448818	0.0251588852211743	0.146992975478888	3.11	0.84	242.44	3.51	3.13	0.05	0.16	2.22	0	27.46
Primary	GBM	WHO IV	Male	57	432	1	1	1	Wildtype	Non-codel	methylated	-0.203481328516249	0.152804294867941	0.0913860816391678	0.323923200362516	0.264160384581145	0.283073485756496	0.456690761925246	0.313402207633933	0.232612652354308	0.201020987512446	-0.0370356197853474	0.306737294821194	0.0348633180585305	0.395660211633136	0.19026238208328	0.0712680136825011	0.323729372012813	0.128044477089219	0.372035137853672	0.265952167367489	0.207746910767133	-0.0512795905442061	0.387262609492094	0.202618784258678	0.207650098478537	0.173683550249855	-0.0360571453723609	0.167038184392821	2.42	0.56	43.46	0.29	0.23	0	0	0.85	0	33.31
Secondary	sGBM	WHO IV	Male	32	124	1	1	0	Mutant	Non-codel	methylated	-0.101903641670837	0.226825231841142	0.162578008540073	0.281248586508726	0.291221669912407	0.334674735913275	0.424319454324417	0.2624553700283	0.231658936949989	0.17994249331627	-0.0793332771417882	0.305170674052114	0.0909422007046619	0.334552573972275	0.188821146088887	0.0817307260957816	0.243268252246842	0.167462489996414	0.366350809891602	0.238045512473672	0.178647095146714	-0.13308026540357	0.371282691530138	0.206125747331752	0.208533104611397	0.132817972355809	-0.00154784274566747	0.259426998739732	16.64	3.56	245.17	0.42	1.24	0.12	0	1.73	0.36	50.63
Primary	GBM	WHO IV	Male	44	312	1	1	1	Wildtype	Non-codel	methylated	-0.100757922392561	-0.0139986390573408	0.189847766964099	0.308230696212157	0.293676334322914	0.364233938770894	0.444797479560645	0.232832836629323	0.258845951080148	0.217737246211333	-0.131941831682871	0.29652655586985	-0.0238835478680406	0.329282040997406	0.202340425267708	-0.0148582377081241	0.275347962136108	0.074939616400158	0.372115893475563	0.277778228042388	0.220792630325746	-0.269935163345763	0.384290177328493	0.0813216658536866	0.175490042911362	0.153692715545037	0.0320434916271359	0.0982999164751994	18.82	4.01	78.47	0.36	2.69	0	0	1.87	0.04	42.66
Recurrent	rA	WHO III	Male	43	4300	0	0	1	Mutant	Non-codel	methylated	-0.0908942420339159	0.175063915794993	0.209029369261684	0.393443857716272	0.278718348123735	0.388991471096169	0.496665052607106	0.354596671957095	0.307142160120015	0.309612988417994	-0.0374891198440669	0.361920362912659	0.0827268981815172	0.413012547300689	0.263029047743507	0.171070503638225	0.456531179276198	0.13597881651493	0.400365612316636	0.360396018712455	0.22938897782286	-0.213944229584162	0.436559204641366	0.376932060068753	0.279577156864951	0.217789347952466	-0.00255243809079263	0.175269452578058	16.55	4.41	385.78	0.43	0.03	0.17	0.08	7.33	0.02	29.45
Primary	AA	WHO III	Male	64	354	1	1	1	Wildtype	Non-codel	un-methylated	-0.0327927770644362	0.149708346681683	0.256420014037016	0.441963423516163	0.28490948442246	0.438523708054109	0.488855603508224	0.34409325156393	0.326354443132237	0.293551786938013	0.0102659419872982	0.346578216434293	0.101547709295948	0.421790836560648	0.358115673836959	0.206510960475989	0.506579316359196	0.14414797000164	0.398585788211326	0.351766980609602	0.284524648792392	-0.194174104024255	0.417038634743271	0.315548676515579	0.341510571072968	0.234487648449933	0.0537223432616337	0.170117494370555	10.24	2.13	571.18	0.51	0.42	0	0	6.57	0.03	22.19
Primary	GBM	WHO IV	Male	50	86	1	1	1	Wildtype	Non-codel	methylated	-0.0502994439131325	0.124518134322007	0.219486338159713	0.382367037089726	0.328684367053712	0.365128661777756	0.476099890265966	0.335572594432144	0.260866944175757	0.267027411380674	-0.120647465510639	0.386738598543127	0.116146540471736	0.394638031675532	0.273257416615374	0.0815772305369788	0.464852578018852	0.154988832154521	0.388255657161456	0.33949071361013	0.267523427929994	-0.208246415293884	0.410304061875437	0.297084453575571	0.28692125698156	0.215359043612094	0.0372347004888399	0.163764400524955	20.71	2.88	452.45	3.69	2.09	0.06	0	2.12	0.12	33.67
Primary	AA	WHO III	Female	50	1008	1	NA	NA	Mutant	Non-codel	methylated	-0.0496993297138516	0.0141774360017907	0.189298056387669	0.319009477634241	0.280490563042746	0.363662073932213	0.415992459474523	0.256917045353121	0.275382696325173	0.209187459909423	-0.104795254249106	0.231274872344315	0.0606542465341798	0.343588718284342	0.20558950044008	-0.00703524649209422	0.27773185717122	0.0842564578779082	0.38802960795339	0.278472661936614	0.14114709040075	-0.327912700921639	0.388482191082566	0.185005795862812	0.233727180333774	0.165521998136386	-0.00471234327567345	0.156642372477195	16.36	2.5	213.77	0.57	0.74	0.11	0	7.9	0.07	22.85
Primary	GBM	WHO IV	Female	57	345	1	1	1	Wildtype	Non-codel	un-methylated	-0.137971382069426	0.0709341234057424	0.176252712479746	0.299240743965312	0.310894708846451	0.365340121120477	0.425381020096055	0.236980891399332	0.282554461645278	0.211683876649673	-0.0712561818916922	0.299822181932032	0.0098902289749018	0.346373056223181	0.178727009549281	0.0129915759924918	0.287168390924054	0.131653516897981	0.383739717956327	0.300711605210857	0.24105813893771	-0.174416164752764	0.393218728520125	0.139776555696602	0.226946191667478	0.156301557106671	0.0470488438761583	0.191145682475699	30.09	6.64	206.7	0.63	4.96	0.15	0.17	6.67	0	26.03
Recurrent	rA	WHO II	Female	62	518	0	0	1	Wildtype	Non-codel	un-methylated	-0.179796553895444	0.0942183479273856	0.155679545457901	0.412177235667931	0.25611588630886	0.348438881598124	0.495407173945716	0.329835735549705	0.289269852016802	0.245110308881469	0.00171816746669604	0.354384995676644	0.0371064311107157	0.426338608511452	0.300424449117728	0.211489296449873	0.424293987600762	0.159681606372062	0.379835688375315	0.33495877953589	0.26576741244685	-0.233754439164368	0.423171936500184	0.364808657072398	0.28526573585746	0.215747073212359	-0.0122946523168808	0.15072924967135	12.96	3.25	538.33	0.72	0.39	0	0	3.59	0.04	30.55
Recurrent	rGBM	WHO IV	Female	50	122	1	NA	NA	Wildtype	Non-codel	un-methylated	-0.0644799315340412	0.186370271609069	0.23878481622966	0.413285953726212	0.288716763056509	0.361918681478299	0.498375348665092	0.364888733260819	0.304198669942174	0.315068729527071	-0.0618264154063809	0.390694310890453	0.145504496227252	0.41347017499861	0.315425465617714	0.204416244057369	0.506335110384282	0.129618715470005	0.408654070708527	0.363613449320091	0.281614262248089	-0.0872875395149548	0.446028805653098	0.333570088210702	0.324761259139383	0.239196271786176	0.0463514742924199	0.154065413780449	19.9	7.31	375.15	0.57	0.48	0	0.31	5.04	0.52	44.16
Recurrent	rA	WHO II	Female	54	21	1	1	0	Mutant	Non-codel	un-methylated	-0.0531926168980053	0.193690190831907	0.221207056084856	0.321981784214049	0.326032188647024	0.223471134315358	0.42298990823917	0.237200010083702	0.244041079050866	0.207070030877211	-0.0664833475556647	0.33399340375629	0.0797304980634898	0.32938642744536	0.198457911185666	0.0570838517624284	0.32164864946571	0.139187849310873	0.368632777785752	0.289067964449029	0.188533644647382	-0.303288791356879	0.385357821885772	0.173217493298734	0.225482527796894	0.124642385359513	-0.0139414921134954	0.199501487442451	20.84	4.16	145.93	0.51	3.33	0.14	0	2.41	0.13	31.95
Primary	GBM	WHO IV	Female	63	370	1	1	1	Wildtype	Non-codel	un-methylated	-0.123903492001209	0.195249898650571	0.212984657770538	0.352274860973786	0.294250661542126	0.384731219338958	0.439786104103801	0.255969102344234	0.252577834194636	0.228366046721049	-0.125287619538414	0.327469266298973	0.0530194106703322	0.383638146913383	0.228208921400542	0.0433173413147298	0.389675846203175	0.132081999176595	0.38924415039191	0.289227091900743	0.238613926763101	-0.276432542214588	0.392007228156481	0.241703679561253	0.290499490887593	0.171681456563602	0.0216855805467861	0.19792036179031	26.36	2.61	298.05	1.9	0.79	0.04	0.12	4.11	0.05	31.05
Primary	AA	WHO III	Male	50	1560	1	1	1	Wildtype	Non-codel	un-methylated	-0.120293926048347	0.0596341752050212	0.132724946184485	0.37205015714649	0.296143357435806	0.33587169182008	0.496675659330667	0.363667328350998	0.235035726079341	0.247237271106373	-0.0936532719172961	0.317291672608085	0.0870934491447804	0.375621182923792	0.258123860225696	0.146627151138058	0.408739826709442	0.193757737091433	0.387580449077355	0.310912058923472	0.272429788820476	-0.156563329847148	0.420110358434466	0.261608159097758	0.254013970572353	0.208767370472887	-0.00272139608702213	0.102026405113332	9.33	4.01	1652.72	0.22	1.06	0	0.08	6.16	0.04	37.92
Primary	AA	WHO III	Male	23	435	1	1	1	Wildtype	Non-codel	un-methylated	-0.179099562675745	0.187116226720377	0.0757330962796201	0.267929560539539	0.264670429644389	0.230888072751412	0.405787039908625	0.215782591185083	0.265136991108024	0.133957161194195	-0.10717998963573	0.222120423679076	0.0122303447475056	0.291130193506069	0.102549359276468	0.0576249021993832	0.16443277703972	0.20585917680344	0.3758006368081	0.217450622520179	0.231076103445261	-0.137530004472326	0.356606298802476	0.0615752135466814	0.180994210944996	0.0707967051719835	-0.0132494854991946	0.187967259585205	3.6	4.82	99.64	0.21	0.16	0.05	0.06	2.05	0.06	47.62
Primary	GBM	WHO IV	Male	70	183	1	1	1	Wildtype	Non-codel	un-methylated	-0.1216273845094	0.0757557718011224	0.192264025336972	0.343382276340254	0.24290023706766	0.313342187640557	0.472054543722143	0.289068799483586	0.259569585105773	0.27258685846647	-0.0640286186489838	0.32139531010908	-0.00330493128986051	0.389233689018658	0.172207893138752	0.0722438778500923	0.31277359499588	0.105914709362404	0.378134470940697	0.313266309243883	0.172992721650517	-0.260625332828168	0.407978834841184	0.178456730501249	0.190506439481269	0.151470166169278	-0.00633923580295164	0.133837254296651	28.42	8.36	243.89	1.02	0.55	0	0	3.98	0.05	48.17
Primary	GBM	WHO IV	Male	42	681	1	1	1	Wildtype	Non-codel	un-methylated	-0.141149044091028	0.0776509273618017	0.133719930365359	0.427842871614609	0.277547058880775	0.411432447674519	0.492693812044745	0.308426238179405	0.289699044863128	0.235614010677458	-0.0745441380741772	0.339818329548217	-0.0150972321250126	0.414493927048768	0.270858142082916	0.120703195683262	0.411414737281333	0.137601124965729	0.399765062550304	0.320232385575766	0.255514394009047	-0.180168064798551	0.441553538069379	0.283866486311101	0.273407771233124	0.204283952160539	0.0315155434588234	0.126971619102176	8.73	4.93	263.68	0.2	0.23	0.18	0.33	4.24	0.06	33.5
Primary	AA	WHO III	Female	59	261	1	1	0	Wildtype	Non-codel	methylated	-0.0920661270827151	0.169278041616676	0.251074873599054	0.40566592322205	0.242544667085714	0.415072325010935	0.49191337864365	0.322853109823359	0.312428976743893	0.299921714194799	0.0484582959429786	0.363914071206553	0.152676988644858	0.386139732998253	0.300980145561137	0.226949651104754	0.474918007390834	0.181284750535495	0.423557022455984	0.364786688149692	0.26249828927712	-0.163969357231645	0.445367606806854	0.3226934292015	0.334437578820502	0.208957079343175	0.0568196308675106	0.170903624830893	12.74	2.95	712.66	0.48	0.44	0.08	0.05	10.42	0.16	23.78
Recurrent	rAA	WHO III	Female	30	216	1	0	0	Wildtype	Non-codel	un-methylated	-0.163554395823012	0.101576116562389	0.188501897147847	0.260551004889222	0.278534588807928	0.366114767945934	0.423669731399304	0.238981621415099	0.26182972609902	0.18220575403355	-0.146124848800752	0.284955973387388	0.0226641648413016	0.357445423252465	0.153227961940166	-0.00459269705832459	0.198045863248129	0.12919630054054	0.385269960766433	0.279658733407822	0.162841122244624	-0.336861679812785	0.401307481063356	0.134871026127978	0.190180438021876	0.140997573887284	-0.00490976977955757	0.170005316227708	30.45	3.78	345.27	0.81	0.18	0.12	0.08	5.47	0	25.99
Primary	GBM	WHO IV	Female	55	510	0	0	1	Wildtype	Non-codel	methylated	-0.23324277832598	0.119481362914711	0.12405027827492	0.236362915041645	0.27622783327185	0.338235699114496	0.402081345874929	0.207097854896343	0.199705210204895	0.143365664057924	-0.156337062685996	0.314080296210618	-0.0173911146746455	0.298155056645824	0.0977445550105101	-0.0245720582615091	0.140018679794868	0.121135081098701	0.358193796332687	0.231786961777359	0.187017760778601	-0.314220614632408	0.381593264493449	0.0753203691922324	0.185790516278708	0.101123705121592	-0.0476824460001244	0.216226076307386	24.4	8.87	62.46	0.29	0.11	0.21	0.2	1.36	0.11	37.54
Recurrent	rAA	WHO III	Male	45	64	1	0	0	Mutant	Non-codel	methylated	-0.0684547152463239	0.185488358476223	0.197336279705452	0.319086326106667	0.274870196606015	0.372722729035449	0.440158213967419	0.273144909622588	0.270323647656191	0.184885066761585	-0.0622044462181291	0.299671358386288	0.040689615674687	0.379929484449383	0.146812653928753	0.0609015797793434	0.203898511858727	0.17132012065412	0.38753906403762	0.264869372639602	0.150556579752692	-0.194671663260505	0.412678984669848	0.224327885795975	0.214917515691357	0.177190726136968	-0.00833443059505255	0.240104911896914	21.27	2.51	183.79	0.25	0.26	0.24	0.09	6.74	1.32	38.91
Primary	A	WHO II	Male	24	4013	0	1	0	Wildtype	Non-codel	methylated	-0.207507404067821	0.14508052688988	0.0932149406048591	0.274735765111691	0.274408113419586	0.251605212522493	0.435260055566224	0.27559115434437	0.256229348215427	0.190199837147519	-0.125833632135524	0.304850757892831	0.0168546651717631	0.359476438166614	0.182512541502978	-0.0218848780532014	0.267043992626216	0.148602958842379	0.360767806873814	0.274747771841064	0.215656228048726	-0.296032586118858	0.385628930580932	0.140187049741181	0.21573100024677	0.155987190993922	-0.0256377820068213	0.221754302934955	1.32	0.57	117.39	0.12	0.35	0.16	0	0.98	0.03	34.36
Primary	GBM	WHO IV	Female	55	610	0	1	1	Wildtype	Non-codel	un-methylated	-0.11721753071389	0.233029342840896	0.147452354889746	0.320141584399041	0.274821039114486	0.345288687680204	0.460091380190473	0.3392588510955	0.278495215626722	0.246285851578369	0.0753420213774233	0.343130880818987	-0.000667674736576301	0.367296540941247	0.201360504587874	0.170096788969817	0.336573031964211	0.1411810144725	0.356351495833555	0.279960462564982	0.225081791662641	-0.116631326514023	0.410972179096326	0.244252854823565	0.252718897314026	0.168671649476599	0.0132591040347692	0.220569228108263	12.68	3.2	308.05	0.44	0.39	0.45	0.82	8.61	0.51	39.82
Primary	AO	WHO III	Male	37	2688	0	1	1	Mutant	Codel	methylated	-0.139218978519324	0.0773831047222586	0.227374512405742	0.351699326848592	0.269796105027211	0.331057178096841	0.430047758143763	0.260072704344414	0.234677346641924	0.212774666638337	-0.09542667815849	0.303020595618574	0.0201525350099988	0.377953549638386	0.147912132888323	0.0190587909595874	0.343588402148936	0.0680354236010337	0.352502984071407	0.22746605096797	0.130106381461404	-0.246847810730798	0.393694890540323	0.224889626946368	0.225634520873846	0.146123878311194	-0.0351986942516532	0.154094533581818	11.47	3.78	91.61	0.08	0.19	0.23	0	2.25	0.04	34.93
Primary	GBM	WHO IV	Male	54	550	1	1	1	Wildtype	Non-codel	un-methylated	-0.194575510765774	0.0960042073064255	0.172515988995582	0.300577983711622	0.284655661694649	0.333884888299993	0.449973752349786	0.227326676744251	0.255991397179	0.201520976878743	-0.156434185837729	0.308586188848851	-0.0942004340555299	0.347635453690058	0.159435902889056	0.0214508954748086	0.247232963837899	0.113220864241138	0.375521663406392	0.268569234845886	0.230874664731964	-0.294241316327191	0.377638859443379	0.118557012038193	0.20065510937313	0.152464189662711	0.00770392153487317	0.1644712052015	20.43	4.83	117.64	0.33	1.39	0.15	0.07	3.83	0.04	34.86
Recurrent	rGBM	WHO IV	Male	34	94	1	1	1	Wildtype	Non-codel	methylated	-0.133152925730121	0.175166508865858	0.107900893987525	0.252810953703027	0.241442762056109	0.268234484268621	0.450791757392262	0.257900871423949	0.261136733851399	0.133254693091644	-0.119728839555067	0.281900250314927	-0.027887065782068	0.351821254429812	0.170285616623945	0.0541341920992611	0.185441315057557	0.214480705146085	0.310661783379042	0.232312580271446	0.207060764109247	-0.290601804226834	0.368099595679656	0.163347703955031	0.182217146119204	0.133189262097945	-0.0904760320592352	0.197948705937838	1.16	0.67	264.52	0.13	0.14	0.05	0.22	0.9	0	42.84
Primary	AA	WHO III	Female	43	426	1	NA	NA	Mutant	Non-codel	un-methylated	-0.206693119183591	0.121828792076593	0.232626669398419	0.363607906141475	0.299730204101221	0.329302075746798	0.442874101270433	0.242886858750028	0.264235661327583	0.195702569144402	-0.0452593660737719	0.353107619416373	0.0145570963920188	0.348710106671198	0.212780412646236	0.119439247261825	0.312455815176346	0.0982082501579533	0.369574660157755	0.284454489158624	0.202134529277014	-0.26417875071787	0.400145134442166	0.243801669360055	0.229150655630228	0.181825078289566	0.018318766499477	0.181748421544644	18.93	2.59	608.16	0.66	0.9	0.11	0.17	3.42	0	25.53
Primary	GBM	WHO IV	Male	11	3817	0	0	1	Wildtype	Non-codel	un-methylated	0.0620628920360941	0.134766300284328	0.34934744615939	0.468564638855569	0.297846140427204	0.391740906960076	0.494654010204447	0.361133257533991	0.277310324541251	0.37031226988236	0.0969292338442853	0.329657928160749	0.232411781564311	0.43709580787839	0.355994462972159	0.274435613598258	0.579485203897055	0.236345635137931	0.44311025123679	0.359520984420832	0.273739803568752	-0.194344974276212	0.425603182128365	0.385922403234158	0.359597617485338	0.269261612425899	0.001126623312725	0.13023262406415	12.64	2.12	452.92	3.3	0.04	0.23	0	3.67	0.04	27.79
Primary	GBM	WHO IV	Female	52	564	0	0	0	Wildtype	Non-codel	un-methylated	-0.132055678021018	0.0939725897831378	0.151196587578445	0.296403986048833	0.288227986662951	0.362316536829921	0.44001607337671	0.263085127365849	0.285152901578185	0.217440361707962	-0.151559403468926	0.31787053403378	0.029940816375708	0.349910514900448	0.19782223240206	0.0116997381915441	0.279484052111917	0.11900660127032	0.371695519660858	0.318719185771833	0.21414576176971	-0.262083621358992	0.397905074347758	0.16171169482645	0.227674470211765	0.161728284922815	-0.0336511169530493	0.195500347173017	28.3	7.35	143.75	0.12	1.18	0.13	0.1	2.16	0	27.98
Primary	AA	WHO III	Male	45	1121	1	1	1	Wildtype	Non-codel	un-methylated	0.0255125536084134	0.134810894325529	0.259575629864001	0.407501574934428	0.300790318449841	0.326404382612879	0.47807263619107	0.317397231872356	0.333162319550072	0.292460422451297	0.0760940456076913	0.328015963958309	0.143969810319843	0.438742529583685	0.290973002897222	0.216675007438567	0.476474524807627	0.207488780698103	0.403505224094834	0.340145335136959	0.300335673314467	-0.170920171032907	0.428243808006985	0.278801181392636	0.310004948964805	0.231479592194201	0.0751662477015119	0.179234677078325	4.55	1.58	390.58	0.57	7.66	0.43	0	9.69	0.03	19.43
Recurrent	rGBM	WHO IV	Male	43	325	0	1	1	Wildtype	Non-codel	un-methylated	-0.204156389270626	0.129410037642525	0.11839177244646	0.256149074086009	0.262535591463263	0.315142271678108	0.387802016643812	0.203011772809101	0.290632646503632	0.179374663716565	-0.114231809313394	0.305983462098234	-0.0726037243975601	0.301739683861442	0.14856357436852	0.0166443500565845	0.121362417960174	0.20212589101253	0.323734485523703	0.249735606526104	0.167096878744131	-0.354903386969101	0.397947483769299	0.0254000934590998	0.182953248000008	0.115676195236444	-0.0259405472672526	0.220128650250242	8.89	6.17	48.46	0.09	1.51	0	0.19	2.08	0	57.66
Primary	A	WHO II	Male	42	3252	1	0	1	Wildtype	Non-codel	un-methylated	-0.110298957476085	0.213391811293444	0.204324945574109	0.400874143364936	0.294223430867232	0.349652190624525	0.466891701648953	0.341001279145902	0.28200115720436	0.228607058814946	-0.0769241738689568	0.341136416609462	0.0681173840279775	0.393534361114766	0.240407995768413	0.129951653335125	0.403226698553426	0.138946821351052	0.358929540674835	0.310348198102148	0.236425684072457	-0.130749636878274	0.4212252127457	0.253193174220667	0.255561620965627	0.216581067834576	-0.00151892334880426	0.166058520033114	11.83	1.04	214.55	0.41	0.1	0.08	0	2.62	0	27.22
Primary	AA	WHO III	Male	43	952	1	1	1	Wildtype	Non-codel	methylated	-0.1238686885643	0.0572047089542697	0.116902106253189	0.369452708700587	0.27227301917007	0.356831387259528	0.492944646145126	0.318827796772481	0.295190968646327	0.241399463049521	-0.0167156106471776	0.323762602544453	0.0818725172699775	0.395370236997145	0.259938346751438	0.130752044174783	0.404021663481214	0.162983410122596	0.369226261071249	0.310489925946665	0.249196404837538	-0.18272750059778	0.434152316417418	0.237423165708019	0.273099154639951	0.187139257288231	0.0580629741327052	0.16076262133072	5.35	2.16	352.45	0.17	0.32	0	0.46	1.53	0.65	29.26
Secondary	sGBM	WHO IV	Female	40	222	1	NA	1	Wildtype	Non-codel	un-methylated	-0.0103607428260881	0.266389120030504	0.245455554881714	0.476192288689103	0.295321433808405	0.391012588111337	0.503796099750534	0.420785471726514	0.261915477791226	0.319885955672095	0.0682203665853546	0.386511986573643	0.136699081974976	0.466001980042105	0.33271823771726	0.273823920152863	0.523289078575507	0.166601643446733	0.399162170187043	0.372008539041722	0.278439847457337	0.192912251583522	0.508335380039396	0.401740718300504	0.317946885112899	0.273507308941857	0.127948823785334	0.230670729430779	4.53	1.5	556.25	0.93	0.83	0	1.61	3.14	0.89	18.84
Primary	GBM	WHO IV	Male	37	333	1	1	1	Wildtype	Non-codel	un-methylated	-0.103881496925372	0.0821303685110195	0.132534979565584	0.284408217113661	0.273415538515175	0.358190117831462	0.442548785425239	0.261026657946056	0.26386001957785	0.215395408764754	-0.127707185586728	0.292041210700368	0.0302401232261081	0.338495093770335	0.185664191051333	0.00162775808358888	0.290703089596685	0.12543513813208	0.356444497721826	0.294664492657009	0.219592787240781	-0.252922242100941	0.38877336116406	0.138247057705837	0.220226220590273	0.168064170166915	-0.0252442939071317	0.190833431933034	5.25	1.62	256.82	1.28	0.43	0.25	0	3.83	0.03	37.18
Primary	GBM	WHO IV	Male	50	503	1	1	0	Wildtype	Non-codel	un-methylated	-0.153405871283389	0.118518206197406	0.166097500361398	0.374336944731944	0.301178608945124	0.357649806422675	0.48867634021813	0.330471437668442	0.290158958340311	0.245426485683873	-0.0931557032983473	0.369964848881301	0.0791457409400099	0.388418285004972	0.280561889817001	0.122456879397392	0.424836850829021	0.133593808926715	0.39002479909709	0.325919126404306	0.25662422076509	-0.208107091243905	0.423226310393305	0.309689672195495	0.289630871199446	0.209009513484558	0.0156558793326477	0.161781827016488	16.72	7.42	227.28	0.12	1.64	0.07	0	3.35	0	32.71
Recurrent	rAA	WHO III	Male	38	116	1	0	0	Mutant	Non-codel	methylated	-0.194413611384475	0.0647926270911973	0.110077080892748	0.314805243104048	0.275613393634147	0.367304926329185	0.44836665392044	0.269563102922671	0.28649691966329	0.150518151912825	-0.121888119656748	0.283189013426489	-0.0453143884838211	0.354016789935327	0.137961592448777	0.0124734172314469	0.21283728086101	0.0998149685199722	0.377265412791453	0.301449778771734	0.183440278165471	-0.290577614741532	0.403791222269906	0.182212624654181	0.203637876069178	0.158126859358528	-0.00722508763150605	0.206976590940237	9	3.55	145.58	0.14	0.51	0.02	0.19	3.62	0.04	27.14
NA	NA	NA	Male	29	2778	1	1	1	Mutant	Non-codel	methylated	-0.176458037436791	0.182011531903801	0.130901461986359	0.257772945425955	0.313341118180243	0.294280253791369	0.413174477321647	0.251444054089288	0.238010121562646	0.178664793356087	-0.1240228168646	0.254071460082951	-0.0032941377210432	0.350918817278661	0.177656241872865	-0.0577405428909931	0.25333482619583	0.175681808686407	0.326172671495744	0.249968946718256	0.184878473177719	-0.321584789094071	0.348406154523	0.146948231559678	0.184597035037793	0.122762365162766	-0.0257487644452213	0.200145593460852	10.94	2.2	276.66	2.32	3.03	0.02	0	2.23	0.04	68.55
Primary	GBM	WHO IV	Male	50	345	1	1	0	Wildtype	Non-codel	un-methylated	0.0154703825366619	0.0893317057281775	0.270051087503471	0.422528454014279	0.295174512754477	0.411471484928526	0.466923419038205	0.339397384118855	0.293425704266613	0.265500501965148	-0.0359229296083065	0.349424786564559	0.102313207620595	0.413250171857718	0.325991744407852	0.155570086464684	0.513359947753193	0.0948215836276052	0.399171921899757	0.328953648744161	0.244022283133123	-0.222134116211344	0.419689376718256	0.309341646267893	0.290619932866531	0.248547949153771	0.0141162591552128	0.132860052521588	23.38	4.52	426.88	2.24	0.81	0.07	0	5.96	0.04	34.19
Primary	GBM	WHO IV	Female	42	272	1	1	1	Wildtype	Non-codel	un-methylated	-0.21192312394241	0.139245570589538	0.179259832529483	0.261617910092351	0.271404751876261	0.308021255146805	0.402282033088062	0.203935445022013	0.251264115716421	0.159275252302154	-0.0932111523401865	0.299575148172525	0.0521714107989187	0.31898722466446	0.161582159625485	-0.028533913974483	0.226459350464142	0.141034824631731	0.370227196803133	0.256805778631885	0.157227675865979	-0.324435914349752	0.371535445861572	0.114606078060979	0.20819124938338	0.117294557181425	0.00107333943120721	0.180795343680361	31.2	4.05	179.74	0.37	0.48	0.19	0.11	2.09	0.02	40.58
Recurrent	rAA	WHO III	Female	36	300	1	0	1	Mutant	Non-codel	methylated	-0.137286181326385	0.167423047450138	0.151930967010358	0.260102175282221	0.323628037507425	0.259699524482661	0.388332050063187	0.193899986664021	0.25045233425054	0.136040084881972	-0.136779324759385	0.237686850415462	-0.0427590305148915	0.374170694040161	0.142375784187759	-0.057533225186732	0.104710903058811	0.122183571983215	0.350010116117462	0.20789765751368	0.148714542950144	-0.160599144530526	0.343087921831512	0.0394139118181964	0.167154671117212	0.140330043263097	0.0455170704111722	0.191533071244875	16.73	4.89	173.03	0.2	0.38	0	1.27	2.94	1.28	32.94
Recurrent	rA	WHO II	Female	27	NA	NA	NA	NA	Mutant	Non-codel	methylated	-0.132241661736775	0.148374596525254	0.154594931138914	0.219933449233789	0.296927015430245	0.223711949488883	0.393933068454249	0.246944162136715	0.235719144130774	0.100665513332741	-0.0411371483087381	0.262428019502004	-0.00695324731066591	0.323489666951169	0.0894585801736934	-0.0383970047782098	0.0937263140571693	0.184463230733572	0.350674527057878	0.194972008884625	0.115891986759517	-0.241245699393119	0.370192449394806	0.0993956809246594	0.152649257310446	0.0807276058139488	-0.014956909637567	0.21515209488428	10.13	2.99	70.55	0.16	0.51	0	0.35	1.6	0.56	33.91
Primary	GBM	WHO IV	Female	54	239	0	1	1	Wildtype	Non-codel	un-methylated	-0.157989093675287	0.1507494777617	0.165072456380384	0.343225142015225	0.267733895948463	0.375651427213149	0.448436009438859	0.279009442500792	0.307160280638559	0.246337360486439	-0.0456205405007351	0.328302979640916	0.0865807611721321	0.353692699609685	0.217411492646796	0.0690586233061086	0.342443364163782	0.129426960565876	0.38169156356917	0.295249007183878	0.23490846027399	-0.250018507906634	0.428391690218758	0.264212246673049	0.24866954802148	0.191599193583002	0.00126791502772471	0.178771079760268	24.83	4.35	305.58	0.61	0.8	0.33	0.03	3.99	0	32.97
Recurrent	rGBM	WHO IV	Female	60	135	1	0	0	Wildtype	Non-codel	un-methylated	0.0205162677724308	0.153535937947236	0.29665048090803	0.401550938938422	0.276608393330894	0.382696385937042	0.499417996879831	0.361313708014852	0.267495799002066	0.309114672981537	0.021531201207831	0.347156368247697	0.242209530498984	0.42855603055708	0.282798377494133	0.215353050327649	0.495739877466311	0.0752353570435949	0.386850249025489	0.354248908866631	0.281026289112458	-0.171657241247928	0.444522060489619	0.352056793036401	0.340143603230379	0.237567594674663	0.0577836746258397	0.172446718095316	19	3.71	307.98	0.53	0.55	0.05	0.23	9.02	0.69	24.01
Recurrent	rAA	WHO III	Male	37	29	1	1	1	Mutant	Non-codel	methylated	-0.142265117416566	0.155470970933006	0.175335028008667	0.332349875147243	0.273685850583093	0.362461324472068	0.477937258024405	0.295767813564329	0.264091436919657	0.214046012949842	-0.0630284597531904	0.32194478565735	0.0637859594847813	0.378625385531224	0.294438437336641	0.0337848692211468	0.359490129793554	0.133730977386098	0.385608556394944	0.309962432488649	0.203908335151397	-0.227087893419585	0.397012407093433	0.212903815469641	0.240896445414697	0.158173144811867	-0.0003380584763415	0.209031165631589	12.07	2.73	211.83	0.19	0.11	0.03	0.12	5.18	0	31.68
Primary	A	WHO II	Male	46	4027	0	1	0	Mutant	Non-codel	NA	-0.0166542555424121	0.0976698719829997	0.230003343671396	0.297500478362608	0.280363791649112	0.297422996050553	0.424804914466932	0.219178478995169	0.332644131488456	0.217023496705501	0.09174772653138	0.225893829796731	0.102371595197989	0.358150219094555	0.200504064519342	0.172544817118891	0.22535234781704	0.200982886811689	0.342898492582635	0.282390169849596	0.160091555392617	-0.223467568641184	0.39455646219123	0.129310294520974	0.269395871012894	0.185373413655257	-0.0140354019276039	0.189296438392006	7.18	2.73	95.61	0.31	3.73	0.05	0.08	3.18	1.67	14.92
Recurrent	rGBM	WHO IV	Male	44	484	1	0	1	Wildtype	Non-codel	methylated	-0.0788035234037115	0.156501337529704	0.198154568295854	0.348015129165812	0.339220663654308	0.346613731942391	0.45325434092546	0.255627040624308	0.263652359033804	0.206686294550356	-0.0977457793557334	0.329167919951219	0.0608570525325348	0.388719000896523	0.220324140518404	0.00991248616833886	0.354107997035766	0.0746074964489327	0.380506818315753	0.309340135834098	0.233696648217563	-0.205194579457168	0.391954730847949	0.160352615765898	0.220761529732731	0.173582790074363	0.0402898566637484	0.179292401899573	27.69	9.94	615.02	0.77	14.83	0.23	0.2	6.56	1.13	46.96
Secondary	sGBM	WHO IV	Female	30	NA	NA	0	1	Mutant	Non-codel	methylated	-0.187311532935836	0.188040305261738	0.111995340088339	0.290292176404944	0.278761910631893	0.299342961674648	0.414343634648421	0.249422310686332	0.260883275214057	0.163260341511748	-0.0302425213363831	0.270033970394861	-0.0116629572577945	0.334842751625761	0.164361039312409	0.0388414372219195	0.199326473824668	0.164989126702639	0.37005252023174	0.26734385514412	0.13622768335792	-0.297258575845512	0.362068501503385	0.109196598525129	0.228039504219634	0.152115873807518	-0.0123303390409952	0.215765883021416	20.5	2.86	248.62	0.38	1.27	0	0.09	2.81	0.04	33.28
Recurrent	rAA	WHO III	Male	41	239	1	1	1	Wildtype	Non-codel	methylated	-0.0696192290910694	0.0892931253487219	0.21347280390056	0.375001726831564	0.316048009147215	0.368945629785046	0.485003393454997	0.283839973969216	0.299395296577712	0.252724517743666	-0.0886180677502665	0.334918155201011	0.080689859860073	0.395039062673091	0.305547845500492	0.0757973490171386	0.439572299032448	0.119937054087469	0.405951247800032	0.3027110605172	0.258597550265799	-0.242129466889184	0.424565360578665	0.223115256949785	0.307727685370551	0.223843163558734	0.0948036742150385	0.169362946383165	9.62	0.88	483.18	0.84	2.28	0.16	0.08	3.93	0.14	26.55
Secondary	sGBM	WHO IV	Male	41	275	1	1	1	Wildtype	Non-codel	methylated	-0.107066418481946	0.077045366947004	0.189300102881294	0.348322401283843	0.310376354655112	0.371449643043829	0.460134122858111	0.255712390282725	0.27483843896579	0.244799403076413	-0.0539336284156974	0.320290046686359	0.041738889007792	0.359394378007018	0.210266622077072	0.118039097685858	0.36388925956543	0.15060504981138	0.392272250596991	0.287535051907506	0.233821908489982	-0.272556176143885	0.406088146896978	0.227026937511178	0.235390545902174	0.176568577548046	0.0156841264166139	0.126940040028771	6	2.3	194.86	0.69	0.9	0.26	0.24	6.56	0	53.46
Primary	AO	WHO III	Male	36	1028	1	1	1	Mutant	Non-codel	NA	-0.275284998493041	0.182867288928102	0.0944720013017244	0.224183933418358	0.269063661592377	0.245529011976233	0.368963640365213	0.205948419702367	0.212015187010484	0.112046373838908	-0.144958943245953	0.277328174012911	-0.0617742786953663	0.28450994505565	0.105506004645444	-0.117536508388026	0.0820907541867587	0.210204711178199	0.335104724524668	0.231586974323234	0.126445673697438	-0.342930876731141	0.347018367557489	0.0753866446870547	0.151107388212783	0.0480791168775254	-0.0507259016680561	0.234609832514292	9.38	1.62	94.13	0.19	0.1	0.08	0	1.43	0.03	39.6
Primary	GBM	WHO IV	Male	30	1263	1	1	0	Mutant	Non-codel	methylated	-0.0035874916645101	0.139050519262851	0.192065148759847	0.318771437578284	0.276713474657793	0.342098542144822	0.430120234617051	0.268664051832611	0.293048997318586	0.230202346273022	-0.0719532127688982	0.249476267021674	0.000744476359522563	0.371850296811722	0.279158768551196	0.0228200695342781	0.345715486807555	0.203227986658942	0.397345108100105	0.278950400143435	0.190203035822443	-0.260186063308729	0.373134807388022	0.13795607213072	0.250373688412573	0.172120818064222	0.00592508492859029	0.212236287825157	7.07	1.99	263.66	0.48	0.6	0.02	0	2.62	0.16	34.63
Secondary	sGBM	WHO IV	Male	51	217	1	0	0	Wildtype	Non-codel	un-methylated	-0.0866692649074335	0.244897343088158	0.215458008613212	0.3324985417681	0.266637491710663	0.298769783862421	0.497593520547357	0.285123474433577	0.271626139491037	0.238278359114472	-0.0161596547230492	0.344562897975319	0.0970789518752363	0.416313562962658	0.233673846495493	0.119448401960902	0.420829750249683	0.245020779523888	0.388317009557076	0.314875887338841	0.233952145408507	-0.123452962778402	0.405991760744194	0.269936908002887	0.278018592017201	0.19957041620541	0.020627816505247	0.246105182218129	10.87	2.86	476.08	0.39	0.44	0.04	0	1.35	0	22.33
Primary	GBM	WHO IV	Male	53	460	1	1	1	Wildtype	Non-codel	un-methylated	-0.0633485234343545	0.167988565288459	0.275583717305453	0.390431688825574	0.296787843227247	0.357587941133211	0.501991314075891	0.436946986536236	0.312625733375466	0.338267115731308	-0.0188337337557012	0.454041239950448	0.181415325542094	0.427733467734411	0.335526867848226	0.155390165741844	0.499438277993071	0.174004239503445	0.411830916953862	0.331715618198289	0.268798701873223	0.0503264649749624	0.435635654312314	0.320105084084771	0.303830890685225	0.227311037202749	0.0208414826922041	0.197598693436195	13.74	5.29	384.38	1.11	2.41	0.07	0.08	3.92	0.04	40.8
Recurrent	rGBM	WHO IV	Male	61	358	1	0	1	Wildtype	Non-codel	un-methylated	-0.149995505544725	0.166681896921235	0.142502040804192	0.326542442974395	0.3016762745894	0.316341377178219	0.463567261323724	0.323328521462651	0.253401035124312	0.239987319310563	-0.0242730398552718	0.364771170900899	0.0241008115322223	0.351838428799685	0.202473655949349	0.143657237637337	0.331370329682662	0.18494453945575	0.358238763570022	0.311029154545719	0.225024863231052	-0.185924970956004	0.413230128942848	0.209620282249361	0.242859254612429	0.189462399574458	0.00364460378934884	0.189287411331419	12.81	8.5	722.12	0.59	0.51	0.03	0	4.84	0	29.37
Primary	GBM	WHO IV	Male	42	379	1	1	1	Wildtype	Non-codel	un-methylated	-0.156016081246154	0.17788773113668	0.162281730811704	0.402613502037676	0.277384871747161	0.341330407147548	0.511600917087129	0.34875707789587	0.318103343072577	0.254437497474663	-0.0189381786676752	0.385615891641478	0.051054660251895	0.40609608499136	0.277655626392194	0.155163262212717	0.435966186174671	0.177801463597708	0.393018193724893	0.322121821056388	0.260180544209595	-0.184879864835405	0.435068956304511	0.331730603620326	0.298726752709975	0.212253711975965	0.0232177766249555	0.164464407646123	19.99	3.34	364.28	0.15	0.42	0.26	0.15	2.04	0.03	30.66
Recurrent	rGBM	WHO IV	Female	38	555	1	0	1	Mutant	Non-codel	methylated	0.0240030331298461	0.198175119577578	0.26425476152951	0.318272683325446	0.308035745518833	0.2903878092178	0.475941711730592	0.298265425923267	0.302516089727239	0.265930308706787	0.0290965012683914	0.289528588708334	0.157774280265608	0.407047360757511	0.267601598078702	0.0543100114607309	0.43441060088934	0.15961295478512	0.384420801403761	0.338327925998821	0.20536148800945	-0.196553028352178	0.398180489231999	0.193147513664985	0.276284373635984	0.202784509508112	0.0641054124839917	0.209490845001259	7.07	1.86	291.78	0.29	2.32	0.3	0.4	2.48	0.71	30.04
Primary	GBM	WHO IV	Male	57	271	1	1	1	Wildtype	Non-codel	un-methylated	0.0501438825677482	0.165930267803888	0.391600909303408	0.434990942660572	0.325689212031624	0.380466102392682	0.501927958025764	0.347681107739571	0.320635106702482	0.377450938922218	0.0727658225404679	0.359396856823329	0.130983636713788	0.406972412008759	0.383050239936983	0.27228742716835	0.56190364243424	0.185773568925688	0.468140977998359	0.335811285876785	0.317799426709207	-0.156353795333732	0.424482335086718	0.306210733367159	0.33640861844638	0.281631804828738	0.0438276999165588	0.152259042410733	21.39	3.61	484.48	2.55	0.34	0.24	0.08	5.7	0	25.38
Primary	GBM	WHO IV	Female	46	109	1	1	0	Wildtype	Non-codel	un-methylated	0.0354800695643739	0.167169711660896	0.275629744532015	0.415645138527868	0.294735030507789	0.31297248961041	0.472173575343458	0.311683619608767	0.292038767560038	0.322247567455082	0.128914626630628	0.305327029002443	0.0900178593304885	0.39641069894833	0.288230548389011	0.30207258439738	0.46827446236516	0.197010084743608	0.391394127535614	0.31798680145447	0.244980761442723	-0.215896226412966	0.44025096681108	0.274432068386281	0.306878269790405	0.229052693649824	0.0787651472773244	0.167225253281579	6.64	4.32	707.17	1.61	1.59	0.14	0	2.07	0.11	35.62
Recurrent	rGBM	WHO IV	Male	48	231	1	0	1	Mutant	Non-codel	methylated	-0.137565446758434	0.182928947284253	0.201409751025809	0.284529331512799	0.297302057765634	0.308677935916925	0.431696353159646	0.234901627066245	0.271050295507174	0.163418491324493	-0.105438699504784	0.310140901046283	-0.0197135471915775	0.32225619403921	0.16909692744132	-0.000576921293355311	0.222191706365075	0.156969174226681	0.375425431688546	0.278129363386013	0.157278871009038	-0.287025120660655	0.391393687312878	0.103449989186677	0.223517804467568	0.133388250756886	-0.0270050247028815	0.23893090103841	16	4.76	165.14	0.22	0.3	0.08	0	2.4	0	24.46
Primary	AA	WHO III	Female	53	827	1	1	1	Wildtype	Non-codel	methylated	-0.102215420379565	0.137608067519509	0.226249282996835	0.366071129941044	0.291654355052816	0.344800312960323	0.43554050427145	0.244378137410777	0.272272268025924	0.255150447651792	-0.0433819809122522	0.335063348885814	0.119689978819338	0.341514182403773	0.21496149858461	0.118508783687929	0.350486321714728	0.149896246276867	0.383455896008593	0.302055016912353	0.24094331197115	-0.191936501397433	0.414076578747981	0.16214293493987	0.257516147888103	0.174655301728435	0.0190132169359599	0.186512341849261	47.85	5.33	254.1	0.29	0.31	0.12	0	2.63	0.03	31.76
Primary	GBM	WHO IV	Female	63	263	1	1	0	Wildtype	Non-codel	methylated	0.00512725190344183	0.205912235194207	0.259677435410842	0.342194992594041	0.30730637419638	0.333005702062078	0.481553286471136	0.309949732954525	0.279397166922897	0.275542442561853	-0.0665672827961791	0.359867183913545	0.153833762681325	0.384194412887662	0.278279979140046	0.0982408637009799	0.438637057307082	0.167988004036581	0.400137365033567	0.360980320293873	0.253685007567449	-0.26766059368143	0.415371899395748	0.262118256190384	0.296907884789593	0.228000773435379	0.0201030086122172	0.23247396510127	15.66	5.05	460.03	0.35	0.45	0	0	2.57	0.05	37.81
Primary	GBM	WHO IV	Female	48	1226	0	1	1	Wildtype	Non-codel	un-methylated	-0.164232834564099	0.140685727780311	0.217847102475126	0.320557789761195	0.286557586671199	0.337282555767095	0.455466016277965	0.239544770743472	0.205428353821388	0.212968017644513	-0.107685129276601	0.320053157277157	-0.0204057064453876	0.362543754637988	0.183460100975971	0.0323691255187759	0.348385502602639	0.132797779771544	0.371659256091991	0.297153127861409	0.22346354216837	-0.324953084532568	0.368303514523842	0.187386505435117	0.226051703256772	0.176334627129396	0.00544208702551776	0.166081936737641	55.84	9.1	151.96	1.32	1.38	0	0.22	1.27	0.09	55.68
Primary	GBM	WHO IV	Male	64	3074	1	1	1	Wildtype	Non-codel	methylated	-0.170309249842203	0.0698808952140698	0.127324333609972	0.275090993861609	0.266503625504544	0.372537836843042	0.475724863952219	0.282415287021703	0.282965616997597	0.181901264832358	-0.150848987871483	0.296586064674486	0.0633112080085759	0.394135074596652	0.201726202467058	0.00500845762705342	0.257319547250312	0.11135901523729	0.357068073563131	0.309354554941682	0.20175172550934	-0.321926081398408	0.377106142177245	0.155484333861299	0.233785848319555	0.157710658252204	0.0173084498266452	0.185299972502342	2.35	1.22	219.35	1.48	0.68	0.16	0.05	4.32	0.03	25.78
Primary	GBM	WHO IV	Male	42	863	1	0	1	Wildtype	Non-codel	un-methylated	-0.166099410016126	0.103011032024274	0.159977376291612	0.325011889727917	0.300461103614327	0.357892987045663	0.444248991766372	0.27312323667628	0.276778171953418	0.231435395253514	-0.121675835056485	0.30665470248519	0.0523095556282728	0.339349952765665	0.205409623320396	0.00469030555114819	0.275103139034529	0.147421998978958	0.35177213778065	0.297679672257251	0.211221673941793	-0.203642738706074	0.407281325026072	0.117796525171368	0.258459058503252	0.164152011871093	-0.0324776037847155	0.135470132422712	32.69	12.3	142.63	0.14	1.29	0	0.07	1.83	0.06	35.21
Primary	GBM	WHO IV	Female	27	172	1	0	0	Mutant	Non-codel	methylated	-0.137625721310186	0.202767824235441	0.234954294582018	0.302329305624667	0.291494704748378	0.314047374382646	0.453741772844596	0.250053532404672	0.228564853796897	0.217000722000693	-0.0295883276919839	0.296352714314127	0.0347023727587567	0.342683589730157	0.245812428191298	0.0493330446539481	0.327665221869609	0.179650063179866	0.370391741980837	0.290127290755439	0.195013784571238	-0.298516751236027	0.363851562629338	0.178535039859669	0.227570245766852	0.172310781737418	0.00579680440762537	0.214366013878235	44.5	4.75	180.77	0.17	0.1	0.24	0.07	1.5	0.03	38.81
NA	NA	NA	Male	42	110	1	NA	NA	Wildtype	NA	methylated	-0.182845832943062	0.187736246776255	0.173751188020029	0.336310377480689	0.27917409973763	0.328640996066271	0.458704738406077	0.248933236412629	0.278518177137286	0.192722491441572	-0.0777627408615636	0.342796625054803	0.0733108442129338	0.353991647710099	0.188404026688324	0.112680710644385	0.315823668961637	0.1333020584101	0.361957061490729	0.326607318038943	0.212059027800905	-0.362984350384761	0.387292418314399	0.22469314765264	0.254042562277982	0.171262570387	-0.0133321685257438	0.229348047199913	22.26	6.08	256.16	0.27	0.53	0.13	0.26	2.34	0.07	37.79
Primary	GBM	WHO IV	Female	63	204	1	1	1	Wildtype	Non-codel	un-methylated	-0.15772676569761	0.217982409462908	0.136168869383799	0.409190899718484	0.314565171364273	0.312996736691486	0.495292857108608	0.325545874648905	0.247298868545709	0.258564960386722	-0.0770935828637901	0.325675073613145	0.0983046900756603	0.404284054860137	0.277822032429873	0.135897143820004	0.453471720839015	0.218827553035619	0.372677320992092	0.336166980335691	0.287688795971103	-0.144695672296163	0.42987783141723	0.276243864579562	0.249290661580289	0.207010596182708	0.0270345277346712	0.168265653732594	18.17	10.9	242.09	0.16	1.99	0	0	0.71	0.1	25.93
Primary	GBM	WHO IV	Male	47	186	1	1	1	Wildtype	Non-codel	un-methylated	-0.0929053624520655	0.2584847552816	0.200039992694439	0.429268265632393	0.301841489906613	0.350886090276063	0.507738990597781	0.401984805140885	0.302191448419889	0.277360761702697	0.0250610446878621	0.390746690338831	0.0850739995915215	0.430162058283235	0.334034027160702	0.229126571758151	0.484503140383402	0.188818874236039	0.372077755379322	0.347998466797617	0.275754827659204	0.0545443545620133	0.446495796418282	0.399805035764518	0.279456178543061	0.24492952240813	0.0581200130219021	0.193863076072155	8.5	1.99	309.43	0.97	4.85	0.02	0	7.41	0.22	36.2
Primary	GBM	WHO IV	Female	61	1122	1	1	1	Wildtype	Non-codel	methylated	-0.180108711816824	0.203919815797702	0.223999527614897	0.382212765925803	0.290132949638208	0.344227231307418	0.489485293908169	0.349789440656269	0.265141292492301	0.265165581853146	-0.0541887992884031	0.418781516860854	0.0343413153296348	0.410172898570649	0.267771709319658	0.114683114958875	0.432086541306046	0.160266372810798	0.389382247004168	0.308084043572785	0.243580759316187	-0.0976277898064117	0.403572467720516	0.34046173165821	0.253336037802976	0.2251451599375	0.0315206940029053	0.17783169641259	25.26	3.91	346.4	1.25	0.93	0.21	0.07	4.37	0.09	32.59
Primary	GBM	WHO IV	Male	60	376	1	1	1	Wildtype	Non-codel	un-methylated	-0.0954886667859362	0.139402631615866	0.192481405761482	0.340786560107601	0.324544568431565	0.347241854672156	0.468617624752253	0.289894966067003	0.283721901271154	0.230759164396943	-0.0902001054244361	0.318378866262051	0.146752388376499	0.394936440934018	0.219685100038797	0.0299222201997288	0.310735276304328	0.148590111500909	0.386283051381363	0.318137264871538	0.240845533632963	-0.228932450524424	0.432276456670513	0.195396960991946	0.282397922321797	0.175259419535352	0.0576949629038249	0.184059774019645	2.89	0.55	339.51	0.15	0.71	0.11	0.43	4.73	0.5	29.76
Primary	GBM	WHO IV	Male	79	348	1	1	1	Wildtype	Non-codel	un-methylated	-0.140857797018481	0.17888962243706	0.212346631575182	0.421252816052883	0.306689770302908	0.331231140525443	0.495954104635472	0.28894809183387	0.298478298715232	0.270689660649175	-0.0412918167784924	0.338504332602417	0.0435687128242246	0.391535576187466	0.256286990482755	0.143252808128395	0.434709793270044	0.129437558487414	0.364050049732892	0.291833576440879	0.260493242747969	-0.278550714703158	0.394931749753185	0.268064384865941	0.250104211435217	0.217283293658623	0.0465621096410994	0.144203901901974	40.35	9.49	202.67	0.4	2.94	0.11	0.34	3.06	0.04	42.56
Primary	AA	WHO III	Male	42	254	1	1	1	Wildtype	Non-codel	un-methylated	-0.0609836616991473	0.125133701103904	0.16580687478182	0.325179892445426	0.277494982509445	0.356932422803921	0.490712538417163	0.252765271179178	0.268025069725931	0.231816263462136	-0.0774079594018601	0.299780172592388	0.0511618898040827	0.355599708119675	0.162621816102109	0.0410526880416812	0.293552850214651	0.122432029076489	0.382092551682625	0.286782592162312	0.237581807461919	-0.154039930869703	0.429206843516364	0.161388442805468	0.235227876808583	0.190482551926381	0.084549290652371	0.226784745484366	7.03	1.13	106.54	0.13	0.33	0	1	3.16	1.07	24.15
Recurrent	rGBM	WHO IV	Male	58	34	1	0	0	Wildtype	Non-codel	methylated	-0.170863172555281	0.17280739169977	0.205914665570266	0.402989023823368	0.254413276738522	0.347555920635738	0.509338291603134	0.375468046826638	0.27177699338855	0.246614115956074	-0.0998186705664463	0.397709455281635	0.0943455932278513	0.404959523386832	0.269888747431366	0.139382695748362	0.443559245604246	0.181401804914483	0.349683550797698	0.296304374113527	0.232317421991856	-0.0969366094388993	0.432830985056129	0.318403384558671	0.264589918643871	0.227216697395238	0.0408934745534072	0.160211999773865	15.74	2.85	122.03	0.03	0.02	0	0.09	1.64	0.04	24.51
Primary	GBM	WHO IV	Male	32	705	1	1	1	Wildtype	Non-codel	un-methylated	-0.102453649372952	0.186465730510359	0.237143483481338	0.390845033855487	0.278602377400647	0.348632005645332	0.495696222552686	0.295792223628137	0.339330311324154	0.251456630383922	-0.0498846247505563	0.338609538344934	0.111898835248076	0.40040800880601	0.276761018996993	0.16052326075436	0.403561160919981	0.197983521833248	0.381700514236655	0.344884129449171	0.236054915281808	-0.21321525959785	0.451819502422818	0.250768262132071	0.304839993140404	0.220981516839316	0.0823321802041513	0.204026288758169	6.78	1.31	903.16	0.96	0.21	0.09	0.46	3.72	1.05	37.32
Recurrent	rGBM	WHO IV	Male	40	449	1	1	1	Wildtype	Non-codel	un-methylated	-0.0943226831138377	0.253525782961998	0.286929216488283	0.481381634168474	0.282412916133526	0.378521729081838	0.505975220758381	0.421631717552113	0.303277586247067	0.347291516732469	0.0486426155455274	0.460237646996465	0.113402049272384	0.437158038323762	0.409545830757699	0.28785717299143	0.537866713588767	0.177120784289271	0.434906374622634	0.37466247901462	0.297901340800593	0.202831347270957	0.463445656817954	0.463874807045598	0.347068923630472	0.272253660384972	0.0891170105427748	0.173997274561589	38.88	6.18	422.29	0.83	0	0.21	0	14.21	0.04	16.93
Primary	GBM	WHO IV	Male	47	591	1	1	0	Wildtype	Non-codel	un-methylated	-0.198849441760983	0.163413760309612	0.206702553193433	0.430314040939294	0.298599182839095	0.369896131189133	0.458187246600876	0.314209744318632	0.262037272344855	0.254733401049631	-0.0959242581850201	0.34853991957679	0.0190328624644235	0.389559112471921	0.322955562786262	0.187308086346869	0.440886107472428	0.110005398447913	0.414554598016993	0.306221952519572	0.249427031481731	-0.11193850498253	0.406561402743505	0.318407205282	0.263763447365291	0.207476206152621	0.0399811694418877	0.0919893631116344	48.61	5.59	412.72	1.17	0.25	0.08	0	4.23	0	47.8
Primary	GBM	WHO IV	Male	40	766	1	1	1	Wildtype	Non-codel	NA	-0.0784090422571067	0.0712147933054329	0.240379638107611	0.358681325115877	0.301954968517946	0.350722339654437	0.447666769970489	0.255645414730381	0.329618855065433	0.268071186565339	-0.0491302576675703	0.347752438248971	0.115546233123906	0.360008592328863	0.231267925305783	0.0660703897090044	0.329349812285714	0.141778966980674	0.392278179199598	0.314798436880755	0.262403552076571	-0.164352725913929	0.42368186567875	0.164763931765515	0.246171591212774	0.203738455965709	0.0623388785453973	0.192248197277083	30.81	6.43	296.93	0.43	2.2	0.05	0.35	6.51	0.68	22.7
Recurrent	rGBM	WHO IV	Male	60	212	1	0	1	Wildtype	Non-codel	methylated	-0.160986422388976	0.0377342404979206	0.204225473798869	0.384756635687439	0.265687146634711	0.384492073690097	0.465352924533413	0.242038629543131	0.216961870756713	0.240870082495813	-0.118473590946352	0.323517333815568	0.0940697865632669	0.380894786174831	0.264078695160019	0.119601020219898	0.436343137231332	0.0797385005691823	0.39121380922641	0.276367555090982	0.237827726963943	-0.31989240831712	0.406307604725642	0.239660637245179	0.24499465621432	0.204521066241097	0.0223177987831907	0.0972547726978779	39.03	4.46	155.14	3.08	0.1	0.06	0	4.1	0	44.77
Primary	GBM	WHO IV	Male	61	138	1	1	0	Wildtype	Non-codel	methylated	0.0280024988565306	0.109116585979925	0.289193391183904	0.420972140231642	0.290835452559015	0.41049033086778	0.491662273955277	0.368348039024305	0.319110319521466	0.310766501135451	-0.0685916822458072	0.351882010157212	0.132482310702528	0.411525514848761	0.34709207410935	0.188430402345496	0.531723663164261	0.164183843497719	0.419366912144692	0.326154971522207	0.284987745735088	-0.137918282979671	0.427214313214464	0.304526169641636	0.301694585281069	0.258570667564402	0.0423631254106708	0.122385847372221	22.91	6.1	502.07	3.52	0.19	0	0	5.8	0	64.36
Primary	GBM	WHO IV	Male	59	450	1	1	1	Wildtype	Non-codel	un-methylated	-0.038660173771643	0.0913876976459054	0.212728388298023	0.408152959960199	0.292206934482072	0.376516078570851	0.493739134083937	0.351554233982111	0.301959274366882	0.295502860824874	-0.0549827780273297	0.323376432750968	0.124699033653453	0.390704687366092	0.340910863888732	0.192170322182353	0.486142309243136	0.181280227933127	0.416334850307394	0.342243867381507	0.258601875916672	-0.137208651866154	0.447835991610799	0.262070546182838	0.297314392859675	0.230158966603686	0.0562399517957477	0.14485552667366	18.72	3.99	763.49	2.25	0.73	0.06	0	3.12	0.08	47.83
Primary	GBM	WHO IV	Male	62	164	1	1	0	Wildtype	Non-codel	un-methylated	-0.0325084215855988	0.180779565780386	0.317857062234069	0.412674347476165	0.279672882062888	0.436725003574109	0.524636312701527	0.410885591892435	0.303145228459707	0.379693917373756	0.0442805781609263	0.354030135018087	0.145816509506567	0.365611356375494	0.351809894767869	0.196899580105428	0.499585910512997	0.155880934211467	0.383114967663094	0.326160237312027	0.297380769214266	-0.204970233482399	0.450522444358041	0.329912061050882	0.281226765961125	0.24077374051305	-0.0104595560305807	0.201051852065647	1.83	1.39	824.32	1.34	0	1.3	0.16	9.41	0.13	35.83
Secondary	sGBM	WHO IV	Female	57	284	1	1	1	Wildtype	Non-codel	un-methylated	-0.121343548907464	0.119287709174222	0.166024891088732	0.325660550145786	0.262936871781247	0.328253201731325	0.456230120576916	0.233181815098261	0.223962421390233	0.2226317191046	-0.0863417591790519	0.340780847632274	0.0611898708821456	0.360314318831453	0.258176666862532	0.0806140408957359	0.406024206392203	0.126866828018601	0.403416224834497	0.29354894076701	0.2165767579829	-0.240773743652496	0.395374886211041	0.220596085493347	0.279578777675827	0.182669958700209	0.0447169856786262	0.1715643432398	21.6	3.65	154.4	0.89	0.05	0.07	0.11	4.28	0	36.65
Primary	GBM	WHO IV	Male	54	193	1	NA	NA	Wildtype	Non-codel	un-methylated	-0.222184402703753	0.203616756058242	0.0795120405923042	0.345798569948149	0.243635016299307	0.318920522465862	0.446057104123167	0.313646056590418	0.283135135619586	0.139654333945953	-0.139521623357433	0.351746909034191	-0.0785971624015963	0.340968598049034	0.226029164071334	0.109697058984928	0.321534740303246	0.151007748076092	0.355744740091404	0.292884938974459	0.222592391293995	-0.236581191092858	0.376872420471883	0.238849907927666	0.239559316484987	0.146007713772045	-0.0200284542131977	0.218536455121227	8.22	2.13	172.05	0.11	0.01	0	0	3.53	0	25.16
Recurrent	rGBM	WHO IV	Male	52	422	1	0	1	Mutant	Codel	methylated	-0.2045438179537	0.245982014415613	0.151658173864493	0.29360838551872	0.277224099439565	0.313024332134696	0.408548558771161	0.25419842527003	0.261947568907578	0.124073363202276	-0.135440726988177	0.279693039292622	-0.0843175688731278	0.320694544157304	0.143120070673633	0.0361081094788059	0.205219422600657	0.188549856342013	0.372458360970266	0.206098884682687	0.168481544918887	-0.0868718198345405	0.341315063415697	0.109603897566423	0.178463477309453	0.0745081460547646	-0.0430374071872361	0.148438876885823	21.5	1.97	65.29	0.12	0.14	0	0	6.04	0	63.01
Primary	GBM	WHO IV	Male	46	381	1	1	1	Wildtype	Non-codel	methylated	-0.0150166389101014	0.228656629041436	0.192940379752604	0.428581550217842	0.286976355764905	0.386432811366281	0.498874400949565	0.37744856629637	0.32711911837344	0.297477907569363	0.0426177021697481	0.370013094409903	0.184767189920457	0.405664161236104	0.35408733552822	0.268711206243289	0.498112549502637	0.193357084198216	0.398621441030364	0.342808043781966	0.270594589053044	0.0207314268648655	0.445907919400473	0.343541451752422	0.3396089989033	0.260282959567728	0.0899999097572973	0.16356115161399	14.97	3.66	399.99	0.25	0.53	0.2	1.1	5.53	1	30.5
Primary	GBM	WHO IV	Male	47	484	1	1	1	Wildtype	Non-codel	un-methylated	-0.0100952025727337	0.236462398407957	0.323224164468982	0.46738247006812	0.334253697726811	0.365562940638301	0.503571393801933	0.344384897359698	0.292788217225058	0.30429618959509	0.0357323963098418	0.410709021442657	0.166666877271829	0.42063999308016	0.326735171302283	0.254103937138282	0.51577893689329	0.179749598823232	0.411533187751959	0.349128052273166	0.307436595531214	-0.0436045777134364	0.429956947371733	0.374073962229967	0.31933679877787	0.25633351779021	0.0236108389285443	0.174232847004488	10.63	1.15	561.11	0.89	1.01	0.05	0.21	5	0.33	35.22
Primary	GBM	WHO IV	Female	60	567	1	1	0	Wildtype	Non-codel	methylated	-0.100619877621392	0.175868617379208	0.243066685146173	0.449407702349595	0.292081991291678	0.365489613142949	0.506775722578735	0.389859230249433	0.271419103289707	0.301395214101816	-0.0750265559707712	0.385971613531559	0.163735420849706	0.407954085252672	0.299787503070076	0.215759037598495	0.500499563147154	0.137161566763583	0.374654449197577	0.346918985837785	0.275644114821429	-0.0440500746899854	0.457822264601655	0.428320397656882	0.261836797453814	0.243757044513446	0.0580132932056993	0.170639577472658	49.16	7.75	143.45	0.31	0.13	0.06	0.46	4.36	0.59	29.24
Primary	GBM	WHO IV	Male	55	965	1	1	1	Wildtype	Non-codel	un-methylated	0.0283683185456007	0.180713252236785	0.433080856213248	0.407990956780164	0.346915923834605	0.352012075029793	0.519499928313971	0.330959995611178	0.298041137201729	0.353213329035299	-0.0535480591904516	0.387995059621112	0.16001977052924	0.428455706629158	0.308076582584227	0.168686392943462	0.523541056320853	0.134488908935928	0.407067203797539	0.342780794251541	0.288421310483048	-0.171229721000913	0.432076672839956	0.303770887067332	0.283689705791661	0.260318022899723	0.0479729156659173	0.129628416562905	16.37	6.24	141.04	0.49	0.57	0.34	0.61	12.55	1.67	42.08
Primary	GBM	WHO IV	Male	56	387	1	1	0	Wildtype	Non-codel	un-methylated	-0.108069391927285	0.172126335823319	0.204322686182937	0.436052547574638	0.322160807176333	0.343398549850429	0.493462418534649	0.401699276581357	0.269658241163446	0.271878657075055	-0.0202648138221092	0.38071227027194	0.0696751959512565	0.429579179718416	0.295091929473879	0.222155259281879	0.479689533281509	0.133702965661246	0.403637706268826	0.313499938281105	0.258000375011212	-0.137932730551917	0.422793978784277	0.327678094493024	0.280814205324905	0.24150592083087	0.0136808067660431	0.129454290953142	18.68	3.95	445.85	0.75	0.23	0.15	0.18	2.96	0	34.87
NA	NA	NA	Male	53	295	1	0	0	Wildtype	NA	un-methylated	-0.153517061966908	0.188047793601038	0.176026532837447	0.307712611965031	0.274084222025642	0.391799967335123	0.492488918397152	0.366231781459051	0.284032952080941	0.293676602163054	-0.0887818422167707	0.367265789295956	0.00433906288509865	0.398808036597439	0.238308397352187	0.0878559433932291	0.369277995378622	0.228413318737349	0.387580565627912	0.317514325656351	0.225917426078024	-0.293817404423828	0.422300286740958	0.214473310893485	0.223761552506898	0.201828470705014	-0.0698037726899074	0.212861049682945	21.1	7.65	417.42	1.22	0.04	0.08	0.2	5.73	0.04	26.7
Primary	GBM	WHO IV	Male	33	19	1	0	0	Wildtype	Non-codel	un-methylated	-0.131479994200559	0.221206625525342	0.215943273701755	0.410899291771726	0.265630012424635	0.373434950710081	0.497168280039025	0.342229679931609	0.286428055215231	0.287769545150447	0.00154317611757265	0.400358682016324	0.104128276972962	0.414963804607655	0.311466965441633	0.183638921139829	0.454135456848232	0.230539905068784	0.393149393920842	0.356702147196786	0.272788504922002	-0.114209313971692	0.433812722560734	0.363775974742346	0.318115923425191	0.244799357765505	0.0788856035799893	0.184797412616764	10.89	2.95	508.32	0.44	0.48	0.12	0	5.31	0	33.12
Recurrent	rAA	WHO III	Female	43	326	1	1	1	Mutant	Non-codel	methylated	-0.222116060831808	0.0825685786959707	0.117637969144276	0.249494588838692	0.310659356272164	0.272501577255136	0.424148663607752	0.210770491147787	0.221359477006476	0.187582340788575	-0.130114171245502	0.282794987184794	-0.0609940987822978	0.346899366428513	0.13241252417964	-0.119077507913807	0.179874170355879	0.197466195873619	0.370047507071279	0.231539573608822	0.149187004922993	-0.338209484763182	0.374486773155295	0.0938736631242011	0.162671570595994	0.124755075076052	0.0114086966858613	0.191950125989879	11.13	3.55	172.12	0.12	0.21	0.01	0	2.85	0.06	29.34
Primary	GBM	WHO IV	Female	68	661	1	1	0	Wildtype	Non-codel	methylated	-0.037425787061604	0.165267550997338	0.277913100714816	0.406715368828454	0.276635041733759	0.389548743624048	0.494470221338356	0.332959268693552	0.280060399598517	0.30017110838955	-0.0111811536386461	0.369425823765533	0.0666291891652383	0.405067318700997	0.319597702724331	0.188428931689543	0.478244904521867	0.162424344966265	0.406472976428619	0.348699991934516	0.271393017014129	-0.185877897770065	0.421117884471635	0.299898506417709	0.328074656123142	0.253933823615287	0.0629236462854321	0.15737765581416	40.68	4.88	297.47	1.71	0.15	0	0	5.99	0	19.94
Recurrent	rGBM	WHO IV	Male	17	523	1	1	1	Wildtype	Non-codel	methylated	-0.151048181514009	0.0989341696211963	0.187877051921006	0.292386602545218	0.298557482276386	0.299049434866092	0.460304320372224	0.310456657852204	0.328402330092641	0.224736835955555	-0.120703147692598	0.330650047872688	-0.00171653187611948	0.395739787625556	0.190253387030195	0.118045403191621	0.175104612341	0.217877573306702	0.34965159440186	0.273285684817763	0.231488273683922	-0.215838713706198	0.437597448798101	0.184181056514351	0.208336065553927	0.158810484585454	0.053353157080393	0.200270512512817	28.11	5.16	340.62	1.28	0.47	0.06	0.75	1.87	1.1	26.95
Primary	GBM	WHO IV	Female	59	277	1	1	1	Wildtype	Non-codel	un-methylated	-0.0744934920241382	0.244678661695006	0.322848952001349	0.368900847565827	0.300799131595553	0.350933403144745	0.517753745994472	0.322746090080368	0.277404687417428	0.308724230257761	0.0305176985219123	0.332433664353727	0.11185357205229	0.406613781571895	0.251534339383742	0.122450651177854	0.421104950639381	0.211902206316239	0.360975717097128	0.334759694377625	0.292957210216371	-0.230171476602195	0.419005342091817	0.238713558872175	0.274135795148877	0.247070999819633	0.025340425296342	0.211559467442429	2.62	1.84	161.15	0.42	1.84	0	0	1.94	0.28	26.58
Primary	GBM	WHO IV	Female	60	159	1	NA	NA	Wildtype	Non-codel	un-methylated	-0.00266905206917141	0.125912725073055	0.297842053869682	0.44771605146443	0.291502070394812	0.393198581781917	0.520726660852247	0.356700029422246	0.269524669791984	0.35053483225644	-0.0415659535029681	0.404277258678558	0.181802601463642	0.416102640690127	0.396793611895388	0.223861610191893	0.566060531779239	0.205698879587494	0.434640682706781	0.357869202915282	0.305323535476849	-0.19718996932178	0.463470029548468	0.336991767160874	0.360058896860961	0.273936982352094	0.0553555102748623	0.15859723465494	10.7	3.45	546.96	0.43	0.11	0.11	0.19	1.71	0.1	27.26
Primary	AA	WHO III	Male	42	NA	1	1	0	Wildtype	Non-codel	methylated	0.0274476505235053	0.134284493118474	0.268739716992731	0.425044914483331	0.308707465207067	0.394056777763447	0.511896102519938	0.346784152950417	0.30574535572569	0.310997431107155	0.000299764920238502	0.366857924298924	0.168223160982236	0.420153558398501	0.366460081357133	0.223345842984407	0.511959449372904	0.190168156480337	0.423900461881382	0.34184029038652	0.27760714615612	-0.173585236442451	0.448346375161307	0.308327576961382	0.356687275521218	0.255043306895306	0.0851524286093354	0.184304146327367	8.31	1.85	1029.46	1.67	0.38	0.13	0.6	3.75	0.68	26.66
Recurrent	rGBM	WHO IV	Male	55	263	1	0	0	Wildtype	Non-codel	un-methylated	-0.293807166973262	0.115970758193416	0.152076123513254	0.359684637841008	0.275201971477648	0.331268450229629	0.490206868247331	0.311910079011302	0.247807144481239	0.240862527588299	-0.117534180068973	0.345297862187888	0.018263183756793	0.351366370646334	0.20532998851841	0.0631558378488056	0.343597053909166	0.155936833110422	0.346057979439	0.284329531581279	0.206293393725662	-0.282579493249096	0.401537108269841	0.186541284574817	0.210929483996496	0.201580602351934	0.00323721159030682	0.188468223766425	133.34	9.61	175.92	0.57	0.27	0.05	0.08	7.76	0.03	28.34
Recurrent	rGBM	WHO IV	Female	36	46	1	1	1	Mutant	Non-codel	methylated	-0.18746162286282	0.118975367625193	0.09580244340599	0.282285045177235	0.298213439472194	0.339971203040483	0.417011753486693	0.200339290800529	0.213406252773867	0.0883099353334523	-0.13033722014578	0.278839369614319	-0.0919975914331661	0.299063493815557	0.154151007220338	-0.0476803452379855	0.184949908286636	0.0971719237810902	0.347981321698527	0.241217721552349	0.179311908460562	-0.371913540205217	0.358562655398969	0.120640951607509	0.183152921995738	0.126529295209015	-0.0272752273039576	0.204225219196468	28.44	3.83	314.39	0.29	0.52	57.5	0.54	3.29	0.08	29.96
[truncated: 5,000 more columns]
